# Supplementary material for: Regional Seismic Information Entropy to Detect Earthquake Activation Precursors
Source: Entropy (Basel). 2018 Nov 8;20(11):861. doi: 10.3390/e20110861 (PMC7512422; doi:10.3390/e20110861)
Supplement: Supplementary file 1 [file entropy-20-00861-s001.zip]

Archive with 5 entries (4 files):
- SupplememtaryData1-4/
- SupplememtaryData1-4/S1_Data_Frequency_Month_Region.xlsx
- SupplememtaryData1-4/S2_Data_RESI_Month_Region.xlsx
- SupplememtaryData1-4/S3_Data_PI_Month_Region.xlsx
- SupplememtaryData1-4/S4_Data_RI_Month_Region.xlsx
