# Supplementary material for: Regional Seismic Information Entropy to Detect Earthquake Activation Precursors
Source: Entropy (Basel). 2018 Nov 8;20(11):861. doi: 10.3390/e20110861 (PMC7512422; doi:10.3390/e20110861)
Supplement: Supplementary file 1 [file entropy-20-00861-s001.zip › SupplememtaryData1-4/S1_Data_Frequency_Month_Region.xlsx]

## Sheet: Sheet1
Latitude	25		29		33		37		41		45		25		29		33		37		41		45		25		29		33		37		41		45		25		29		33		37		41		45		25
Longitude	125		125		125		125		125		125		129		129		129		129		129		129		133		133		133		133		133		133		137		137		137		137		137		137		141
yyyymm:	The number of earthquakes G.E. M2.0 for in the 4[deg] X 4[deg] (Latitude X Longitude) square
198301: t0	3	times/month	0	times/month	0	times/month	0	times/month	0	times/month	0	times/month	0	times/month	6	times/month	11	times/month	0	times/month	0	times/month	0	times/month	0	times/month	0	times/month	21	times/month	0	times/month	0	times/month	0	times/month	1	times/month	1	times/month	448	times/month	14	times/month	3	times/month	0	times/month	2
198701: t1	1	times/month	0	times/month	0	times/month	0	times/month	0	times/month	0	times/month	2	times/month	9	times/month	5	times/month	0	times/month	0	times/month	0	times/month	0	times/month	0	times/month	13	times/month	3	times/month	0	times/month	0	times/month	0	times/month	0	times/month	74	times/month	8	times/month	1	times/month	0	times/month	1
198702:	2	times/month	0	times/month	0	times/month	0	times/month	0	times/month	0	times/month	1	times/month	17	times/month	2	times/month	0	times/month	0	times/month	0	times/month	0	times/month	0	times/month	24	times/month	0	times/month	1	times/month	0	times/month	0	times/month	1	times/month	73	times/month	18	times/month	5	times/month	0	times/month	1
198703:	1	times/month	0	times/month	0	times/month	0	times/month	0	times/month	0	times/month	1	times/month	12	times/month	5	times/month	0	times/month	0	times/month	0	times/month	0	times/month	0	times/month	18	times/month	0	times/month	0	times/month	0	times/month	0	times/month	4	times/month	79	times/month	12	times/month	2	times/month	0	times/month	0
198704:	1	times/month	0	times/month	0	times/month	0	times/month	0	times/month	0	times/month	0	times/month	7	times/month	3	times/month	0	times/month	0	times/month	0	times/month	0	times/month	0	times/month	12	times/month	1	times/month	0	times/month	0	times/month	1	times/month	0	times/month	131	times/month	417	times/month	88	times/month	0	times/month	0
198705:	1	times/month	0	times/month	0	times/month	0	times/month	0	times/month	0	times/month	0	times/month	16	times/month	9	times/month	0	times/month	0	times/month	0	times/month	0	times/month	0	times/month	28	times/month	1	times/month	0	times/month	0	times/month	1	times/month	5	times/month	72	times/month	364	times/month	152	times/month	0	times/month	0
198706:	4	times/month	0	times/month	0	times/month	0	times/month	0	times/month	0	times/month	0	times/month	4	times/month	4	times/month	0	times/month	0	times/month	0	times/month	0	times/month	0	times/month	19	times/month	1	times/month	0	times/month	0	times/month	0	times/month	5	times/month	76	times/month	124	times/month	26	times/month	0	times/month	0
198707:	4	times/month	0	times/month	0	times/month	0	times/month	0	times/month	0	times/month	0	times/month	3	times/month	7	times/month	0	times/month	0	times/month	0	times/month	0	times/month	0	times/month	34	times/month	0	times/month	0	times/month	0	times/month	0	times/month	6	times/month	116	times/month	62	times/month	11	times/month	0	times/month	1
198708:	4	times/month	0	times/month	0	times/month	0	times/month	0	times/month	0	times/month	1	times/month	8	times/month	6	times/month	0	times/month	2	times/month	0	times/month	0	times/month	0	times/month	16	times/month	1	times/month	0	times/month	0	times/month	1	times/month	3	times/month	78	times/month	24	times/month	3	times/month	0	times/month	0
198709:	4	times/month	0	times/month	0	times/month	0	times/month	0	times/month	0	times/month	0	times/month	8	times/month	7	times/month	0	times/month	1	times/month	0	times/month	0	times/month	1	times/month	30	times/month	0	times/month	2	times/month	0	times/month	1	times/month	5	times/month	197	times/month	33	times/month	5	times/month	0	times/month	0
198710:	4	times/month	0	times/month	0	times/month	0	times/month	0	times/month	0	times/month	0	times/month	13	times/month	1	times/month	0	times/month	0	times/month	0	times/month	0	times/month	0	times/month	52	times/month	1	times/month	0	times/month	0	times/month	0	times/month	5	times/month	50	times/month	19	times/month	6	times/month	0	times/month	1
198711:	4	times/month	0	times/month	0	times/month	0	times/month	0	times/month	0	times/month	0	times/month	14	times/month	7	times/month	0	times/month	0	times/month	0	times/month	0	times/month	0	times/month	29	times/month	1	times/month	0	times/month	0	times/month	0	times/month	3	times/month	99	times/month	30	times/month	3	times/month	0	times/month	0
198712:	4	times/month	0	times/month	0	times/month	0	times/month	0	times/month	0	times/month	0	times/month	11	times/month	6	times/month	0	times/month	0	times/month	0	times/month	0	times/month	0	times/month	32	times/month	1	times/month	0	times/month	0	times/month	0	times/month	0	times/month	69	times/month	11	times/month	5	times/month	0	times/month	0
198801:	4	times/month	0	times/month	0	times/month	0	times/month	0	times/month	0	times/month	0	times/month	4	times/month	7	times/month	0	times/month	0	times/month	0	times/month	0	times/month	1	times/month	37	times/month	1	times/month	0	times/month	0	times/month	0	times/month	0	times/month	55	times/month	12	times/month	1	times/month	0	times/month	0
198802:	4	times/month	0	times/month	0	times/month	0	times/month	0	times/month	0	times/month	0	times/month	5	times/month	14	times/month	0	times/month	0	times/month	0	times/month	0	times/month	3	times/month	28	times/month	1	times/month	0	times/month	0	times/month	1	times/month	2	times/month	45	times/month	22	times/month	3	times/month	0	times/month	0
198803:	4	times/month	0	times/month	0	times/month	0	times/month	0	times/month	0	times/month	0	times/month	10	times/month	4	times/month	0	times/month	0	times/month	0	times/month	0	times/month	0	times/month	32	times/month	0	times/month	0	times/month	0	times/month	0	times/month	1	times/month	63	times/month	23	times/month	3	times/month	0	times/month	0
198804:	4	times/month	0	times/month	0	times/month	0	times/month	0	times/month	0	times/month	0	times/month	18	times/month	5	times/month	0	times/month	0	times/month	0	times/month	0	times/month	0	times/month	68	times/month	1	times/month	0	times/month	0	times/month	0	times/month	2	times/month	76	times/month	12	times/month	4	times/month	0	times/month	0
198805:	4	times/month	0	times/month	0	times/month	0	times/month	0	times/month	0	times/month	0	times/month	4	times/month	11	times/month	0	times/month	0	times/month	0	times/month	0	times/month	1	times/month	59	times/month	1	times/month	0	times/month	0	times/month	0	times/month	2	times/month	59	times/month	11	times/month	4	times/month	0	times/month	0
198806:	4	times/month	0	times/month	0	times/month	0	times/month	0	times/month	0	times/month	2	times/month	23	times/month	9	times/month	0	times/month	0	times/month	0	times/month	0	times/month	1	times/month	32	times/month	0	times/month	0	times/month	0	times/month	0	times/month	3	times/month	52	times/month	9	times/month	1	times/month	0	times/month	0
198807:	4	times/month	0	times/month	0	times/month	0	times/month	0	times/month	0	times/month	1	times/month	329	times/month	7	times/month	0	times/month	0	times/month	0	times/month	0	times/month	1	times/month	29	times/month	0	times/month	0	times/month	0	times/month	2	times/month	6	times/month	54	times/month	13	times/month	2	times/month	0	times/month	0
198808:	4	times/month	0	times/month	0	times/month	0	times/month	0	times/month	0	times/month	4	times/month	59	times/month	6	times/month	0	times/month	0	times/month	0	times/month	0	times/month	0	times/month	31	times/month	1	times/month	0	times/month	0	times/month	0	times/month	1	times/month	872	times/month	15	times/month	2	times/month	0	times/month	0
198809:	4	times/month	0	times/month	0	times/month	0	times/month	0	times/month	0	times/month	1	times/month	60	times/month	2	times/month	0	times/month	0	times/month	0	times/month	0	times/month	0	times/month	21	times/month	1	times/month	0	times/month	0	times/month	1	times/month	5	times/month	202	times/month	15	times/month	4	times/month	0	times/month	0
198810:	4	times/month	0	times/month	0	times/month	0	times/month	0	times/month	0	times/month	1	times/month	45	times/month	9	times/month	0	times/month	0	times/month	0	times/month	0	times/month	1	times/month	32	times/month	0	times/month	0	times/month	0	times/month	1	times/month	1	times/month	73	times/month	10	times/month	0	times/month	0	times/month	0
198811:	4	times/month	0	times/month	0	times/month	0	times/month	0	times/month	0	times/month	1	times/month	46	times/month	4	times/month	0	times/month	0	times/month	0	times/month	0	times/month	0	times/month	27	times/month	0	times/month	0	times/month	0	times/month	0	times/month	2	times/month	81	times/month	19	times/month	2	times/month	0	times/month	0
198812:	4	times/month	2	times/month	0	times/month	0	times/month	0	times/month	0	times/month	2	times/month	43	times/month	9	times/month	0	times/month	0	times/month	0	times/month	0	times/month	0	times/month	35	times/month	4	times/month	1	times/month	0	times/month	0	times/month	1	times/month	73	times/month	17	times/month	2	times/month	0	times/month	1
198901:	4	times/month	0	times/month	0	times/month	0	times/month	0	times/month	0	times/month	2	times/month	29	times/month	4	times/month	0	times/month	0	times/month	0	times/month	0	times/month	1	times/month	27	times/month	1	times/month	0	times/month	0	times/month	1	times/month	2	times/month	66	times/month	12	times/month	1	times/month	0	times/month	0
198902:	4	times/month	0	times/month	0	times/month	0	times/month	1	times/month	0	times/month	3	times/month	48	times/month	10	times/month	0	times/month	0	times/month	0	times/month	0	times/month	0	times/month	24	times/month	0	times/month	0	times/month	0	times/month	0	times/month	6	times/month	75	times/month	47	times/month	6	times/month	0	times/month	0
198903:	4	times/month	0	times/month	0	times/month	0	times/month	0	times/month	0	times/month	1	times/month	32	times/month	7	times/month	0	times/month	0	times/month	0	times/month	0	times/month	0	times/month	43	times/month	2	times/month	0	times/month	0	times/month	2	times/month	5	times/month	84	times/month	21	times/month	8	times/month	0	times/month	0
198904:	4	times/month	0	times/month	0	times/month	0	times/month	0	times/month	0	times/month	0	times/month	40	times/month	29	times/month	0	times/month	1	times/month	0	times/month	0	times/month	0	times/month	37	times/month	0	times/month	0	times/month	0	times/month	5	times/month	2	times/month	60	times/month	24	times/month	1	times/month	0	times/month	0
198905:	4	times/month	0	times/month	0	times/month	0	times/month	0	times/month	0	times/month	0	times/month	59	times/month	17	times/month	1	times/month	0	times/month	0	times/month	0	times/month	0	times/month	30	times/month	0	times/month	0	times/month	0	times/month	3	times/month	3	times/month	85	times/month	15	times/month	1	times/month	0	times/month	1
198906:	4	times/month	0	times/month	0	times/month	0	times/month	0	times/month	0	times/month	1	times/month	36	times/month	10	times/month	0	times/month	0	times/month	0	times/month	0	times/month	0	times/month	52	times/month	2	times/month	0	times/month	0	times/month	1	times/month	4	times/month	103	times/month	25	times/month	2	times/month	0	times/month	0
198907:	4	times/month	0	times/month	0	times/month	0	times/month	0	times/month	0	times/month	2	times/month	52	times/month	7	times/month	0	times/month	0	times/month	0	times/month	0	times/month	3	times/month	36	times/month	0	times/month	0	times/month	0	times/month	16	times/month	8	times/month	79	times/month	10	times/month	0	times/month	0	times/month	1
198908:	4	times/month	1	times/month	0	times/month	0	times/month	0	times/month	0	times/month	3	times/month	38	times/month	5	times/month	0	times/month	0	times/month	0	times/month	0	times/month	1	times/month	38	times/month	0	times/month	0	times/month	0	times/month	30	times/month	2	times/month	95	times/month	21	times/month	0	times/month	0	times/month	6
198909:	4	times/month	0	times/month	0	times/month	0	times/month	0	times/month	0	times/month	1	times/month	38	times/month	6	times/month	0	times/month	0	times/month	0	times/month	0	times/month	4	times/month	49	times/month	6	times/month	0	times/month	0	times/month	17	times/month	4	times/month	164	times/month	21	times/month	1	times/month	0	times/month	0
198910:	4	times/month	1	times/month	0	times/month	0	times/month	0	times/month	0	times/month	3	times/month	38	times/month	9	times/month	0	times/month	0	times/month	0	times/month	0	times/month	0	times/month	26	times/month	3	times/month	0	times/month	0	times/month	10	times/month	1	times/month	94	times/month	11	times/month	4	times/month	0	times/month	0
198911:	4	times/month	2	times/month	0	times/month	0	times/month	0	times/month	0	times/month	3	times/month	48	times/month	12	times/month	0	times/month	0	times/month	0	times/month	0	times/month	0	times/month	42	times/month	1	times/month	0	times/month	0	times/month	4	times/month	10	times/month	80	times/month	15	times/month	5	times/month	0	times/month	0
198912:	4	times/month	0	times/month	0	times/month	0	times/month	0	times/month	0	times/month	0	times/month	46	times/month	7	times/month	0	times/month	0	times/month	0	times/month	0	times/month	1	times/month	44	times/month	0	times/month	0	times/month	0	times/month	9	times/month	6	times/month	68	times/month	12	times/month	2	times/month	0	times/month	2
199001:	4	times/month	1	times/month	0	times/month	0	times/month	0	times/month	0	times/month	1	times/month	39	times/month	12	times/month	0	times/month	0	times/month	0	times/month	0	times/month	0	times/month	35	times/month	0	times/month	0	times/month	0	times/month	5	times/month	3	times/month	67	times/month	4	times/month	3	times/month	0	times/month	0
199002:	4	times/month	4	times/month	0	times/month	0	times/month	0	times/month	0	times/month	15	times/month	42	times/month	6	times/month	0	times/month	0	times/month	0	times/month	0	times/month	1	times/month	33	times/month	0	times/month	0	times/month	0	times/month	6	times/month	6	times/month	77	times/month	18	times/month	2	times/month	0	times/month	0
199003:	4	times/month	3	times/month	0	times/month	0	times/month	0	times/month	0	times/month	1	times/month	29	times/month	14	times/month	0	times/month	0	times/month	0	times/month	0	times/month	0	times/month	26	times/month	0	times/month	0	times/month	0	times/month	1	times/month	2	times/month	78	times/month	17	times/month	5	times/month	0	times/month	2
199004:	4	times/month	1	times/month	0	times/month	0	times/month	0	times/month	0	times/month	2	times/month	46	times/month	14	times/month	0	times/month	0	times/month	0	times/month	0	times/month	0	times/month	36	times/month	0	times/month	1	times/month	0	times/month	6	times/month	4	times/month	61	times/month	18	times/month	1	times/month	0	times/month	0
199005:	4	times/month	1	times/month	0	times/month	0	times/month	0	times/month	0	times/month	2	times/month	53	times/month	6	times/month	0	times/month	0	times/month	0	times/month	0	times/month	1	times/month	40	times/month	0	times/month	0	times/month	0	times/month	6	times/month	17	times/month	90	times/month	17	times/month	1	times/month	0	times/month	1
199006:	4	times/month	1	times/month	1	times/month	0	times/month	0	times/month	0	times/month	2	times/month	36	times/month	7	times/month	0	times/month	0	times/month	0	times/month	0	times/month	1	times/month	34	times/month	1	times/month	0	times/month	0	times/month	2	times/month	2	times/month	71	times/month	19	times/month	3	times/month	1	times/month	0
199007:	4	times/month	0	times/month	0	times/month	0	times/month	0	times/month	0	times/month	3	times/month	41	times/month	11	times/month	0	times/month	0	times/month	0	times/month	0	times/month	0	times/month	31	times/month	0	times/month	0	times/month	0	times/month	3	times/month	1	times/month	110	times/month	11	times/month	1	times/month	0	times/month	0
199008:	4	times/month	1	times/month	0	times/month	0	times/month	0	times/month	0	times/month	3	times/month	30	times/month	11	times/month	0	times/month	0	times/month	0	times/month	0	times/month	0	times/month	32	times/month	1	times/month	0	times/month	0	times/month	2	times/month	5	times/month	108	times/month	13	times/month	6	times/month	0	times/month	1
199009:	4	times/month	1	times/month	0	times/month	0	times/month	0	times/month	0	times/month	4	times/month	40	times/month	2	times/month	0	times/month	0	times/month	0	times/month	0	times/month	1	times/month	33	times/month	0	times/month	0	times/month	0	times/month	0	times/month	7	times/month	194	times/month	7	times/month	2	times/month	0	times/month	0
199010:	4	times/month	0	times/month	0	times/month	0	times/month	0	times/month	0	times/month	3	times/month	50	times/month	4	times/month	0	times/month	0	times/month	0	times/month	0	times/month	0	times/month	31	times/month	1	times/month	0	times/month	0	times/month	1	times/month	2	times/month	986	times/month	12	times/month	3	times/month	0	times/month	0
199011:	4	times/month	0	times/month	0	times/month	0	times/month	0	times/month	0	times/month	0	times/month	34	times/month	9	times/month	0	times/month	0	times/month	0	times/month	0	times/month	0	times/month	50	times/month	0	times/month	0	times/month	0	times/month	0	times/month	4	times/month	118	times/month	12	times/month	1	times/month	1	times/month	0
199012:	4	times/month	0	times/month	0	times/month	0	times/month	0	times/month	0	times/month	1	times/month	36	times/month	3	times/month	0	times/month	0	times/month	0	times/month	0	times/month	2	times/month	27	times/month	0	times/month	0	times/month	0	times/month	0	times/month	3	times/month	87	times/month	11	times/month	0	times/month	0	times/month	0
199101:	4	times/month	0	times/month	0	times/month	0	times/month	0	times/month	0	times/month	2	times/month	41	times/month	10	times/month	0	times/month	1	times/month	0	times/month	0	times/month	0	times/month	21	times/month	0	times/month	0	times/month	0	times/month	0	times/month	2	times/month	90	times/month	19	times/month	1	times/month	0	times/month	0
199102:	4	times/month	0	times/month	0	times/month	0	times/month	0	times/month	0	times/month	1	times/month	188	times/month	8	times/month	0	times/month	0	times/month	0	times/month	0	times/month	0	times/month	35	times/month	1	times/month	0	times/month	0	times/month	0	times/month	2	times/month	82	times/month	37	times/month	2	times/month	0	times/month	1
199103:	4	times/month	1	times/month	0	times/month	0	times/month	0	times/month	0	times/month	6	times/month	68	times/month	9	times/month	0	times/month	0	times/month	0	times/month	0	times/month	0	times/month	32	times/month	1	times/month	0	times/month	0	times/month	2	times/month	6	times/month	83	times/month	15	times/month	1	times/month	0	times/month	0
199104:	4	times/month	0	times/month	0	times/month	0	times/month	0	times/month	0	times/month	12	times/month	41	times/month	8	times/month	0	times/month	0	times/month	0	times/month	0	times/month	1	times/month	39	times/month	0	times/month	0	times/month	0	times/month	0	times/month	1	times/month	390	times/month	17	times/month	1	times/month	1	times/month	0
199105:	4	times/month	1	times/month	0	times/month	0	times/month	0	times/month	0	times/month	0	times/month	38	times/month	2	times/month	0	times/month	0	times/month	0	times/month	0	times/month	0	times/month	46	times/month	0	times/month	0	times/month	0	times/month	1	times/month	4	times/month	97	times/month	15	times/month	1	times/month	0	times/month	0
199106:	4	times/month	0	times/month	0	times/month	0	times/month	0	times/month	0	times/month	4	times/month	68	times/month	3	times/month	0	times/month	0	times/month	0	times/month	0	times/month	0	times/month	37	times/month	0	times/month	1	times/month	0	times/month	0	times/month	4	times/month	93	times/month	13	times/month	1	times/month	0	times/month	1
199107:	4	times/month	1	times/month	0	times/month	0	times/month	0	times/month	0	times/month	1	times/month	42	times/month	12	times/month	0	times/month	0	times/month	0	times/month	0	times/month	3	times/month	47	times/month	2	times/month	0	times/month	0	times/month	0	times/month	4	times/month	111	times/month	18	times/month	4	times/month	0	times/month	0
199108:	4	times/month	1	times/month	0	times/month	0	times/month	0	times/month	0	times/month	2	times/month	55	times/month	11	times/month	0	times/month	0	times/month	0	times/month	0	times/month	0	times/month	30	times/month	0	times/month	0	times/month	0	times/month	1	times/month	2	times/month	103	times/month	22	times/month	3	times/month	0	times/month	0
199109:	4	times/month	0	times/month	0	times/month	0	times/month	0	times/month	0	times/month	7	times/month	39	times/month	16	times/month	0	times/month	0	times/month	0	times/month	0	times/month	3	times/month	42	times/month	0	times/month	0	times/month	0	times/month	3	times/month	4	times/month	73	times/month	11	times/month	6	times/month	0	times/month	0
199110:	4	times/month	0	times/month	0	times/month	0	times/month	0	times/month	0	times/month	3	times/month	45	times/month	20	times/month	0	times/month	1	times/month	0	times/month	0	times/month	1	times/month	46	times/month	0	times/month	0	times/month	0	times/month	1	times/month	3	times/month	93	times/month	20	times/month	3	times/month	0	times/month	2
199111:	4	times/month	0	times/month	0	times/month	0	times/month	0	times/month	0	times/month	1	times/month	53	times/month	16	times/month	0	times/month	0	times/month	0	times/month	0	times/month	1	times/month	36	times/month	0	times/month	0	times/month	0	times/month	0	times/month	8	times/month	273	times/month	31	times/month	2	times/month	0	times/month	0
199112:	4	times/month	0	times/month	0	times/month	0	times/month	0	times/month	0	times/month	5	times/month	44	times/month	8	times/month	0	times/month	0	times/month	0	times/month	0	times/month	0	times/month	51	times/month	1	times/month	0	times/month	0	times/month	2	times/month	3	times/month	178	times/month	15	times/month	0	times/month	0	times/month	0
199201:	4	times/month	0	times/month	0	times/month	0	times/month	0	times/month	0	times/month	4	times/month	36	times/month	9	times/month	0	times/month	0	times/month	0	times/month	0	times/month	1	times/month	38	times/month	0	times/month	1	times/month	0	times/month	0	times/month	6	times/month	125	times/month	23	times/month	5	times/month	0	times/month	0
199202:	4	times/month	0	times/month	0	times/month	0	times/month	0	times/month	0	times/month	1	times/month	53	times/month	9	times/month	0	times/month	0	times/month	0	times/month	0	times/month	0	times/month	36	times/month	1	times/month	0	times/month	0	times/month	0	times/month	8	times/month	107	times/month	13	times/month	6	times/month	0	times/month	1
199203:	4	times/month	0	times/month	0	times/month	0	times/month	0	times/month	0	times/month	3	times/month	102	times/month	2	times/month	0	times/month	0	times/month	0	times/month	0	times/month	0	times/month	45	times/month	1	times/month	0	times/month	0	times/month	0	times/month	4	times/month	97	times/month	11	times/month	3	times/month	0	times/month	1
199204:	4	times/month	0	times/month	0	times/month	0	times/month	0	times/month	0	times/month	0	times/month	48	times/month	7	times/month	1	times/month	0	times/month	0	times/month	0	times/month	0	times/month	24	times/month	1	times/month	1	times/month	0	times/month	1	times/month	8	times/month	93	times/month	20	times/month	3	times/month	1	times/month	1
199205:	4	times/month	6	times/month	0	times/month	0	times/month	0	times/month	0	times/month	5	times/month	39	times/month	10	times/month	0	times/month	0	times/month	0	times/month	0	times/month	0	times/month	39	times/month	0	times/month	0	times/month	0	times/month	2	times/month	9	times/month	81	times/month	16	times/month	5	times/month	0	times/month	1
199206:	4	times/month	0	times/month	0	times/month	0	times/month	0	times/month	0	times/month	3	times/month	44	times/month	16	times/month	0	times/month	0	times/month	0	times/month	0	times/month	0	times/month	39	times/month	3	times/month	0	times/month	0	times/month	0	times/month	7	times/month	311	times/month	13	times/month	2	times/month	0	times/month	0
199207:	4	times/month	0	times/month	0	times/month	0	times/month	0	times/month	0	times/month	2	times/month	57	times/month	6	times/month	0	times/month	0	times/month	0	times/month	0	times/month	3	times/month	31	times/month	2	times/month	1	times/month	0	times/month	2	times/month	8	times/month	567	times/month	11	times/month	4	times/month	0	times/month	1
199208:	4	times/month	2	times/month	0	times/month	0	times/month	0	times/month	0	times/month	2	times/month	39	times/month	9	times/month	0	times/month	0	times/month	0	times/month	0	times/month	2	times/month	43	times/month	2	times/month	0	times/month	0	times/month	0	times/month	7	times/month	124	times/month	11	times/month	8	times/month	0	times/month	1
199209:	4	times/month	1	times/month	0	times/month	0	times/month	0	times/month	0	times/month	6	times/month	60	times/month	14	times/month	0	times/month	0	times/month	0	times/month	0	times/month	2	times/month	43	times/month	0	times/month	0	times/month	0	times/month	2	times/month	6	times/month	127	times/month	11	times/month	1	times/month	0	times/month	0
199210:	4	times/month	2	times/month	0	times/month	0	times/month	0	times/month	0	times/month	8	times/month	42	times/month	13	times/month	0	times/month	0	times/month	0	times/month	0	times/month	1	times/month	36	times/month	4	times/month	0	times/month	0	times/month	2	times/month	9	times/month	92	times/month	11	times/month	5	times/month	0	times/month	2
199211:	4	times/month	1	times/month	0	times/month	0	times/month	0	times/month	0	times/month	5	times/month	69	times/month	15	times/month	0	times/month	0	times/month	0	times/month	0	times/month	2	times/month	44	times/month	1	times/month	0	times/month	0	times/month	2	times/month	8	times/month	171	times/month	15	times/month	2	times/month	0	times/month	4
199212:	4	times/month	1	times/month	0	times/month	0	times/month	0	times/month	0	times/month	3	times/month	150	times/month	14	times/month	0	times/month	0	times/month	0	times/month	0	times/month	0	times/month	40	times/month	0	times/month	0	times/month	0	times/month	1	times/month	3	times/month	155	times/month	25	times/month	7	times/month	0	times/month	1
199301:	4	times/month	0	times/month	0	times/month	0	times/month	0	times/month	0	times/month	4	times/month	51	times/month	15	times/month	0	times/month	0	times/month	0	times/month	0	times/month	1	times/month	33	times/month	0	times/month	0	times/month	0	times/month	3	times/month	9	times/month	76	times/month	11	times/month	2	times/month	0	times/month	1
199302:	4	times/month	2	times/month	0	times/month	0	times/month	0	times/month	0	times/month	1	times/month	55	times/month	12	times/month	0	times/month	0	times/month	0	times/month	0	times/month	0	times/month	39	times/month	2	times/month	0	times/month	0	times/month	1	times/month	8	times/month	152	times/month	13	times/month	2	times/month	0	times/month	0
199303:	4	times/month	0	times/month	0	times/month	0	times/month	0	times/month	0	times/month	3	times/month	44	times/month	12	times/month	0	times/month	0	times/month	0	times/month	0	times/month	1	times/month	47	times/month	2	times/month	0	times/month	0	times/month	1	times/month	11	times/month	103	times/month	9	times/month	4	times/month	0	times/month	0
199304:	4	times/month	0	times/month	0	times/month	0	times/month	1	times/month	0	times/month	6	times/month	33	times/month	11	times/month	0	times/month	0	times/month	0	times/month	0	times/month	0	times/month	53	times/month	2	times/month	2	times/month	0	times/month	1	times/month	8	times/month	69	times/month	15	times/month	0	times/month	0	times/month	1
199305:	4	times/month	0	times/month	0	times/month	0	times/month	0	times/month	0	times/month	8	times/month	47	times/month	14	times/month	0	times/month	0	times/month	0	times/month	0	times/month	3	times/month	50	times/month	2	times/month	0	times/month	0	times/month	1	times/month	10	times/month	85	times/month	10	times/month	2	times/month	0	times/month	4
199306:	4	times/month	0	times/month	0	times/month	0	times/month	0	times/month	0	times/month	3	times/month	53	times/month	15	times/month	0	times/month	0	times/month	0	times/month	0	times/month	0	times/month	32	times/month	4	times/month	0	times/month	0	times/month	2	times/month	15	times/month	851	times/month	10	times/month	1	times/month	0	times/month	3
199307:	4	times/month	2	times/month	0	times/month	0	times/month	0	times/month	0	times/month	5	times/month	42	times/month	16	times/month	0	times/month	0	times/month	0	times/month	0	times/month	2	times/month	50	times/month	3	times/month	0	times/month	0	times/month	3	times/month	12	times/month	107	times/month	12	times/month	3	times/month	0	times/month	1
199308:	4	times/month	5	times/month	0	times/month	0	times/month	0	times/month	0	times/month	3	times/month	51	times/month	4	times/month	0	times/month	0	times/month	0	times/month	0	times/month	2	times/month	61	times/month	3	times/month	0	times/month	0	times/month	1	times/month	10	times/month	107	times/month	17	times/month	2	times/month	0	times/month	1
199309:	4	times/month	2	times/month	0	times/month	0	times/month	0	times/month	0	times/month	1	times/month	49	times/month	15	times/month	0	times/month	0	times/month	0	times/month	0	times/month	0	times/month	56	times/month	3	times/month	0	times/month	0	times/month	1	times/month	14	times/month	95	times/month	18	times/month	3	times/month	0	times/month	2
199310:	4	times/month	0	times/month	0	times/month	0	times/month	0	times/month	0	times/month	7	times/month	71	times/month	20	times/month	0	times/month	0	times/month	0	times/month	0	times/month	0	times/month	57	times/month	0	times/month	0	times/month	0	times/month	2	times/month	12	times/month	82	times/month	20	times/month	2	times/month	0	times/month	1
199311:	4	times/month	0	times/month	0	times/month	0	times/month	0	times/month	0	times/month	2	times/month	60	times/month	12	times/month	0	times/month	0	times/month	0	times/month	0	times/month	1	times/month	49	times/month	1	times/month	0	times/month	0	times/month	2	times/month	7	times/month	87	times/month	15	times/month	4	times/month	0	times/month	1
199312:	4	times/month	0	times/month	0	times/month	0	times/month	0	times/month	0	times/month	7	times/month	50	times/month	10	times/month	0	times/month	0	times/month	0	times/month	0	times/month	1	times/month	36	times/month	2	times/month	0	times/month	0	times/month	3	times/month	8	times/month	103	times/month	17	times/month	4	times/month	0	times/month	0
199401:	4	times/month	0	times/month	0	times/month	0	times/month	0	times/month	0	times/month	4	times/month	42	times/month	10	times/month	0	times/month	0	times/month	0	times/month	0	times/month	0	times/month	40	times/month	0	times/month	0	times/month	0	times/month	3	times/month	4	times/month	214	times/month	11	times/month	3	times/month	0	times/month	1
199402:	4	times/month	0	times/month	0	times/month	0	times/month	0	times/month	0	times/month	5	times/month	49	times/month	16	times/month	0	times/month	0	times/month	0	times/month	0	times/month	1	times/month	41	times/month	4	times/month	0	times/month	0	times/month	0	times/month	9	times/month	91	times/month	20	times/month	5	times/month	0	times/month	1
199403:	4	times/month	1	times/month	0	times/month	0	times/month	0	times/month	0	times/month	4	times/month	61	times/month	19	times/month	0	times/month	1	times/month	0	times/month	0	times/month	1	times/month	53	times/month	2	times/month	0	times/month	0	times/month	7	times/month	9	times/month	112	times/month	21	times/month	1	times/month	1	times/month	2
199404:	4	times/month	2	times/month	0	times/month	0	times/month	0	times/month	0	times/month	6	times/month	43	times/month	18	times/month	0	times/month	2	times/month	0	times/month	0	times/month	0	times/month	30	times/month	6	times/month	0	times/month	0	times/month	4	times/month	13	times/month	98	times/month	24	times/month	7	times/month	0	times/month	2
199405:	4	times/month	0	times/month	0	times/month	0	times/month	0	times/month	0	times/month	4	times/month	55	times/month	14	times/month	0	times/month	0	times/month	0	times/month	0	times/month	1	times/month	52	times/month	0	times/month	0	times/month	0	times/month	2	times/month	10	times/month	100	times/month	31	times/month	7	times/month	0	times/month	1
199406:	4	times/month	1	times/month	0	times/month	0	times/month	1	times/month	0	times/month	3	times/month	44	times/month	16	times/month	0	times/month	0	times/month	0	times/month	0	times/month	1	times/month	44	times/month	2	times/month	0	times/month	0	times/month	2	times/month	11	times/month	91	times/month	29	times/month	5	times/month	0	times/month	1
199407:	4	times/month	0	times/month	0	times/month	0	times/month	0	times/month	0	times/month	4	times/month	51	times/month	19	times/month	0	times/month	0	times/month	0	times/month	0	times/month	1	times/month	42	times/month	3	times/month	0	times/month	0	times/month	3	times/month	14	times/month	125	times/month	18	times/month	12	times/month	0	times/month	1
199408:	4	times/month	0	times/month	0	times/month	0	times/month	0	times/month	0	times/month	1	times/month	50	times/month	9	times/month	0	times/month	0	times/month	0	times/month	0	times/month	1	times/month	49	times/month	5	times/month	1	times/month	0	times/month	4	times/month	7	times/month	255	times/month	22	times/month	10	times/month	0	times/month	0
199409:	4	times/month	1	times/month	0	times/month	0	times/month	0	times/month	0	times/month	2	times/month	53	times/month	24	times/month	0	times/month	0	times/month	0	times/month	0	times/month	0	times/month	38	times/month	1	times/month	0	times/month	0	times/month	4	times/month	8	times/month	327	times/month	23	times/month	7	times/month	0	times/month	1
199410:	4	times/month	0	times/month	0	times/month	0	times/month	0	times/month	0	times/month	5	times/month	63	times/month	9	times/month	0	times/month	0	times/month	0	times/month	0	times/month	0	times/month	71	times/month	3	times/month	1	times/month	0	times/month	4	times/month	7	times/month	97	times/month	17	times/month	2	times/month	2	times/month	0
199411:	4	times/month	1	times/month	0	times/month	0	times/month	0	times/month	0	times/month	1	times/month	56	times/month	2	times/month	0	times/month	0	times/month	0	times/month	0	times/month	0	times/month	53	times/month	1	times/month	0	times/month	0	times/month	3	times/month	2	times/month	112	times/month	134	times/month	0	times/month	0	times/month	0
199412:	4	times/month	0	times/month	0	times/month	0	times/month	0	times/month	0	times/month	1	times/month	42	times/month	31	times/month	0	times/month	0	times/month	0	times/month	0	times/month	1	times/month	34	times/month	0	times/month	1	times/month	0	times/month	3	times/month	6	times/month	112	times/month	25	times/month	5	times/month	0	times/month	0
199501:	4	times/month	0	times/month	0	times/month	0	times/month	0	times/month	0	times/month	2	times/month	41	times/month	11	times/month	0	times/month	0	times/month	0	times/month	0	times/month	0	times/month	39	times/month	2	times/month	0	times/month	0	times/month	4	times/month	7	times/month	92	times/month	31	times/month	6	times/month	0	times/month	1
199502:	4	times/month	0	times/month	0	times/month	0	times/month	0	times/month	0	times/month	3	times/month	47	times/month	13	times/month	0	times/month	0	times/month	0	times/month	0	times/month	0	times/month	53	times/month	2	times/month	0	times/month	0	times/month	0	times/month	5	times/month	110	times/month	43	times/month	4	times/month	0	times/month	0
199503:	4	times/month	0	times/month	0	times/month	0	times/month	0	times/month	0	times/month	0	times/month	50	times/month	13	times/month	0	times/month	1	times/month	0	times/month	0	times/month	0	times/month	38	times/month	1	times/month	1	times/month	0	times/month	3	times/month	9	times/month	102	times/month	25	times/month	8	times/month	0	times/month	0
199504:	4	times/month	1	times/month	0	times/month	0	times/month	0	times/month	0	times/month	3	times/month	35	times/month	19	times/month	0	times/month	0	times/month	0	times/month	0	times/month	0	times/month	37	times/month	2	times/month	1	times/month	0	times/month	4	times/month	10	times/month	110	times/month	26	times/month	6	times/month	0	times/month	1
199505:	4	times/month	0	times/month	0	times/month	0	times/month	0	times/month	0	times/month	4	times/month	54	times/month	12	times/month	0	times/month	0	times/month	0	times/month	0	times/month	2	times/month	29	times/month	5	times/month	0	times/month	0	times/month	2	times/month	9	times/month	107	times/month	42	times/month	9	times/month	0	times/month	1
199506:	4	times/month	0	times/month	0	times/month	0	times/month	1	times/month	0	times/month	1	times/month	43	times/month	10	times/month	0	times/month	1	times/month	0	times/month	0	times/month	0	times/month	38	times/month	2	times/month	0	times/month	0	times/month	1	times/month	13	times/month	95	times/month	34	times/month	6	times/month	0	times/month	2
199507:	4	times/month	0	times/month	0	times/month	0	times/month	2	times/month	0	times/month	0	times/month	29	times/month	8	times/month	0	times/month	0	times/month	0	times/month	0	times/month	0	times/month	78	times/month	2	times/month	0	times/month	0	times/month	0	times/month	6	times/month	87	times/month	37	times/month	6	times/month	0	times/month	2
199508:	4	times/month	1	times/month	0	times/month	0	times/month	0	times/month	0	times/month	1	times/month	40	times/month	7	times/month	0	times/month	0	times/month	0	times/month	0	times/month	0	times/month	56	times/month	5	times/month	0	times/month	0	times/month	3	times/month	6	times/month	375	times/month	32	times/month	3	times/month	0	times/month	3
199509:	4	times/month	1	times/month	0	times/month	0	times/month	0	times/month	0	times/month	3	times/month	33	times/month	19	times/month	0	times/month	0	times/month	0	times/month	0	times/month	1	times/month	44	times/month	5	times/month	0	times/month	0	times/month	1	times/month	9	times/month	164	times/month	31	times/month	8	times/month	0	times/month	0
199510:	4	times/month	0	times/month	0	times/month	0	times/month	0	times/month	0	times/month	6	times/month	69	times/month	15	times/month	0	times/month	0	times/month	0	times/month	0	times/month	0	times/month	52	times/month	2	times/month	0	times/month	0	times/month	2	times/month	10	times/month	94	times/month	34	times/month	5	times/month	0	times/month	1
199511:	4	times/month	0	times/month	0	times/month	0	times/month	0	times/month	0	times/month	0	times/month	37	times/month	17	times/month	0	times/month	0	times/month	0	times/month	0	times/month	3	times/month	40	times/month	4	times/month	0	times/month	0	times/month	2	times/month	10	times/month	132	times/month	40	times/month	7	times/month	0	times/month	1
199512:	4	times/month	0	times/month	0	times/month	0	times/month	0	times/month	0	times/month	0	times/month	42	times/month	13	times/month	0	times/month	0	times/month	1	times/month	0	times/month	0	times/month	56	times/month	5	times/month	0	times/month	0	times/month	3	times/month	17	times/month	104	times/month	36	times/month	10	times/month	0	times/month	0
199601:	4	times/month	1	times/month	0	times/month	0	times/month	0	times/month	0	times/month	2	times/month	33	times/month	14	times/month	0	times/month	0	times/month	0	times/month	0	times/month	2	times/month	34	times/month	3	times/month	0	times/month	0	times/month	3	times/month	9	times/month	122	times/month	21	times/month	7	times/month	0	times/month	1
199602:	4	times/month	0	times/month	0	times/month	0	times/month	0	times/month	0	times/month	6	times/month	39	times/month	15	times/month	0	times/month	0	times/month	0	times/month	0	times/month	0	times/month	35	times/month	1	times/month	0	times/month	0	times/month	3	times/month	7	times/month	105	times/month	36	times/month	10	times/month	0	times/month	1
199603:	4	times/month	1	times/month	0	times/month	0	times/month	0	times/month	0	times/month	4	times/month	52	times/month	12	times/month	0	times/month	0	times/month	0	times/month	0	times/month	0	times/month	43	times/month	1	times/month	0	times/month	0	times/month	1	times/month	2	times/month	105	times/month	32	times/month	2	times/month	0	times/month	0
199604:	4	times/month	0	times/month	0	times/month	0	times/month	0	times/month	0	times/month	5	times/month	56	times/month	19	times/month	0	times/month	0	times/month	0	times/month	0	times/month	0	times/month	48	times/month	4	times/month	0	times/month	0	times/month	1	times/month	1	times/month	120	times/month	37	times/month	7	times/month	0	times/month	1
199605:	4	times/month	0	times/month	0	times/month	0	times/month	0	times/month	0	times/month	6	times/month	72	times/month	21	times/month	0	times/month	0	times/month	0	times/month	0	times/month	0	times/month	47	times/month	5	times/month	0	times/month	0	times/month	3	times/month	7	times/month	130	times/month	28	times/month	10	times/month	0	times/month	0
199606:	4	times/month	0	times/month	0	times/month	0	times/month	0	times/month	0	times/month	7	times/month	79	times/month	19	times/month	0	times/month	1	times/month	0	times/month	0	times/month	3	times/month	45	times/month	3	times/month	0	times/month	0	times/month	0	times/month	8	times/month	107	times/month	28	times/month	17	times/month	0	times/month	1
199607:	4	times/month	0	times/month	0	times/month	0	times/month	0	times/month	0	times/month	3	times/month	53	times/month	23	times/month	0	times/month	1	times/month	0	times/month	0	times/month	0	times/month	38	times/month	3	times/month	2	times/month	0	times/month	4	times/month	12	times/month	124	times/month	39	times/month	16	times/month	0	times/month	3
199608:	4	times/month	2	times/month	0	times/month	0	times/month	0	times/month	0	times/month	4	times/month	52	times/month	14	times/month	0	times/month	0	times/month	0	times/month	0	times/month	1	times/month	42	times/month	3	times/month	0	times/month	0	times/month	1	times/month	9	times/month	107	times/month	32	times/month	14	times/month	0	times/month	2
199609:	4	times/month	2	times/month	0	times/month	0	times/month	0	times/month	0	times/month	4	times/month	49	times/month	10	times/month	0	times/month	0	times/month	0	times/month	0	times/month	2	times/month	43	times/month	6	times/month	1	times/month	0	times/month	1	times/month	9	times/month	98	times/month	34	times/month	14	times/month	0	times/month	0
199610:	4	times/month	1	times/month	0	times/month	0	times/month	0	times/month	0	times/month	4	times/month	53	times/month	15	times/month	0	times/month	0	times/month	0	times/month	0	times/month	0	times/month	36	times/month	2	times/month	0	times/month	0	times/month	2	times/month	10	times/month	112	times/month	21	times/month	10	times/month	0	times/month	1
199611:	4	times/month	0	times/month	1	times/month	0	times/month	0	times/month	0	times/month	4	times/month	63	times/month	14	times/month	0	times/month	0	times/month	0	times/month	0	times/month	0	times/month	50	times/month	3	times/month	0	times/month	0	times/month	0	times/month	7	times/month	127	times/month	28	times/month	11	times/month	0	times/month	3
199612:	4	times/month	2	times/month	0	times/month	0	times/month	0	times/month	0	times/month	2	times/month	65	times/month	11	times/month	0	times/month	0	times/month	0	times/month	0	times/month	1	times/month	35	times/month	1	times/month	0	times/month	0	times/month	3	times/month	2	times/month	192	times/month	30	times/month	7	times/month	0	times/month	0
199701:	4	times/month	3	times/month	0	times/month	0	times/month	0	times/month	0	times/month	3	times/month	45	times/month	9	times/month	0	times/month	0	times/month	0	times/month	0	times/month	0	times/month	36	times/month	5	times/month	0	times/month	0	times/month	2	times/month	3	times/month	93	times/month	222	times/month	15	times/month	0	times/month	0
199702:	4	times/month	0	times/month	0	times/month	0	times/month	0	times/month	0	times/month	3	times/month	62	times/month	21	times/month	0	times/month	1	times/month	0	times/month	0	times/month	3	times/month	47	times/month	5	times/month	1	times/month	0	times/month	3	times/month	9	times/month	99	times/month	65	times/month	9	times/month	0	times/month	3
199703:	4	times/month	0	times/month	0	times/month	0	times/month	0	times/month	0	times/month	5	times/month	59	times/month	23	times/month	0	times/month	0	times/month	0	times/month	0	times/month	1	times/month	47	times/month	0	times/month	0	times/month	0	times/month	1	times/month	6	times/month	149	times/month	68	times/month	5	times/month	0	times/month	0
199704:	4	times/month	0	times/month	1	times/month	0	times/month	0	times/month	0	times/month	7	times/month	64	times/month	17	times/month	0	times/month	0	times/month	0	times/month	0	times/month	5	times/month	55	times/month	6	times/month	1	times/month	0	times/month	0	times/month	7	times/month	437	times/month	71	times/month	15	times/month	0	times/month	0
199705:	4	times/month	0	times/month	0	times/month	0	times/month	0	times/month	0	times/month	0	times/month	60	times/month	26	times/month	0	times/month	0	times/month	0	times/month	0	times/month	2	times/month	38	times/month	6	times/month	0	times/month	0	times/month	4	times/month	12	times/month	219	times/month	42	times/month	15	times/month	0	times/month	1
199706:	4	times/month	1	times/month	1	times/month	0	times/month	0	times/month	0	times/month	3	times/month	63	times/month	14	times/month	0	times/month	0	times/month	0	times/month	0	times/month	1	times/month	42	times/month	3	times/month	1	times/month	0	times/month	3	times/month	18	times/month	196	times/month	48	times/month	2467	times/month	0	times/month	1
199707:	4	times/month	0	times/month	0	times/month	0	times/month	0	times/month	0	times/month	3	times/month	75	times/month	27	times/month	0	times/month	0	times/month	0	times/month	0	times/month	3	times/month	46	times/month	3	times/month	0	times/month	0	times/month	2	times/month	15	times/month	113	times/month	38	times/month	896	times/month	1	times/month	3
199708:	4	times/month	0	times/month	0	times/month	0	times/month	0	times/month	0	times/month	2	times/month	63	times/month	20	times/month	0	times/month	0	times/month	0	times/month	0	times/month	0	times/month	55	times/month	3	times/month	0	times/month	0	times/month	1	times/month	5	times/month	131	times/month	34	times/month	371	times/month	0	times/month	0
199709:	4	times/month	0	times/month	0	times/month	0	times/month	0	times/month	0	times/month	4	times/month	84	times/month	11	times/month	0	times/month	0	times/month	0	times/month	0	times/month	2	times/month	32	times/month	4	times/month	0	times/month	0	times/month	0	times/month	12	times/month	118	times/month	29	times/month	229	times/month	0	times/month	0
199710:	4	times/month	4	times/month	0	times/month	0	times/month	0	times/month	0	times/month	4	times/month	38	times/month	24	times/month	0	times/month	1	times/month	0	times/month	0	times/month	4	times/month	40	times/month	3	times/month	0	times/month	0	times/month	2	times/month	6	times/month	92	times/month	42	times/month	133	times/month	0	times/month	0
199711:	4	times/month	2	times/month	0	times/month	0	times/month	0	times/month	0	times/month	3	times/month	115	times/month	28	times/month	0	times/month	0	times/month	0	times/month	0	times/month	1	times/month	40	times/month	2	times/month	0	times/month	0	times/month	2	times/month	13	times/month	119	times/month	26	times/month	109	times/month	0	times/month	2
199712:	4	times/month	1	times/month	0	times/month	0	times/month	0	times/month	0	times/month	8	times/month	73	times/month	19	times/month	0	times/month	0	times/month	0	times/month	0	times/month	3	times/month	43	times/month	2	times/month	2	times/month	0	times/month	2	times/month	12	times/month	132	times/month	30	times/month	93	times/month	0	times/month	0
199801:	4	times/month	2	times/month	0	times/month	0	times/month	0	times/month	0	times/month	1	times/month	124	times/month	14	times/month	0	times/month	1	times/month	0	times/month	0	times/month	0	times/month	38	times/month	0	times/month	2	times/month	0	times/month	0	times/month	8	times/month	133	times/month	27	times/month	52	times/month	0	times/month	0
199802:	4	times/month	1	times/month	0	times/month	0	times/month	0	times/month	0	times/month	10	times/month	51	times/month	18	times/month	0	times/month	2	times/month	0	times/month	0	times/month	2	times/month	56	times/month	1	times/month	0	times/month	0	times/month	2	times/month	10	times/month	230	times/month	31	times/month	53	times/month	0	times/month	2
199803:	4	times/month	0	times/month	0	times/month	0	times/month	0	times/month	0	times/month	2	times/month	74	times/month	24	times/month	0	times/month	1	times/month	0	times/month	0	times/month	0	times/month	41	times/month	4	times/month	0	times/month	0	times/month	2	times/month	11	times/month	109	times/month	39	times/month	67	times/month	0	times/month	2
199804:	4	times/month	0	times/month	0	times/month	0	times/month	0	times/month	0	times/month	7	times/month	55	times/month	16	times/month	0	times/month	0	times/month	0	times/month	0	times/month	0	times/month	55	times/month	3	times/month	0	times/month	0	times/month	3	times/month	6	times/month	111	times/month	23	times/month	49	times/month	0	times/month	1
199805:	4	times/month	0	times/month	0	times/month	0	times/month	0	times/month	0	times/month	4	times/month	74	times/month	17	times/month	0	times/month	1	times/month	0	times/month	0	times/month	1	times/month	62	times/month	4	times/month	1	times/month	0	times/month	1	times/month	10	times/month	133	times/month	36	times/month	58	times/month	0	times/month	9
199806:	4	times/month	0	times/month	0	times/month	0	times/month	0	times/month	0	times/month	8	times/month	56	times/month	21	times/month	0	times/month	1	times/month	0	times/month	0	times/month	2	times/month	62	times/month	6	times/month	3	times/month	0	times/month	3	times/month	16	times/month	87	times/month	29	times/month	52	times/month	0	times/month	1
199807:	4	times/month	0	times/month	0	times/month	0	times/month	0	times/month	0	times/month	8	times/month	57	times/month	26	times/month	0	times/month	0	times/month	0	times/month	0	times/month	1	times/month	51	times/month	6	times/month	1	times/month	0	times/month	1	times/month	17	times/month	106	times/month	35	times/month	54	times/month	0	times/month	0
199808:	4	times/month	2	times/month	0	times/month	1	times/month	0	times/month	0	times/month	6	times/month	76	times/month	17	times/month	0	times/month	0	times/month	0	times/month	0	times/month	2	times/month	40	times/month	3	times/month	0	times/month	0	times/month	4	times/month	14	times/month	124	times/month	42	times/month	42	times/month	0	times/month	0
199809:	4	times/month	0	times/month	0	times/month	0	times/month	1	times/month	0	times/month	19	times/month	131	times/month	38	times/month	0	times/month	1	times/month	0	times/month	0	times/month	11	times/month	68	times/month	3	times/month	2	times/month	0	times/month	2	times/month	9	times/month	136	times/month	76	times/month	40	times/month	0	times/month	2
199810:	4	times/month	1	times/month	0	times/month	0	times/month	0	times/month	0	times/month	19	times/month	99	times/month	40	times/month	0	times/month	1	times/month	0	times/month	0	times/month	2	times/month	95	times/month	3	times/month	0	times/month	0	times/month	1	times/month	7	times/month	274	times/month	77	times/month	50	times/month	0	times/month	1
199811:	4	times/month	1	times/month	2	times/month	0	times/month	0	times/month	0	times/month	21	times/month	116	times/month	46	times/month	0	times/month	0	times/month	0	times/month	0	times/month	2	times/month	60	times/month	6	times/month	0	times/month	0	times/month	2	times/month	7	times/month	164	times/month	124	times/month	65	times/month	0	times/month	0
199812:	4	times/month	2	times/month	0	times/month	0	times/month	0	times/month	0	times/month	32	times/month	100	times/month	30	times/month	1	times/month	0	times/month	0	times/month	0	times/month	3	times/month	1083	times/month	5	times/month	1	times/month	0	times/month	4	times/month	9	times/month	155	times/month	61	times/month	91	times/month	0	times/month	2
199901:	4	times/month	2	times/month	3	times/month	1	times/month	0	times/month	0	times/month	27	times/month	114	times/month	30	times/month	0	times/month	0	times/month	0	times/month	0	times/month	2	times/month	226	times/month	4	times/month	0	times/month	0	times/month	1	times/month	13	times/month	111	times/month	67	times/month	85	times/month	1	times/month	3
199902:	4	times/month	4	times/month	2	times/month	0	times/month	0	times/month	0	times/month	16	times/month	132	times/month	23	times/month	0	times/month	0	times/month	0	times/month	0	times/month	2	times/month	133	times/month	2	times/month	0	times/month	0	times/month	0	times/month	5	times/month	128	times/month	66	times/month	95	times/month	0	times/month	1
199903:	4	times/month	2	times/month	1	times/month	0	times/month	0	times/month	0	times/month	7	times/month	137	times/month	18	times/month	0	times/month	0	times/month	0	times/month	0	times/month	5	times/month	104	times/month	1	times/month	0	times/month	0	times/month	4	times/month	7	times/month	133	times/month	299	times/month	83	times/month	1	times/month	2
199904:	4	times/month	4	times/month	0	times/month	0	times/month	0	times/month	0	times/month	59	times/month	143	times/month	29	times/month	0	times/month	0	times/month	0	times/month	0	times/month	4	times/month	126	times/month	61	times/month	2	times/month	0	times/month	4	times/month	14	times/month	179	times/month	73	times/month	75	times/month	0	times/month	0
199905:	4	times/month	4	times/month	2	times/month	0	times/month	0	times/month	0	times/month	40	times/month	166	times/month	25	times/month	0	times/month	0	times/month	0	times/month	0	times/month	2	times/month	99	times/month	4	times/month	0	times/month	0	times/month	3	times/month	8	times/month	170	times/month	73	times/month	98	times/month	0	times/month	2
199906:	4	times/month	6	times/month	0	times/month	0	times/month	0	times/month	0	times/month	57	times/month	141	times/month	21	times/month	0	times/month	0	times/month	0	times/month	0	times/month	1	times/month	72	times/month	10	times/month	0	times/month	0	times/month	4	times/month	14	times/month	196	times/month	83	times/month	95	times/month	0	times/month	2
199907:	4	times/month	2	times/month	0	times/month	0	times/month	0	times/month	0	times/month	60	times/month	127	times/month	23	times/month	0	times/month	0	times/month	0	times/month	0	times/month	8	times/month	73	times/month	7	times/month	1	times/month	0	times/month	7	times/month	20	times/month	159	times/month	65	times/month	85	times/month	0	times/month	2
199908:	4	times/month	2	times/month	0	times/month	0	times/month	0	times/month	0	times/month	35	times/month	104	times/month	20	times/month	0	times/month	0	times/month	0	times/month	0	times/month	6	times/month	81	times/month	5	times/month	1	times/month	0	times/month	2	times/month	8	times/month	366	times/month	67	times/month	85	times/month	0	times/month	0
199909:	4	times/month	3	times/month	1	times/month	0	times/month	0	times/month	0	times/month	2641	times/month	115	times/month	25	times/month	1	times/month	2	times/month	0	times/month	0	times/month	4	times/month	79	times/month	6	times/month	0	times/month	0	times/month	4	times/month	15	times/month	1159	times/month	60	times/month	269	times/month	0	times/month	2
199910:	4	times/month	3	times/month	1	times/month	0	times/month	0	times/month	0	times/month	816	times/month	91	times/month	20	times/month	0	times/month	0	times/month	0	times/month	0	times/month	13	times/month	66	times/month	5	times/month	0	times/month	0	times/month	2	times/month	7	times/month	199	times/month	50	times/month	169	times/month	1	times/month	2
199911:	4	times/month	3	times/month	1	times/month	0	times/month	0	times/month	0	times/month	408	times/month	460	times/month	26	times/month	0	times/month	0	times/month	0	times/month	0	times/month	4	times/month	74	times/month	1	times/month	1	times/month	0	times/month	1	times/month	14	times/month	189	times/month	60	times/month	173	times/month	0	times/month	0
199912:	4	times/month	1	times/month	0	times/month	0	times/month	0	times/month	0	times/month	379	times/month	170	times/month	26	times/month	1	times/month	0	times/month	0	times/month	0	times/month	4	times/month	72	times/month	3	times/month	0	times/month	0	times/month	1	times/month	19	times/month	154	times/month	70	times/month	132	times/month	1	times/month	0
200001:	4	times/month	19	times/month	1	times/month	0	times/month	0	times/month	0	times/month	155	times/month	170	times/month	32	times/month	0	times/month	0	times/month	0	times/month	0	times/month	4	times/month	72	times/month	2	times/month	1	times/month	0	times/month	4	times/month	21	times/month	155	times/month	45	times/month	106	times/month	0	times/month	2
200002:	4	times/month	2	times/month	1	times/month	0	times/month	0	times/month	0	times/month	159	times/month	122	times/month	25	times/month	0	times/month	1	times/month	0	times/month	0	times/month	2	times/month	67	times/month	2	times/month	0	times/month	0	times/month	7	times/month	16	times/month	188	times/month	45	times/month	141	times/month	0	times/month	0
200003:	4	times/month	4	times/month	3	times/month	0	times/month	0	times/month	0	times/month	129	times/month	132	times/month	27	times/month	0	times/month	0	times/month	0	times/month	0	times/month	1	times/month	49	times/month	4	times/month	2	times/month	0	times/month	5	times/month	14	times/month	192	times/month	90	times/month	96	times/month	0	times/month	4
200004:	4	times/month	4	times/month	4	times/month	0	times/month	0	times/month	0	times/month	134	times/month	129	times/month	25	times/month	0	times/month	0	times/month	0	times/month	0	times/month	2	times/month	47	times/month	8	times/month	0	times/month	0	times/month	3	times/month	20	times/month	238	times/month	77	times/month	91	times/month	0	times/month	1
200005:	4	times/month	6	times/month	1	times/month	0	times/month	0	times/month	0	times/month	97	times/month	109	times/month	25	times/month	0	times/month	0	times/month	0	times/month	0	times/month	5	times/month	64	times/month	6	times/month	1	times/month	0	times/month	8	times/month	17	times/month	206	times/month	58	times/month	79	times/month	0	times/month	0
200006:	4	times/month	3	times/month	1	times/month	0	times/month	1	times/month	0	times/month	104	times/month	133	times/month	22	times/month	0	times/month	0	times/month	0	times/month	0	times/month	9	times/month	71	times/month	4	times/month	0	times/month	0	times/month	2	times/month	17	times/month	264	times/month	76	times/month	105	times/month	0	times/month	2
200007:	4	times/month	4	times/month	1	times/month	0	times/month	0	times/month	0	times/month	90	times/month	125	times/month	30	times/month	0	times/month	0	times/month	0	times/month	0	times/month	5	times/month	64	times/month	6	times/month	0	times/month	0	times/month	5	times/month	19	times/month	191	times/month	490	times/month	100	times/month	0	times/month	1
200008:	4	times/month	5	times/month	0	times/month	0	times/month	0	times/month	0	times/month	47	times/month	193	times/month	22	times/month	0	times/month	0	times/month	0	times/month	0	times/month	1	times/month	48	times/month	3	times/month	0	times/month	0	times/month	3	times/month	13	times/month	177	times/month	101	times/month	84	times/month	0	times/month	1
200009:	4	times/month	6	times/month	0	times/month	0	times/month	2	times/month	0	times/month	99	times/month	440	times/month	24	times/month	0	times/month	0	times/month	0	times/month	0	times/month	1	times/month	55	times/month	3	times/month	1	times/month	0	times/month	4	times/month	15	times/month	515	times/month	79	times/month	54	times/month	0	times/month	1
200010:	4	times/month	0	times/month	1	times/month	0	times/month	0	times/month	0	times/month	78	times/month	185	times/month	21	times/month	0	times/month	0	times/month	0	times/month	0	times/month	3	times/month	57	times/month	3	times/month	0	times/month	0	times/month	1	times/month	12	times/month	226	times/month	49	times/month	43	times/month	0	times/month	24
200011:	4	times/month	4	times/month	0	times/month	1	times/month	0	times/month	0	times/month	68	times/month	215	times/month	65	times/month	0	times/month	0	times/month	0	times/month	0	times/month	5	times/month	54	times/month	3	times/month	2	times/month	0	times/month	1	times/month	12	times/month	191	times/month	57	times/month	63	times/month	0	times/month	1
200012:	4	times/month	4	times/month	1	times/month	0	times/month	0	times/month	0	times/month	223	times/month	177	times/month	42	times/month	0	times/month	0	times/month	0	times/month	0	times/month	1	times/month	70	times/month	1	times/month	0	times/month	0	times/month	3	times/month	13	times/month	203	times/month	39	times/month	36	times/month	0	times/month	2
200101:	4	times/month	1	times/month	0	times/month	0	times/month	0	times/month	0	times/month	75	times/month	150	times/month	26	times/month	0	times/month	0	times/month	0	times/month	0	times/month	5	times/month	48	times/month	4	times/month	0	times/month	0	times/month	1	times/month	10	times/month	169	times/month	45	times/month	39	times/month	0	times/month	4
200102:	4	times/month	4	times/month	1	times/month	0	times/month	0	times/month	0	times/month	90	times/month	711	times/month	28	times/month	0	times/month	0	times/month	0	times/month	0	times/month	1	times/month	68	times/month	2	times/month	0	times/month	0	times/month	3	times/month	11	times/month	950	times/month	64	times/month	37	times/month	0	times/month	0
200103:	4	times/month	2	times/month	1	times/month	0	times/month	0	times/month	0	times/month	72	times/month	512	times/month	55	times/month	0	times/month	1	times/month	0	times/month	0	times/month	2	times/month	68	times/month	4	times/month	0	times/month	0	times/month	2	times/month	7	times/month	156	times/month	59	times/month	64	times/month	0	times/month	1
200104:	4	times/month	2	times/month	1	times/month	0	times/month	0	times/month	0	times/month	68	times/month	492	times/month	26	times/month	0	times/month	0	times/month	0	times/month	0	times/month	4	times/month	63	times/month	2	times/month	2	times/month	0	times/month	7	times/month	11	times/month	205	times/month	50	times/month	50	times/month	0	times/month	1
200105:	4	times/month	0	times/month	0	times/month	0	times/month	0	times/month	0	times/month	151	times/month	234	times/month	223	times/month	1	times/month	0	times/month	0	times/month	0	times/month	0	times/month	68	times/month	7	times/month	0	times/month	0	times/month	5	times/month	14	times/month	169	times/month	50	times/month	62	times/month	0	times/month	1
200106:	4	times/month	4	times/month	0	times/month	0	times/month	0	times/month	0	times/month	70	times/month	194	times/month	61	times/month	0	times/month	1	times/month	0	times/month	0	times/month	6	times/month	68	times/month	4	times/month	0	times/month	0	times/month	4	times/month	19	times/month	176	times/month	96	times/month	57	times/month	0	times/month	7
200107:	4	times/month	2	times/month	2	times/month	0	times/month	0	times/month	0	times/month	68	times/month	199	times/month	49	times/month	0	times/month	0	times/month	0	times/month	0	times/month	4	times/month	68	times/month	5	times/month	1	times/month	0	times/month	5	times/month	18	times/month	149	times/month	47	times/month	39	times/month	0	times/month	2
200108:	4	times/month	1	times/month	0	times/month	0	times/month	0	times/month	0	times/month	49	times/month	130	times/month	29	times/month	0	times/month	0	times/month	0	times/month	0	times/month	8	times/month	145	times/month	4	times/month	0	times/month	0	times/month	3	times/month	9	times/month	145	times/month	43	times/month	54	times/month	0	times/month	2
200109:	4	times/month	7	times/month	2	times/month	0	times/month	0	times/month	0	times/month	88	times/month	188	times/month	30	times/month	0	times/month	0	times/month	0	times/month	0	times/month	1	times/month	69	times/month	0	times/month	0	times/month	1	times/month	2	times/month	16	times/month	211	times/month	58	times/month	43	times/month	0	times/month	1
200110:	4	times/month	3	times/month	0	times/month	0	times/month	0	times/month	0	times/month	64	times/month	177	times/month	22	times/month	0	times/month	0	times/month	0	times/month	0	times/month	5	times/month	62	times/month	4	times/month	1	times/month	0	times/month	2	times/month	19	times/month	176	times/month	111	times/month	42	times/month	0	times/month	9
200111:	4	times/month	3	times/month	0	times/month	0	times/month	0	times/month	0	times/month	60	times/month	174	times/month	27	times/month	0	times/month	0	times/month	0	times/month	0	times/month	3	times/month	72	times/month	4	times/month	1	times/month	0	times/month	4	times/month	9	times/month	196	times/month	76	times/month	46	times/month	0	times/month	0
200112:	4	times/month	3	times/month	0	times/month	0	times/month	0	times/month	0	times/month	101	times/month	121	times/month	21	times/month	0	times/month	0	times/month	0	times/month	0	times/month	2	times/month	54	times/month	11	times/month	2	times/month	0	times/month	4	times/month	14	times/month	191	times/month	70	times/month	70	times/month	0	times/month	3
200201:	4	times/month	6	times/month	0	times/month	0	times/month	0	times/month	0	times/month	74	times/month	109	times/month	17	times/month	0	times/month	0	times/month	0	times/month	0	times/month	1	times/month	58	times/month	2	times/month	0	times/month	0	times/month	4	times/month	10	times/month	166	times/month	50	times/month	37	times/month	0	times/month	1
200202:	4	times/month	2	times/month	2	times/month	0	times/month	0	times/month	0	times/month	57	times/month	178	times/month	25	times/month	0	times/month	0	times/month	0	times/month	0	times/month	2	times/month	61	times/month	6	times/month	0	times/month	0	times/month	5	times/month	18	times/month	166	times/month	36	times/month	33	times/month	0	times/month	0
200203:	4	times/month	6	times/month	4	times/month	0	times/month	0	times/month	0	times/month	67	times/month	154	times/month	23	times/month	0	times/month	0	times/month	0	times/month	0	times/month	5	times/month	101	times/month	7	times/month	0	times/month	0	times/month	4	times/month	17	times/month	951	times/month	65	times/month	49	times/month	2	times/month	8
200204:	4	times/month	16	times/month	4	times/month	0	times/month	0	times/month	0	times/month	76	times/month	179	times/month	28	times/month	0	times/month	0	times/month	0	times/month	0	times/month	5	times/month	71	times/month	7	times/month	2	times/month	0	times/month	1	times/month	29	times/month	525	times/month	60	times/month	38	times/month	0	times/month	0
200205:	4	times/month	66	times/month	4	times/month	0	times/month	0	times/month	0	times/month	89	times/month	147	times/month	30	times/month	0	times/month	0	times/month	0	times/month	0	times/month	5	times/month	73	times/month	6	times/month	1	times/month	0	times/month	2	times/month	11	times/month	236	times/month	54	times/month	36	times/month	0	times/month	3
200206:	4	times/month	6	times/month	2	times/month	0	times/month	0	times/month	0	times/month	74	times/month	191	times/month	32	times/month	0	times/month	0	times/month	0	times/month	0	times/month	4	times/month	60	times/month	4	times/month	1	times/month	0	times/month	4	times/month	25	times/month	207	times/month	56	times/month	48	times/month	0	times/month	1
200207:	4	times/month	1	times/month	1	times/month	0	times/month	0	times/month	0	times/month	107	times/month	204	times/month	22	times/month	0	times/month	0	times/month	0	times/month	0	times/month	2	times/month	56	times/month	7	times/month	1	times/month	0	times/month	6	times/month	21	times/month	716	times/month	70	times/month	34	times/month	4	times/month	2
200208:	4	times/month	1	times/month	4	times/month	0	times/month	0	times/month	0	times/month	71	times/month	156	times/month	22	times/month	0	times/month	0	times/month	0	times/month	0	times/month	2	times/month	52	times/month	7	times/month	0	times/month	1	times/month	1	times/month	31	times/month	287	times/month	147	times/month	39	times/month	0	times/month	3
200209:	4	times/month	4	times/month	1	times/month	0	times/month	0	times/month	0	times/month	55	times/month	191	times/month	34	times/month	0	times/month	0	times/month	0	times/month	0	times/month	3	times/month	68	times/month	3	times/month	1	times/month	0	times/month	2	times/month	17	times/month	183	times/month	55	times/month	38	times/month	0	times/month	1
200210:	4	times/month	2	times/month	1	times/month	0	times/month	0	times/month	0	times/month	75	times/month	129	times/month	19	times/month	0	times/month	0	times/month	0	times/month	0	times/month	2	times/month	61	times/month	4	times/month	0	times/month	1	times/month	0	times/month	16	times/month	152	times/month	67	times/month	32	times/month	0	times/month	6
200211:	4	times/month	3	times/month	0	times/month	0	times/month	0	times/month	0	times/month	112	times/month	198	times/month	35	times/month	0	times/month	0	times/month	0	times/month	0	times/month	1	times/month	43	times/month	1	times/month	1	times/month	0	times/month	3	times/month	13	times/month	157	times/month	75	times/month	35	times/month	0	times/month	3
200212:	4	times/month	2	times/month	0	times/month	0	times/month	0	times/month	0	times/month	71	times/month	204	times/month	22	times/month	0	times/month	0	times/month	0	times/month	0	times/month	6	times/month	57	times/month	6	times/month	1	times/month	0	times/month	7	times/month	13	times/month	148	times/month	62	times/month	42	times/month	0	times/month	2
200301:	4	times/month	1	times/month	0	times/month	0	times/month	0	times/month	0	times/month	52	times/month	104	times/month	15	times/month	0	times/month	0	times/month	0	times/month	0	times/month	2	times/month	78	times/month	9	times/month	0	times/month	0	times/month	3	times/month	16	times/month	179	times/month	71	times/month	21	times/month	0	times/month	3
200302:	4	times/month	29	times/month	2	times/month	0	times/month	0	times/month	0	times/month	68	times/month	150	times/month	23	times/month	1	times/month	0	times/month	0	times/month	0	times/month	4	times/month	102	times/month	3	times/month	1	times/month	0	times/month	5	times/month	19	times/month	303	times/month	65	times/month	32	times/month	1	times/month	1
200303:	4	times/month	20	times/month	4	times/month	1	times/month	0	times/month	0	times/month	95	times/month	140	times/month	24	times/month	0	times/month	1	times/month	0	times/month	0	times/month	4	times/month	62	times/month	7	times/month	0	times/month	0	times/month	0	times/month	18	times/month	152	times/month	54	times/month	53	times/month	0	times/month	1
200304:	4	times/month	20	times/month	3	times/month	0	times/month	0	times/month	0	times/month	88	times/month	139	times/month	17	times/month	1	times/month	0	times/month	0	times/month	0	times/month	3	times/month	89	times/month	9	times/month	2	times/month	0	times/month	2	times/month	31	times/month	166	times/month	53	times/month	39	times/month	0	times/month	3
200305:	4	times/month	4	times/month	2	times/month	0	times/month	0	times/month	0	times/month	94	times/month	145	times/month	17	times/month	0	times/month	0	times/month	0	times/month	0	times/month	1	times/month	89	times/month	10	times/month	0	times/month	0	times/month	3	times/month	18	times/month	147	times/month	54	times/month	31	times/month	0	times/month	5
200306:	4	times/month	8	times/month	0	times/month	0	times/month	0	times/month	0	times/month	67	times/month	193	times/month	22	times/month	0	times/month	0	times/month	0	times/month	0	times/month	4	times/month	71	times/month	6	times/month	1	times/month	0	times/month	1	times/month	23	times/month	184	times/month	41	times/month	28	times/month	0	times/month	3
200307:	4	times/month	0	times/month	2	times/month	0	times/month	0	times/month	0	times/month	58	times/month	120	times/month	19	times/month	0	times/month	0	times/month	0	times/month	0	times/month	5	times/month	76	times/month	7	times/month	0	times/month	0	times/month	3	times/month	13	times/month	184	times/month	64	times/month	35	times/month	0	times/month	4
200308:	4	times/month	7	times/month	2	times/month	0	times/month	0	times/month	0	times/month	69	times/month	138	times/month	22	times/month	0	times/month	0	times/month	0	times/month	0	times/month	5	times/month	53	times/month	6	times/month	0	times/month	0	times/month	4	times/month	20	times/month	168	times/month	51	times/month	32	times/month	1	times/month	3
200309:	4	times/month	1	times/month	0	times/month	0	times/month	0	times/month	0	times/month	68	times/month	191	times/month	22	times/month	0	times/month	0	times/month	0	times/month	0	times/month	6	times/month	73	times/month	4	times/month	0	times/month	0	times/month	4	times/month	18	times/month	166	times/month	55	times/month	31	times/month	0	times/month	5
200310:	4	times/month	4	times/month	1	times/month	0	times/month	0	times/month	0	times/month	67	times/month	177	times/month	15	times/month	0	times/month	0	times/month	0	times/month	0	times/month	4	times/month	69	times/month	4	times/month	1	times/month	0	times/month	3	times/month	18	times/month	141	times/month	64	times/month	35	times/month	0	times/month	1
200311:	4	times/month	19	times/month	0	times/month	0	times/month	0	times/month	0	times/month	50	times/month	156	times/month	39	times/month	0	times/month	0	times/month	0	times/month	0	times/month	5	times/month	56	times/month	6	times/month	0	times/month	0	times/month	2	times/month	10	times/month	227	times/month	46	times/month	30	times/month	0	times/month	1
200312:	4	times/month	13	times/month	0	times/month	0	times/month	1	times/month	0	times/month	57	times/month	205	times/month	25	times/month	0	times/month	0	times/month	0	times/month	0	times/month	3	times/month	66	times/month	4	times/month	1	times/month	0	times/month	3	times/month	26	times/month	196	times/month	70	times/month	25	times/month	0	times/month	3
200401:	4	times/month	7	times/month	4	times/month	0	times/month	0	times/month	0	times/month	61	times/month	158	times/month	30	times/month	0	times/month	1	times/month	0	times/month	0	times/month	4	times/month	52	times/month	1	times/month	0	times/month	0	times/month	1	times/month	14	times/month	126	times/month	49	times/month	43	times/month	0	times/month	1
200402:	4	times/month	4	times/month	3	times/month	1	times/month	0	times/month	0	times/month	55	times/month	163	times/month	23	times/month	0	times/month	0	times/month	0	times/month	0	times/month	7	times/month	91	times/month	7	times/month	3	times/month	0	times/month	1	times/month	15	times/month	156	times/month	80	times/month	828	times/month	1	times/month	2
200403:	4	times/month	11	times/month	3	times/month	0	times/month	0	times/month	0	times/month	77	times/month	106	times/month	38	times/month	0	times/month	0	times/month	0	times/month	0	times/month	7	times/month	66	times/month	7	times/month	0	times/month	0	times/month	4	times/month	17	times/month	158	times/month	56	times/month	104	times/month	1	times/month	9
200404:	4	times/month	4	times/month	3	times/month	0	times/month	0	times/month	0	times/month	69	times/month	178	times/month	25	times/month	0	times/month	0	times/month	0	times/month	0	times/month	6	times/month	77	times/month	12	times/month	0	times/month	0	times/month	5	times/month	19	times/month	140	times/month	47	times/month	40	times/month	0	times/month	16
200405:	4	times/month	4	times/month	0	times/month	0	times/month	0	times/month	0	times/month	61	times/month	317	times/month	13	times/month	0	times/month	1	times/month	0	times/month	0	times/month	5	times/month	203	times/month	9	times/month	1	times/month	0	times/month	5	times/month	20	times/month	3183	times/month	44	times/month	43	times/month	0	times/month	34
200406:	4	times/month	3	times/month	0	times/month	0	times/month	0	times/month	0	times/month	49	times/month	193	times/month	19	times/month	0	times/month	0	times/month	0	times/month	0	times/month	1	times/month	72	times/month	6	times/month	2	times/month	0	times/month	0	times/month	10	times/month	8383	times/month	45	times/month	31	times/month	0	times/month	17
200407:	4	times/month	5	times/month	0	times/month	0	times/month	0	times/month	0	times/month	59	times/month	150	times/month	21	times/month	0	times/month	0	times/month	0	times/month	0	times/month	4	times/month	64	times/month	5	times/month	0	times/month	0	times/month	7	times/month	18	times/month	3625	times/month	68	times/month	47	times/month	0	times/month	19
200408:	4	times/month	3	times/month	0	times/month	0	times/month	0	times/month	0	times/month	58	times/month	139	times/month	25	times/month	0	times/month	0	times/month	0	times/month	0	times/month	0	times/month	59	times/month	4	times/month	0	times/month	0	times/month	2	times/month	24	times/month	641	times/month	36	times/month	34	times/month	0	times/month	20
200409:	4	times/month	20	times/month	0	times/month	0	times/month	0	times/month	0	times/month	73	times/month	372	times/month	18	times/month	0	times/month	0	times/month	0	times/month	0	times/month	3	times/month	1571	times/month	3	times/month	1	times/month	0	times/month	4	times/month	19	times/month	325	times/month	67	times/month	27	times/month	1	times/month	26
200410:	4	times/month	3	times/month	0	times/month	0	times/month	0	times/month	0	times/month	57	times/month	232	times/month	23	times/month	0	times/month	0	times/month	0	times/month	0	times/month	4	times/month	225	times/month	9	times/month	2	times/month	0	times/month	2	times/month	15	times/month	214	times/month	38	times/month	51	times/month	0	times/month	31
200411:	4	times/month	8	times/month	1	times/month	0	times/month	0	times/month	0	times/month	64	times/month	151	times/month	23	times/month	0	times/month	0	times/month	0	times/month	0	times/month	9	times/month	164	times/month	8	times/month	0	times/month	0	times/month	3	times/month	23	times/month	265	times/month	50	times/month	40	times/month	0	times/month	31
200412:	4	times/month	2	times/month	0	times/month	0	times/month	0	times/month	0	times/month	67	times/month	169	times/month	20	times/month	0	times/month	0	times/month	0	times/month	0	times/month	10	times/month	781	times/month	8	times/month	0	times/month	0	times/month	3	times/month	10	times/month	216	times/month	60	times/month	38	times/month	0	times/month	16
200501:	4	times/month	2	times/month	1	times/month	0	times/month	0	times/month	0	times/month	57	times/month	202	times/month	28	times/month	0	times/month	0	times/month	0	times/month	0	times/month	6	times/month	160	times/month	3	times/month	1	times/month	0	times/month	1	times/month	16	times/month	231	times/month	49	times/month	40	times/month	0	times/month	15
200502:	4	times/month	2	times/month	1	times/month	0	times/month	0	times/month	0	times/month	78	times/month	192	times/month	128	times/month	0	times/month	0	times/month	0	times/month	0	times/month	9	times/month	106	times/month	4	times/month	0	times/month	0	times/month	1	times/month	20	times/month	236	times/month	45	times/month	43	times/month	0	times/month	22
200503:	4	times/month	3	times/month	0	times/month	0	times/month	0	times/month	0	times/month	42	times/month	161	times/month	35	times/month	0	times/month	0	times/month	0	times/month	0	times/month	3	times/month	89	times/month	5	times/month	1	times/month	0	times/month	5	times/month	20	times/month	222	times/month	64	times/month	53	times/month	0	times/month	22
200504:	4	times/month	3	times/month	3	times/month	0	times/month	0	times/month	0	times/month	58	times/month	182	times/month	50	times/month	0	times/month	0	times/month	0	times/month	0	times/month	6	times/month	94	times/month	8	times/month	1	times/month	0	times/month	6	times/month	15	times/month	241	times/month	45	times/month	45	times/month	1	times/month	28
200505:	4	times/month	5	times/month	0	times/month	0	times/month	0	times/month	0	times/month	52	times/month	166	times/month	21	times/month	0	times/month	0	times/month	0	times/month	0	times/month	6	times/month	94	times/month	3	times/month	0	times/month	0	times/month	7	times/month	28	times/month	229	times/month	48	times/month	24	times/month	0	times/month	33
200506:	4	times/month	7	times/month	0	times/month	0	times/month	0	times/month	0	times/month	77	times/month	161	times/month	26	times/month	0	times/month	1	times/month	0	times/month	0	times/month	7	times/month	82	times/month	6	times/month	0	times/month	0	times/month	5	times/month	151	times/month	190	times/month	37	times/month	22	times/month	0	times/month	69
200507:	4	times/month	8	times/month	1	times/month	0	times/month	0	times/month	0	times/month	51	times/month	148	times/month	18	times/month	0	times/month	0	times/month	0	times/month	0	times/month	7	times/month	102	times/month	5	times/month	0	times/month	0	times/month	6	times/month	14	times/month	160	times/month	54	times/month	19	times/month	2	times/month	26
200508:	4	times/month	5	times/month	0	times/month	0	times/month	0	times/month	0	times/month	55	times/month	172	times/month	21	times/month	0	times/month	0	times/month	0	times/month	0	times/month	2	times/month	83	times/month	6	times/month	0	times/month	0	times/month	9	times/month	28	times/month	165	times/month	34	times/month	25	times/month	0	times/month	29
200509:	4	times/month	6	times/month	0	times/month	0	times/month	0	times/month	0	times/month	48	times/month	145	times/month	25	times/month	0	times/month	0	times/month	0	times/month	0	times/month	4	times/month	103	times/month	1	times/month	1	times/month	0	times/month	2	times/month	15	times/month	178	times/month	58	times/month	55	times/month	0	times/month	31
200510:	4	times/month	6	times/month	0	times/month	1	times/month	0	times/month	0	times/month	52	times/month	122	times/month	23	times/month	0	times/month	1	times/month	0	times/month	0	times/month	6	times/month	64	times/month	6	times/month	0	times/month	0	times/month	6	times/month	18	times/month	153	times/month	38	times/month	40	times/month	0	times/month	44
200511:	4	times/month	3	times/month	0	times/month	0	times/month	0	times/month	0	times/month	239	times/month	136	times/month	20	times/month	0	times/month	0	times/month	0	times/month	0	times/month	3	times/month	87	times/month	9	times/month	0	times/month	0	times/month	6	times/month	26	times/month	222	times/month	80	times/month	45	times/month	2	times/month	47
200512:	4	times/month	10	times/month	1	times/month	0	times/month	0	times/month	0	times/month	85	times/month	157	times/month	28	times/month	0	times/month	0	times/month	0	times/month	0	times/month	3	times/month	131	times/month	6	times/month	1	times/month	0	times/month	5	times/month	18	times/month	210	times/month	48	times/month	40	times/month	0	times/month	21
200601:	4	times/month	2	times/month	0	times/month	0	times/month	0	times/month	0	times/month	64	times/month	131	times/month	27	times/month	0	times/month	0	times/month	0	times/month	0	times/month	6	times/month	79	times/month	6	times/month	0	times/month	1	times/month	6	times/month	19	times/month	178	times/month	38	times/month	31	times/month	2	times/month	41
200602:	4	times/month	8	times/month	0	times/month	0	times/month	0	times/month	0	times/month	79	times/month	219	times/month	25	times/month	0	times/month	0	times/month	0	times/month	0	times/month	1	times/month	88	times/month	5	times/month	0	times/month	0	times/month	2	times/month	15	times/month	148	times/month	65	times/month	23	times/month	2	times/month	24
200603:	4	times/month	1	times/month	0	times/month	1	times/month	0	times/month	0	times/month	84	times/month	124	times/month	24	times/month	0	times/month	0	times/month	0	times/month	0	times/month	3	times/month	64	times/month	4	times/month	0	times/month	0	times/month	5	times/month	20	times/month	167	times/month	51	times/month	24	times/month	0	times/month	25
200604:	4	times/month	3	times/month	1	times/month	0	times/month	0	times/month	0	times/month	145	times/month	172	times/month	22	times/month	0	times/month	0	times/month	0	times/month	0	times/month	6	times/month	57	times/month	5	times/month	1	times/month	0	times/month	6	times/month	33	times/month	220	times/month	57	times/month	52	times/month	0	times/month	42
200605:	4	times/month	1	times/month	0	times/month	0	times/month	0	times/month	0	times/month	81	times/month	149	times/month	18	times/month	0	times/month	2	times/month	0	times/month	0	times/month	4	times/month	62	times/month	9	times/month	0	times/month	0	times/month	8	times/month	20	times/month	191	times/month	38	times/month	50	times/month	0	times/month	29
200606:	4	times/month	4	times/month	0	times/month	0	times/month	1	times/month	0	times/month	74	times/month	146	times/month	20	times/month	0	times/month	0	times/month	0	times/month	0	times/month	8	times/month	61	times/month	5	times/month	1	times/month	0	times/month	6	times/month	34	times/month	164	times/month	37	times/month	44	times/month	1	times/month	33
200607:	4	times/month	4	times/month	0	times/month	0	times/month	0	times/month	0	times/month	75	times/month	159	times/month	18	times/month	0	times/month	1	times/month	0	times/month	0	times/month	9	times/month	73	times/month	1	times/month	0	times/month	0	times/month	5	times/month	26	times/month	421	times/month	43	times/month	44	times/month	1	times/month	29
200608:	4	times/month	3	times/month	0	times/month	0	times/month	0	times/month	0	times/month	70	times/month	144	times/month	25	times/month	0	times/month	1	times/month	0	times/month	0	times/month	2	times/month	134	times/month	5	times/month	0	times/month	0	times/month	7	times/month	24	times/month	186	times/month	50	times/month	30	times/month	0	times/month	22
200609:	4	times/month	10	times/month	2	times/month	0	times/month	0	times/month	0	times/month	53	times/month	174	times/month	25	times/month	1	times/month	0	times/month	0	times/month	0	times/month	4	times/month	73	times/month	6	times/month	0	times/month	0	times/month	10	times/month	24	times/month	285	times/month	34	times/month	42	times/month	0	times/month	21
200610:	4	times/month	3	times/month	1	times/month	0	times/month	0	times/month	0	times/month	61	times/month	208	times/month	13	times/month	0	times/month	1	times/month	0	times/month	0	times/month	6	times/month	71	times/month	5	times/month	0	times/month	0	times/month	8	times/month	39	times/month	181	times/month	67	times/month	36	times/month	0	times/month	25
200611:	4	times/month	3	times/month	0	times/month	0	times/month	0	times/month	0	times/month	83	times/month	173	times/month	21	times/month	1	times/month	0	times/month	0	times/month	0	times/month	4	times/month	48	times/month	8	times/month	0	times/month	0	times/month	7	times/month	49	times/month	151	times/month	52	times/month	28	times/month	0	times/month	41
200612:	4	times/month	6	times/month	1	times/month	0	times/month	0	times/month	0	times/month	60	times/month	193	times/month	18	times/month	1	times/month	1	times/month	0	times/month	0	times/month	6	times/month	69	times/month	4	times/month	0	times/month	0	times/month	9	times/month	27	times/month	214	times/month	64	times/month	33	times/month	0	times/month	30
200701:	4	times/month	2	times/month	0	times/month	0	times/month	0	times/month	0	times/month	73	times/month	127	times/month	20	times/month	0	times/month	0	times/month	0	times/month	0	times/month	2	times/month	63	times/month	7	times/month	1	times/month	0	times/month	6	times/month	23	times/month	219	times/month	52	times/month	36	times/month	0	times/month	35
200702:	4	times/month	1	times/month	0	times/month	0	times/month	0	times/month	0	times/month	64	times/month	153	times/month	28	times/month	0	times/month	0	times/month	0	times/month	0	times/month	8	times/month	57	times/month	5	times/month	2	times/month	0	times/month	8	times/month	37	times/month	177	times/month	42	times/month	59	times/month	0	times/month	27
200703:	4	times/month	4	times/month	0	times/month	0	times/month	0	times/month	0	times/month	60	times/month	147	times/month	19	times/month	0	times/month	0	times/month	0	times/month	0	times/month	5	times/month	58	times/month	3	times/month	0	times/month	0	times/month	9	times/month	29	times/month	168	times/month	47	times/month	43	times/month	0	times/month	28
200704:	4	times/month	6	times/month	1	times/month	0	times/month	0	times/month	0	times/month	72	times/month	134	times/month	27	times/month	0	times/month	0	times/month	0	times/month	0	times/month	5	times/month	63	times/month	2	times/month	1	times/month	0	times/month	3	times/month	25	times/month	206	times/month	63	times/month	40	times/month	0	times/month	20
200705:	4	times/month	14	times/month	0	times/month	0	times/month	0	times/month	0	times/month	54	times/month	123	times/month	29	times/month	0	times/month	0	times/month	0	times/month	0	times/month	7	times/month	59	times/month	3	times/month	0	times/month	0	times/month	7	times/month	34	times/month	163	times/month	63	times/month	41	times/month	0	times/month	56
200706:	4	times/month	42	times/month	1	times/month	0	times/month	0	times/month	0	times/month	62	times/month	172	times/month	14	times/month	0	times/month	0	times/month	0	times/month	0	times/month	14	times/month	64	times/month	6	times/month	0	times/month	0	times/month	4	times/month	33	times/month	153	times/month	63	times/month	40	times/month	2	times/month	39
200707:	4	times/month	5	times/month	0	times/month	0	times/month	0	times/month	0	times/month	77	times/month	205	times/month	25	times/month	0	times/month	0	times/month	0	times/month	0	times/month	3	times/month	63	times/month	8	times/month	0	times/month	0	times/month	7	times/month	17	times/month	157	times/month	79	times/month	43	times/month	1	times/month	31
200708:	4	times/month	13	times/month	0	times/month	0	times/month	0	times/month	0	times/month	60	times/month	176	times/month	26	times/month	0	times/month	1	times/month	0	times/month	0	times/month	3	times/month	51	times/month	2	times/month	0	times/month	0	times/month	7	times/month	33	times/month	172	times/month	44	times/month	37	times/month	0	times/month	22
200709:	4	times/month	23	times/month	2	times/month	1	times/month	0	times/month	0	times/month	63	times/month	167	times/month	20	times/month	0	times/month	0	times/month	0	times/month	0	times/month	7	times/month	86	times/month	5	times/month	0	times/month	0	times/month	10	times/month	27	times/month	225	times/month	55	times/month	28	times/month	0	times/month	31
200710:	4	times/month	5	times/month	0	times/month	0	times/month	0	times/month	0	times/month	76	times/month	155	times/month	20	times/month	0	times/month	0	times/month	0	times/month	0	times/month	4	times/month	60	times/month	4	times/month	0	times/month	0	times/month	8	times/month	15	times/month	150	times/month	38	times/month	43	times/month	0	times/month	25
200711:	4	times/month	1	times/month	0	times/month	0	times/month	0	times/month	0	times/month	163	times/month	226	times/month	18	times/month	0	times/month	0	times/month	0	times/month	0	times/month	6	times/month	71	times/month	5	times/month	0	times/month	0	times/month	5	times/month	29	times/month	253	times/month	51	times/month	38	times/month	0	times/month	24
200712:	4	times/month	7	times/month	0	times/month	0	times/month	0	times/month	0	times/month	81	times/month	146	times/month	14	times/month	0	times/month	0	times/month	0	times/month	0	times/month	1	times/month	78	times/month	2	times/month	1	times/month	0	times/month	9	times/month	23	times/month	179	times/month	55	times/month	41	times/month	0	times/month	24
200801:	4	times/month	3	times/month	0	times/month	0	times/month	0	times/month	0	times/month	56	times/month	123	times/month	15	times/month	0	times/month	0	times/month	0	times/month	0	times/month	5	times/month	57	times/month	5	times/month	2	times/month	0	times/month	4	times/month	30	times/month	178	times/month	38	times/month	33	times/month	0	times/month	28
200802:	4	times/month	9	times/month	0	times/month	0	times/month	0	times/month	0	times/month	53	times/month	143	times/month	24	times/month	0	times/month	0	times/month	0	times/month	0	times/month	1	times/month	54	times/month	4	times/month	0	times/month	0	times/month	5	times/month	27	times/month	197	times/month	63	times/month	34	times/month	0	times/month	43
200803:	4	times/month	13	times/month	1	times/month	0	times/month	0	times/month	0	times/month	77	times/month	139	times/month	27	times/month	0	times/month	0	times/month	0	times/month	0	times/month	7	times/month	53	times/month	11	times/month	2	times/month	0	times/month	4	times/month	22	times/month	176	times/month	49	times/month	22	times/month	1	times/month	19
200804:	4	times/month	4	times/month	2	times/month	0	times/month	0	times/month	0	times/month	43	times/month	163	times/month	21	times/month	0	times/month	0	times/month	0	times/month	0	times/month	7	times/month	63	times/month	4	times/month	1	times/month	0	times/month	10	times/month	23	times/month	193	times/month	42	times/month	36	times/month	0	times/month	38
200805:	4	times/month	3	times/month	1	times/month	0	times/month	0	times/month	0	times/month	55	times/month	133	times/month	14	times/month	1	times/month	0	times/month	0	times/month	0	times/month	10	times/month	73	times/month	5	times/month	1	times/month	0	times/month	9	times/month	26	times/month	170	times/month	63	times/month	37	times/month	0	times/month	32
200806:	4	times/month	11	times/month	1	times/month	0	times/month	0	times/month	0	times/month	81	times/month	174	times/month	22	times/month	0	times/month	0	times/month	0	times/month	0	times/month	10	times/month	51	times/month	6	times/month	2	times/month	0	times/month	10	times/month	22	times/month	193	times/month	55	times/month	42	times/month	1	times/month	41
200807:	4	times/month	1	times/month	1	times/month	0	times/month	0	times/month	0	times/month	37	times/month	158	times/month	17	times/month	0	times/month	1	times/month	0	times/month	0	times/month	6	times/month	55	times/month	10	times/month	1	times/month	0	times/month	3	times/month	24	times/month	177	times/month	41	times/month	39	times/month	0	times/month	18
200808:	4	times/month	4	times/month	1	times/month	0	times/month	0	times/month	0	times/month	70	times/month	201	times/month	16	times/month	0	times/month	0	times/month	0	times/month	0	times/month	156	times/month	734	times/month	3	times/month	0	times/month	0	times/month	2	times/month	60	times/month	954	times/month	44	times/month	29	times/month	3	times/month	23
200809:	4	times/month	6	times/month	3	times/month	0	times/month	0	times/month	0	times/month	46	times/month	156	times/month	19	times/month	0	times/month	0	times/month	0	times/month	0	times/month	35	times/month	188	times/month	17	times/month	0	times/month	0	times/month	1	times/month	28	times/month	332	times/month	1537	times/month	46	times/month	2	times/month	22
200810:	4	times/month	2	times/month	0	times/month	0	times/month	0	times/month	0	times/month	76	times/month	173	times/month	11	times/month	0	times/month	0	times/month	0	times/month	0	times/month	14	times/month	92	times/month	4	times/month	1	times/month	0	times/month	4	times/month	25	times/month	246	times/month	758	times/month	28	times/month	0	times/month	41
200811:	4	times/month	4	times/month	1	times/month	0	times/month	0	times/month	0	times/month	109	times/month	515	times/month	15	times/month	0	times/month	0	times/month	0	times/month	0	times/month	15	times/month	134	times/month	10	times/month	0	times/month	0	times/month	6	times/month	29	times/month	225	times/month	194	times/month	35	times/month	1	times/month	17
200812:	4	times/month	4	times/month	0	times/month	0	times/month	0	times/month	0	times/month	83	times/month	221	times/month	19	times/month	0	times/month	0	times/month	0	times/month	0	times/month	8	times/month	81	times/month	6	times/month	0	times/month	0	times/month	4	times/month	21	times/month	206	times/month	128	times/month	31	times/month	0	times/month	29
200901:	4	times/month	6	times/month	0	times/month	0	times/month	0	times/month	0	times/month	44	times/month	209	times/month	17	times/month	0	times/month	0	times/month	0	times/month	0	times/month	10	times/month	67	times/month	5	times/month	1	times/month	0	times/month	6	times/month	18	times/month	175	times/month	84	times/month	32	times/month	0	times/month	31
200902:	4	times/month	1	times/month	1	times/month	0	times/month	0	times/month	0	times/month	67	times/month	161	times/month	1012	times/month	0	times/month	0	times/month	0	times/month	0	times/month	4	times/month	79	times/month	9	times/month	0	times/month	0	times/month	8	times/month	21	times/month	204	times/month	110	times/month	26	times/month	0	times/month	21
200903:	4	times/month	19	times/month	0	times/month	0	times/month	0	times/month	0	times/month	70	times/month	212	times/month	294	times/month	0	times/month	0	times/month	0	times/month	0	times/month	6	times/month	66	times/month	2	times/month	1	times/month	0	times/month	7	times/month	19	times/month	227	times/month	89	times/month	36	times/month	1	times/month	23
200904:	4	times/month	3	times/month	0	times/month	0	times/month	0	times/month	0	times/month	71	times/month	155	times/month	100	times/month	0	times/month	0	times/month	0	times/month	0	times/month	5	times/month	61	times/month	2	times/month	1	times/month	0	times/month	5	times/month	23	times/month	219	times/month	79	times/month	39	times/month	0	times/month	24
200905:	4	times/month	5	times/month	0	times/month	1	times/month	1	times/month	0	times/month	44	times/month	173	times/month	67	times/month	0	times/month	0	times/month	0	times/month	0	times/month	7	times/month	70	times/month	5	times/month	0	times/month	0	times/month	7	times/month	25	times/month	232	times/month	75	times/month	33	times/month	0	times/month	24
200906:	4	times/month	2	times/month	1	times/month	0	times/month	0	times/month	1	times/month	43	times/month	141	times/month	61	times/month	0	times/month	0	times/month	0	times/month	0	times/month	4	times/month	67	times/month	11	times/month	0	times/month	0	times/month	7	times/month	26	times/month	242	times/month	58	times/month	32	times/month	0	times/month	34
200907:	4	times/month	3	times/month	0	times/month	0	times/month	0	times/month	0	times/month	114	times/month	143	times/month	37	times/month	0	times/month	0	times/month	0	times/month	0	times/month	8	times/month	67	times/month	4	times/month	0	times/month	0	times/month	13	times/month	29	times/month	203	times/month	81	times/month	27	times/month	0	times/month	34
200908:	4	times/month	3	times/month	0	times/month	0	times/month	0	times/month	0	times/month	103	times/month	120	times/month	35	times/month	0	times/month	0	times/month	0	times/month	0	times/month	7	times/month	61	times/month	2	times/month	0	times/month	0	times/month	9	times/month	36	times/month	174	times/month	46	times/month	27	times/month	1	times/month	36
200909:	4	times/month	5	times/month	3	times/month	0	times/month	0	times/month	0	times/month	217	times/month	125	times/month	39	times/month	0	times/month	0	times/month	0	times/month	0	times/month	3	times/month	63	times/month	6	times/month	2	times/month	0	times/month	3	times/month	36	times/month	176	times/month	197	times/month	44	times/month	0	times/month	32
200910:	4	times/month	1	times/month	0	times/month	0	times/month	0	times/month	0	times/month	106	times/month	127	times/month	19	times/month	0	times/month	0	times/month	0	times/month	0	times/month	7	times/month	52	times/month	14	times/month	2	times/month	0	times/month	9	times/month	24	times/month	153	times/month	73	times/month	47	times/month	1	times/month	31
200911:	4	times/month	3	times/month	1	times/month	0	times/month	0	times/month	0	times/month	78	times/month	317	times/month	29	times/month	0	times/month	0	times/month	0	times/month	0	times/month	2	times/month	70	times/month	3	times/month	0	times/month	0	times/month	17	times/month	26	times/month	190	times/month	69	times/month	56	times/month	1	times/month	67
200912:	4	times/month	3	times/month	0	times/month	0	times/month	0	times/month	0	times/month	66	times/month	168	times/month	28	times/month	0	times/month	0	times/month	0	times/month	0	times/month	7	times/month	57	times/month	7	times/month	0	times/month	0	times/month	12	times/month	27	times/month	195	times/month	48	times/month	39	times/month	1	times/month	39
201001:	4	times/month	3	times/month	1	times/month	0	times/month	0	times/month	0	times/month	40	times/month	173	times/month	19	times/month	0	times/month	0	times/month	0	times/month	0	times/month	4	times/month	59	times/month	6	times/month	1	times/month	0	times/month	4	times/month	30	times/month	173	times/month	57	times/month	26	times/month	0	times/month	20
201002:	4	times/month	2	times/month	1	times/month	0	times/month	0	times/month	0	times/month	60	times/month	168	times/month	35	times/month	0	times/month	0	times/month	0	times/month	0	times/month	6	times/month	65	times/month	9	times/month	0	times/month	0	times/month	5	times/month	27	times/month	164	times/month	54	times/month	36	times/month	2	times/month	13
201003:	4	times/month	20	times/month	0	times/month	0	times/month	0	times/month	0	times/month	56	times/month	176	times/month	20	times/month	1	times/month	0	times/month	0	times/month	0	times/month	6	times/month	58	times/month	8	times/month	0	times/month	0	times/month	5	times/month	17	times/month	478	times/month	64	times/month	38	times/month	0	times/month	19
201004:	4	times/month	6	times/month	2	times/month	0	times/month	0	times/month	0	times/month	72	times/month	178	times/month	32	times/month	0	times/month	0	times/month	0	times/month	0	times/month	8	times/month	77	times/month	6	times/month	1	times/month	0	times/month	6	times/month	24	times/month	188	times/month	48	times/month	40	times/month	0	times/month	22
201005:	4	times/month	3	times/month	1	times/month	0	times/month	0	times/month	0	times/month	54	times/month	157	times/month	24	times/month	0	times/month	0	times/month	0	times/month	0	times/month	8	times/month	64	times/month	12	times/month	0	times/month	0	times/month	10	times/month	26	times/month	203	times/month	61	times/month	31	times/month	0	times/month	33
201006:	4	times/month	6	times/month	0	times/month	0	times/month	0	times/month	0	times/month	65	times/month	154	times/month	31	times/month	0	times/month	0	times/month	0	times/month	0	times/month	5	times/month	57	times/month	6	times/month	0	times/month	0	times/month	3	times/month	22	times/month	227	times/month	58	times/month	36	times/month	1	times/month	36
201007:	4	times/month	6	times/month	0	times/month	0	times/month	0	times/month	0	times/month	78	times/month	133	times/month	20	times/month	0	times/month	0	times/month	0	times/month	0	times/month	9	times/month	79	times/month	16	times/month	1	times/month	0	times/month	3	times/month	35	times/month	180	times/month	58	times/month	36	times/month	0	times/month	36
201008:	4	times/month	2	times/month	1	times/month	0	times/month	0	times/month	0	times/month	93	times/month	169	times/month	25	times/month	0	times/month	0	times/month	0	times/month	0	times/month	13	times/month	69	times/month	5	times/month	2	times/month	0	times/month	6	times/month	22	times/month	177	times/month	48	times/month	35	times/month	1	times/month	28
201009:	4	times/month	1	times/month	0	times/month	0	times/month	0	times/month	0	times/month	44	times/month	146	times/month	25	times/month	0	times/month	0	times/month	0	times/month	0	times/month	3	times/month	50	times/month	10	times/month	0	times/month	0	times/month	7	times/month	39	times/month	188	times/month	78	times/month	38	times/month	0	times/month	23
201010:	4	times/month	2	times/month	0	times/month	0	times/month	0	times/month	0	times/month	137	times/month	126	times/month	23	times/month	0	times/month	0	times/month	0	times/month	0	times/month	7	times/month	66	times/month	18	times/month	0	times/month	0	times/month	5	times/month	23	times/month	202	times/month	56	times/month	28	times/month	0	times/month	34
201011:	4	times/month	2	times/month	3	times/month	0	times/month	0	times/month	0	times/month	55	times/month	130	times/month	22	times/month	0	times/month	1	times/month	0	times/month	0	times/month	3	times/month	59	times/month	6	times/month	0	times/month	0	times/month	7	times/month	29	times/month	251	times/month	59	times/month	22	times/month	1	times/month	23
201012:	4	times/month	2	times/month	0	times/month	1	times/month	0	times/month	0	times/month	75	times/month	124	times/month	17	times/month	0	times/month	0	times/month	0	times/month	0	times/month	8	times/month	58	times/month	11	times/month	0	times/month	0	times/month	15	times/month	24	times/month	222	times/month	62	times/month	20	times/month	0	times/month	19
201101:	4	times/month	5	times/month	0	times/month	0	times/month	0	times/month	0	times/month	49	times/month	119	times/month	24	times/month	1	times/month	0	times/month	0	times/month	0	times/month	5	times/month	45	times/month	7	times/month	0	times/month	0	times/month	6	times/month	29	times/month	156	times/month	55	times/month	21	times/month	0	times/month	17
201102:	4	times/month	2	times/month	1	times/month	0	times/month	0	times/month	0	times/month	58	times/month	168	times/month	24	times/month	0	times/month	0	times/month	0	times/month	0	times/month	1	times/month	67	times/month	1281	times/month	1	times/month	0	times/month	8	times/month	22	times/month	184	times/month	48	times/month	27	times/month	1	times/month	16
201103:	4	times/month	5	times/month	0	times/month	0	times/month	0	times/month	0	times/month	47	times/month	126	times/month	17	times/month	0	times/month	0	times/month	0	times/month	0	times/month	10	times/month	66	times/month	441	times/month	1	times/month	0	times/month	4	times/month	20	times/month	150	times/month	42	times/month	39	times/month	0	times/month	19
201104:	4	times/month	3	times/month	1	times/month	0	times/month	0	times/month	0	times/month	70	times/month	176	times/month	29	times/month	0	times/month	0	times/month	0	times/month	0	times/month	7	times/month	62	times/month	164	times/month	1	times/month	0	times/month	9	times/month	28	times/month	176	times/month	39	times/month	23	times/month	0	times/month	43
201105:	4	times/month	5	times/month	0	times/month	0	times/month	0	times/month	0	times/month	54	times/month	117	times/month	129	times/month	0	times/month	0	times/month	0	times/month	0	times/month	7	times/month	73	times/month	62	times/month	2	times/month	0	times/month	14	times/month	28	times/month	209	times/month	63	times/month	32	times/month	1	times/month	21
201106:	4	times/month	1	times/month	1	times/month	0	times/month	0	times/month	0	times/month	49	times/month	118	times/month	26	times/month	0	times/month	0	times/month	0	times/month	0	times/month	1	times/month	99	times/month	66	times/month	0	times/month	0	times/month	13	times/month	21	times/month	221	times/month	662	times/month	44	times/month	2	times/month	30
201107:	4	times/month	1	times/month	1	times/month	0	times/month	0	times/month	0	times/month	40	times/month	197	times/month	15	times/month	0	times/month	0	times/month	0	times/month	0	times/month	4	times/month	65	times/month	50	times/month	0	times/month	0	times/month	12	times/month	33	times/month	261	times/month	127	times/month	33	times/month	0	times/month	30
201108:	4	times/month	4	times/month	0	times/month	0	times/month	0	times/month	0	times/month	48	times/month	136	times/month	27	times/month	0	times/month	0	times/month	0	times/month	0	times/month	3	times/month	63	times/month	32	times/month	0	times/month	0	times/month	11	times/month	31	times/month	217	times/month	75	times/month	37	times/month	0	times/month	26
201109:	4	times/month	4	times/month	1	times/month	0	times/month	0	times/month	0	times/month	40	times/month	165	times/month	34	times/month	0	times/month	2	times/month	0	times/month	0	times/month	2	times/month	63	times/month	20	times/month	1	times/month	0	times/month	9	times/month	42	times/month	211	times/month	70	times/month	25	times/month	0	times/month	49
201110:	4	times/month	9	times/month	0	times/month	0	times/month	0	times/month	0	times/month	38	times/month	138	times/month	21	times/month	0	times/month	0	times/month	0	times/month	0	times/month	5	times/month	74	times/month	22	times/month	0	times/month	0	times/month	11	times/month	30	times/month	181	times/month	54	times/month	26	times/month	0	times/month	18
201111:	4	times/month	3	times/month	0	times/month	0	times/month	0	times/month	0	times/month	46	times/month	124	times/month	26	times/month	0	times/month	1	times/month	0	times/month	0	times/month	9	times/month	62	times/month	27	times/month	1	times/month	0	times/month	10	times/month	33	times/month	194	times/month	55	times/month	28	times/month	0	times/month	36
201112:	4	times/month	3	times/month	0	times/month	0	times/month	1	times/month	0	times/month	42	times/month	116	times/month	18	times/month	0	times/month	0	times/month	0	times/month	0	times/month	9	times/month	53	times/month	34	times/month	0	times/month	0	times/month	12	times/month	44	times/month	211	times/month	58	times/month	31	times/month	0	times/month	30
201201:	4	times/month	1	times/month	1	times/month	0	times/month	0	times/month	0	times/month	50	times/month	89	times/month	21	times/month	0	times/month	0	times/month	0	times/month	0	times/month	4	times/month	49	times/month	24	times/month	3	times/month	0	times/month	9	times/month	31	times/month	182	times/month	46	times/month	20	times/month	1	times/month	39
201202:	4	times/month	3	times/month	0	times/month	0	times/month	0	times/month	0	times/month	45	times/month	139	times/month	18	times/month	0	times/month	0	times/month	0	times/month	0	times/month	4	times/month	53	times/month	108	times/month	2	times/month	0	times/month	8	times/month	25	times/month	165	times/month	63	times/month	40	times/month	0	times/month	71
201203:	4	times/month	2	times/month	0	times/month	0	times/month	0	times/month	0	times/month	38	times/month	156	times/month	20	times/month	1	times/month	0	times/month	0	times/month	0	times/month	6	times/month	59	times/month	53	times/month	2	times/month	0	times/month	8	times/month	19	times/month	204	times/month	66	times/month	29	times/month	0	times/month	29
201204:	4	times/month	4	times/month	0	times/month	0	times/month	0	times/month	0	times/month	59	times/month	135	times/month	25	times/month	0	times/month	1	times/month	0	times/month	0	times/month	4	times/month	79	times/month	34	times/month	0	times/month	0	times/month	16	times/month	35	times/month	179	times/month	71	times/month	31	times/month	0	times/month	32
201205:	4	times/month	2	times/month	0	times/month	0	times/month	0	times/month	0	times/month	62	times/month	139	times/month	12	times/month	0	times/month	0	times/month	0	times/month	0	times/month	7	times/month	69	times/month	18	times/month	1	times/month	0	times/month	8	times/month	24	times/month	172	times/month	1951	times/month	45	times/month	0	times/month	46
201206:	4	times/month	1	times/month	2	times/month	0	times/month	0	times/month	0	times/month	70	times/month	147	times/month	17	times/month	0	times/month	1	times/month	0	times/month	0	times/month	8	times/month	59	times/month	27	times/month	1	times/month	0	times/month	15	times/month	33	times/month	183	times/month	409	times/month	35	times/month	0	times/month	35
201207:	4	times/month	2	times/month	0	times/month	0	times/month	0	times/month	0	times/month	60	times/month	144	times/month	17	times/month	0	times/month	0	times/month	0	times/month	0	times/month	2	times/month	69	times/month	19	times/month	3	times/month	0	times/month	14	times/month	35	times/month	174	times/month	216	times/month	37	times/month	1	times/month	33
201208:	4	times/month	4	times/month	1	times/month	0	times/month	0	times/month	0	times/month	69	times/month	140	times/month	22	times/month	0	times/month	0	times/month	0	times/month	0	times/month	8	times/month	58	times/month	15	times/month	0	times/month	0	times/month	9	times/month	35	times/month	167	times/month	152	times/month	39	times/month	0	times/month	30
201209:	4	times/month	2	times/month	0	times/month	1	times/month	0	times/month	0	times/month	43	times/month	134	times/month	30	times/month	0	times/month	1	times/month	0	times/month	0	times/month	6	times/month	54	times/month	9	times/month	0	times/month	0	times/month	8	times/month	50	times/month	186	times/month	136	times/month	29	times/month	0	times/month	18
201210:	4	times/month	8	times/month	1	times/month	0	times/month	0	times/month	0	times/month	54	times/month	178	times/month	17	times/month	0	times/month	0	times/month	0	times/month	0	times/month	5	times/month	65	times/month	15	times/month	0	times/month	0	times/month	6	times/month	28	times/month	181	times/month	128	times/month	32	times/month	1	times/month	18
201211:	4	times/month	1	times/month	1	times/month	0	times/month	0	times/month	0	times/month	65	times/month	131	times/month	18	times/month	0	times/month	0	times/month	0	times/month	0	times/month	7	times/month	67	times/month	9	times/month	0	times/month	0	times/month	8	times/month	31	times/month	161	times/month	135	times/month	27	times/month	1	times/month	19
201212:	4	times/month	4	times/month	0	times/month	0	times/month	0	times/month	0	times/month	66	times/month	147	times/month	18	times/month	0	times/month	0	times/month	0	times/month	0	times/month	8	times/month	69	times/month	6	times/month	1	times/month	0	times/month	4	times/month	36	times/month	171	times/month	102	times/month	36	times/month	0	times/month	22
201301:	4	times/month	2	times/month	1	times/month	0	times/month	0	times/month	0	times/month	45	times/month	101	times/month	22	times/month	0	times/month	0	times/month	0	times/month	0	times/month	4	times/month	86	times/month	16	times/month	1	times/month	0	times/month	6	times/month	27	times/month	155	times/month	79	times/month	39	times/month	0	times/month	28
201302:	4	times/month	5	times/month	1	times/month	0	times/month	0	times/month	0	times/month	39	times/month	173	times/month	26	times/month	0	times/month	1	times/month	0	times/month	0	times/month	4	times/month	64	times/month	13	times/month	3	times/month	0	times/month	15	times/month	35	times/month	168	times/month	91	times/month	27	times/month	2	times/month	45
201303:	4	times/month	1	times/month	1	times/month	0	times/month	0	times/month	0	times/month	310	times/month	188	times/month	15	times/month	0	times/month	2	times/month	0	times/month	0	times/month	6	times/month	73	times/month	13	times/month	0	times/month	0	times/month	2	times/month	29	times/month	152	times/month	75	times/month	36	times/month	0	times/month	24
201304:	4	times/month	1	times/month	1	times/month	0	times/month	0	times/month	0	times/month	144	times/month	148	times/month	26	times/month	0	times/month	1	times/month	0	times/month	0	times/month	7	times/month	59	times/month	13	times/month	1	times/month	0	times/month	8	times/month	30	times/month	153	times/month	104	times/month	41	times/month	1	times/month	9
201305:	4	times/month	3	times/month	0	times/month	0	times/month	0	times/month	0	times/month	80	times/month	137	times/month	43	times/month	0	times/month	0	times/month	0	times/month	0	times/month	9	times/month	63	times/month	16	times/month	1	times/month	0	times/month	4	times/month	31	times/month	162	times/month	85	times/month	29	times/month	0	times/month	6
201306:	4	times/month	2	times/month	1	times/month	0	times/month	0	times/month	0	times/month	98	times/month	128	times/month	21	times/month	0	times/month	1	times/month	0	times/month	0	times/month	9	times/month	62	times/month	13	times/month	2	times/month	0	times/month	9	times/month	42	times/month	161	times/month	76	times/month	29	times/month	1	times/month	42
201307:	4	times/month	7	times/month	0	times/month	0	times/month	0	times/month	0	times/month	98	times/month	133	times/month	19	times/month	0	times/month	1	times/month	0	times/month	0	times/month	7	times/month	43	times/month	14	times/month	2	times/month	0	times/month	6	times/month	99	times/month	371	times/month	95	times/month	29	times/month	0	times/month	32
201308:	4	times/month	4	times/month	0	times/month	0	times/month	0	times/month	0	times/month	71	times/month	170	times/month	39	times/month	0	times/month	0	times/month	0	times/month	0	times/month	5	times/month	50	times/month	6	times/month	0	times/month	0	times/month	12	times/month	46	times/month	188	times/month	76	times/month	35	times/month	0	times/month	23
201309:	4	times/month	8	times/month	0	times/month	0	times/month	0	times/month	0	times/month	95	times/month	207	times/month	20	times/month	0	times/month	0	times/month	0	times/month	0	times/month	2	times/month	68	times/month	11	times/month	1	times/month	0	times/month	12	times/month	29	times/month	181	times/month	78	times/month	27	times/month	1	times/month	24
201310:	4	times/month	5	times/month	1	times/month	0	times/month	0	times/month	0	times/month	53	times/month	238	times/month	23	times/month	0	times/month	0	times/month	0	times/month	0	times/month	6	times/month	76	times/month	4	times/month	0	times/month	0	times/month	7	times/month	34	times/month	148	times/month	75	times/month	44	times/month	1	times/month	13
201311:	4	times/month	1	times/month	2	times/month	0	times/month	0	times/month	0	times/month	77	times/month	182	times/month	27	times/month	0	times/month	0	times/month	0	times/month	0	times/month	4	times/month	63	times/month	10	times/month	1	times/month	0	times/month	4	times/month	34	times/month	563	times/month	58	times/month	33	times/month	0	times/month	19
201312:	4	times/month	4	times/month	0	times/month	0	times/month	0	times/month	0	times/month	134	times/month	173	times/month	28	times/month	0	times/month	1	times/month	0	times/month	0	times/month	7	times/month	67	times/month	13	times/month	1	times/month	0	times/month	6	times/month	32	times/month	179	times/month	74	times/month	41	times/month	1	times/month	17
201401:	4	times/month	3	times/month	1	times/month	0	times/month	0	times/month	0	times/month	92	times/month	193	times/month	24	times/month	0	times/month	2	times/month	0	times/month	0	times/month	5	times/month	43	times/month	13	times/month	0	times/month	0	times/month	11	times/month	22	times/month	151	times/month	61	times/month	25	times/month	2	times/month	15
201402:	4	times/month	1	times/month	2	times/month	0	times/month	0	times/month	0	times/month	178	times/month	112	times/month	18	times/month	0	times/month	0	times/month	0	times/month	0	times/month	2	times/month	82	times/month	9	times/month	0	times/month	0	times/month	9	times/month	23	times/month	206	times/month	74	times/month	83	times/month	1	times/month	16
201403:	4	times/month	3	times/month	0	times/month	0	times/month	0	times/month	0	times/month	95	times/month	144	times/month	22	times/month	0	times/month	0	times/month	0	times/month	0	times/month	0	times/month	66	times/month	15	times/month	0	times/month	1	times/month	2	times/month	35	times/month	191	times/month	62	times/month	66	times/month	0	times/month	29
201404:	4	times/month	9	times/month	0	times/month	0	times/month	0	times/month	0	times/month	287	times/month	107	times/month	24	times/month	0	times/month	0	times/month	0	times/month	0	times/month	7	times/month	54	times/month	5	times/month	2	times/month	0	times/month	10	times/month	44	times/month	166	times/month	92	times/month	39	times/month	1	times/month	21
201405:	4	times/month	6	times/month	0	times/month	0	times/month	0	times/month	0	times/month	219	times/month	153	times/month	11	times/month	0	times/month	0	times/month	0	times/month	0	times/month	5	times/month	44	times/month	21	times/month	0	times/month	0	times/month	8	times/month	44	times/month	158	times/month	66	times/month	32	times/month	0	times/month	109
201406:	4	times/month	3	times/month	1	times/month	0	times/month	0	times/month	0	times/month	101	times/month	137	times/month	14	times/month	0	times/month	0	times/month	0	times/month	0	times/month	3	times/month	66	times/month	14	times/month	2	times/month	0	times/month	7	times/month	45	times/month	212	times/month	94	times/month	39	times/month	0	times/month	27
201407:	4	times/month	7	times/month	0	times/month	0	times/month	0	times/month	0	times/month	96	times/month	140	times/month	16	times/month	0	times/month	0	times/month	0	times/month	0	times/month	5	times/month	63	times/month	10	times/month	4	times/month	0	times/month	9	times/month	46	times/month	181	times/month	100	times/month	26	times/month	0	times/month	28
201408:	4	times/month	6	times/month	1	times/month	0	times/month	0	times/month	0	times/month	72	times/month	138	times/month	27	times/month	0	times/month	1	times/month	0	times/month	0	times/month	6	times/month	67	times/month	15	times/month	1	times/month	0	times/month	13	times/month	37	times/month	163	times/month	191	times/month	25	times/month	0	times/month	32
201409:	4	times/month	4	times/month	1	times/month	0	times/month	0	times/month	0	times/month	110	times/month	142	times/month	20	times/month	0	times/month	0	times/month	0	times/month	0	times/month	4	times/month	74	times/month	7	times/month	1	times/month	0	times/month	8	times/month	33	times/month	167	times/month	169	times/month	46	times/month	0	times/month	13
201410:	4	times/month	7	times/month	0	times/month	0	times/month	0	times/month	0	times/month	81	times/month	169	times/month	22	times/month	0	times/month	0	times/month	0	times/month	0	times/month	4	times/month	67	times/month	6	times/month	0	times/month	0	times/month	8	times/month	22	times/month	163	times/month	62	times/month	28	times/month	0	times/month	19
201411:	4	times/month	4	times/month	0	times/month	0	times/month	0	times/month	0	times/month	158	times/month	127	times/month	23	times/month	0	times/month	0	times/month	0	times/month	0	times/month	6	times/month	68	times/month	7	times/month	0	times/month	0	times/month	8	times/month	31	times/month	204	times/month	75	times/month	36	times/month	1	times/month	461
201412:	4	times/month	7	times/month	0	times/month	0	times/month	0	times/month	0	times/month	90	times/month	169	times/month	24	times/month	0	times/month	1	times/month	0	times/month	0	times/month	10	times/month	72	times/month	7	times/month	1	times/month	0	times/month	11	times/month	38	times/month	197	times/month	63	times/month	31	times/month	1	times/month	260
201501:	4	times/month	3	times/month	1	times/month	0	times/month	0	times/month	0	times/month	65	times/month	174	times/month	18	times/month	0	times/month	0	times/month	0	times/month	0	times/month	2	times/month	73	times/month	5	times/month	2	times/month	0	times/month	10	times/month	26	times/month	236	times/month	76	times/month	25	times/month	0	times/month	95
201502:	4	times/month	2	times/month	1	times/month	0	times/month	0	times/month	0	times/month	68	times/month	255	times/month	27	times/month	0	times/month	0	times/month	0	times/month	0	times/month	8	times/month	119	times/month	5	times/month	1	times/month	0	times/month	3	times/month	22	times/month	5229	times/month	1354	times/month	42	times/month	1	times/month	36
201503:	4	times/month	3	times/month	0	times/month	0	times/month	0	times/month	0	times/month	68	times/month	255	times/month	36	times/month	0	times/month	0	times/month	0	times/month	1	times/month	3	times/month	60	times/month	4	times/month	0	times/month	0	times/month	7	times/month	11	times/month	3963	times/month	2644	times/month	39	times/month	0	times/month	34
201504:	4	times/month	20	times/month	1	times/month	0	times/month	0	times/month	0	times/month	100	times/month	189	times/month	47	times/month	0	times/month	1	times/month	0	times/month	0	times/month	4	times/month	69	times/month	3	times/month	0	times/month	0	times/month	0	times/month	10	times/month	2037	times/month	740	times/month	28	times/month	1	times/month	19
201505:	4	times/month	8	times/month	4	times/month	0	times/month	0	times/month	0	times/month	90	times/month	142	times/month	58	times/month	0	times/month	0	times/month	0	times/month	0	times/month	6	times/month	76	times/month	14	times/month	0	times/month	0	times/month	3	times/month	10	times/month	1301	times/month	425	times/month	30	times/month	0	times/month	17
201506:	4	times/month	4	times/month	6	times/month	0	times/month	0	times/month	0	times/month	94	times/month	148	times/month	23	times/month	0	times/month	1	times/month	0	times/month	0	times/month	3	times/month	84	times/month	5	times/month	2	times/month	0	times/month	4	times/month	16	times/month	1156	times/month	331	times/month	33	times/month	0	times/month	40
201507:	4	times/month	6	times/month	0	times/month	0	times/month	0	times/month	0	times/month	115	times/month	174	times/month	27	times/month	0	times/month	1	times/month	0	times/month	0	times/month	2	times/month	47	times/month	9	times/month	1	times/month	0	times/month	3	times/month	15	times/month	1059	times/month	346	times/month	18	times/month	0	times/month	27
201508:	4	times/month	3	times/month	1	times/month	0	times/month	0	times/month	0	times/month	82	times/month	127	times/month	24	times/month	0	times/month	0	times/month	0	times/month	0	times/month	3	times/month	45	times/month	6	times/month	1	times/month	0	times/month	4	times/month	6	times/month	971	times/month	297	times/month	26	times/month	1	times/month	22
201509:	4	times/month	5	times/month	5	times/month	0	times/month	0	times/month	0	times/month	100	times/month	183	times/month	23	times/month	0	times/month	0	times/month	0	times/month	0	times/month	11	times/month	81	times/month	7	times/month	0	times/month	0	times/month	5	times/month	19	times/month	941	times/month	279	times/month	30	times/month	0	times/month	16
201510:	4	times/month	8	times/month	2	times/month	0	times/month	0	times/month	0	times/month	65	times/month	153	times/month	70	times/month	0	times/month	0	times/month	0	times/month	0	times/month	5	times/month	76	times/month	2	times/month	0	times/month	0	times/month	1	times/month	30	times/month	808	times/month	259	times/month	34	times/month	0	times/month	20
201511:	4	times/month	10	times/month	2	times/month	0	times/month	0	times/month	0	times/month	211	times/month	154	times/month	43	times/month	0	times/month	0	times/month	0	times/month	0	times/month	1	times/month	59	times/month	5	times/month	2	times/month	0	times/month	3	times/month	23	times/month	723	times/month	236	times/month	29	times/month	0	times/month	30
201512:	4	times/month	4	times/month	0	times/month	0	times/month	0	times/month	0	times/month	109	times/month	162	times/month	28	times/month	0	times/month	0	times/month	0	times/month	0	times/month	7	times/month	58	times/month	7	times/month	0	times/month	0	times/month	5	times/month	20	times/month	849	times/month	227	times/month	21	times/month	1	times/month	43
201601:	4	times/month	3	times/month	1	times/month	0	times/month	0	times/month	0	times/month	103	times/month	169	times/month	32	times/month	0	times/month	0	times/month	0	times/month	0	times/month	2	times/month	56	times/month	10	times/month	2	times/month	0	times/month	4	times/month	18	times/month	657	times/month	183	times/month	32	times/month	0	times/month	15
201602:	4	times/month	3	times/month	3	times/month	0	times/month	0	times/month	0	times/month	84	times/month	143	times/month	29	times/month	0	times/month	0	times/month	0	times/month	0	times/month	4	times/month	57	times/month	2	times/month	0	times/month	0	times/month	3	times/month	26	times/month	1138	times/month	134	times/month	34	times/month	1	times/month	21
201603:	4	times/month	4	times/month	1	times/month	0	times/month	0	times/month	0	times/month	54	times/month	139	times/month	21	times/month	0	times/month	0	times/month	0	times/month	0	times/month	4	times/month	56	times/month	7	times/month	0	times/month	0	times/month	3	times/month	14	times/month	667	times/month	144	times/month	25	times/month	0	times/month	16
201604:	4	times/month	12	times/month	1	times/month	0	times/month	0	times/month	0	times/month	55	times/month	132	times/month	12	times/month	0	times/month	0	times/month	0	times/month	0	times/month	5	times/month	43	times/month	5	times/month	1	times/month	0	times/month	6	times/month	33	times/month	600	times/month	101	times/month	37	times/month	1	times/month	18
201605:	4	times/month	1	times/month	1	times/month	0	times/month	0	times/month	0	times/month	81	times/month	149	times/month	32	times/month	0	times/month	0	times/month	0	times/month	0	times/month	2	times/month	33	times/month	5	times/month	1	times/month	0	times/month	2	times/month	19	times/month	479	times/month	107	times/month	26	times/month	0	times/month	18
201606:	4	times/month	12	times/month	0	times/month	0	times/month	0	times/month	0	times/month	84	times/month	121	times/month	23	times/month	0	times/month	0	times/month	0	times/month	0	times/month	2	times/month	60	times/month	7	times/month	1	times/month	0	times/month	4	times/month	26	times/month	551	times/month	127	times/month	29	times/month	2	times/month	40
201607:	4	times/month	1	times/month	0	times/month	0	times/month	0	times/month	0	times/month	62	times/month	262	times/month	16	times/month	0	times/month	0	times/month	0	times/month	0	times/month	2	times/month	43	times/month	2	times/month	1	times/month	0	times/month	8	times/month	17	times/month	460	times/month	120	times/month	33	times/month	0	times/month	24
201608:	4	times/month	2	times/month	3	times/month	0	times/month	0	times/month	0	times/month	79	times/month	127	times/month	20	times/month	0	times/month	0	times/month	0	times/month	0	times/month	5	times/month	49	times/month	3	times/month	0	times/month	0	times/month	6	times/month	18	times/month	502	times/month	133	times/month	34	times/month	0	times/month	17
201609:	4	times/month	3	times/month	0	times/month	0	times/month	0	times/month	0	times/month	73	times/month	158	times/month	31	times/month	0	times/month	0	times/month	0	times/month	0	times/month	7	times/month	47	times/month	5	times/month	1	times/month	0	times/month	12	times/month	18	times/month	462	times/month	142	times/month	18	times/month	0	times/month	14
201610:	4	times/month	14	times/month	0	times/month	0	times/month	0	times/month	0	times/month	61	times/month	141	times/month	23	times/month	0	times/month	0	times/month	0	times/month	0	times/month	2	times/month	43	times/month	5	times/month	2	times/month	0	times/month	6	times/month	15	times/month	407	times/month	86	times/month	24	times/month	0	times/month	32
201611:	4	times/month	11	times/month	0	times/month	0	times/month	0	times/month	0	times/month	55	times/month	115	times/month	21	times/month	0	times/month	0	times/month	0	times/month	0	times/month	5	times/month	61	times/month	6	times/month	1	times/month	0	times/month	6	times/month	23	times/month	393	times/month	95	times/month	31	times/month	0	times/month	19
201612:	4	times/month	12	times/month	1	times/month	0	times/month	0	times/month	0	times/month	82	times/month	160	times/month	25	times/month	0	times/month	0	times/month	0	times/month	0	times/month	5	times/month	49	times/month	7	times/month	0	times/month	0	times/month	3	times/month	18	times/month	362	times/month	101	times/month	27	times/month	0	times/month	12
201701:	4	times/month	5	times/month	1	times/month	0	times/month	0	times/month	0	times/month	94	times/month	148	times/month	25	times/month	0	times/month	0	times/month	0	times/month	0	times/month	2	times/month	58	times/month	3	times/month	0	times/month	0	times/month	3	times/month	29	times/month	465	times/month	85	times/month	28	times/month	1	times/month	13
201702:	4	times/month	3	times/month	2	times/month	0	times/month	0	times/month	0	times/month	73	times/month	116	times/month	21	times/month	0	times/month	0	times/month	0	times/month	0	times/month	5	times/month	64	times/month	5	times/month	0	times/month	0	times/month	4	times/month	23	times/month	468	times/month	81	times/month	40	times/month	0	times/month	6
201703:	4	times/month	2	times/month	2	times/month	0	times/month	0	times/month	0	times/month	53	times/month	141	times/month	27	times/month	0	times/month	2	times/month	0	times/month	0	times/month	9	times/month	118	times/month	3	times/month	2	times/month	0	times/month	5	times/month	42	times/month	630	times/month	59	times/month	29	times/month	1	times/month	12
201704:	4	times/month	6	times/month	0	times/month	0	times/month	0	times/month	0	times/month	91	times/month	154	times/month	29	times/month	0	times/month	0	times/month	0	times/month	0	times/month	3	times/month	61	times/month	6	times/month	2	times/month	0	times/month	8	times/month	21	times/month	412	times/month	70	times/month	27	times/month	2	times/month	14
201306:	4	times/month	5	times/month	2	times/month	0	times/month	0	times/month	0	times/month	69	times/month	126	times/month	32	times/month	0	times/month	0	times/month	0	times/month	0	times/month	6	times/month	66	times/month	10	times/month	0	times/month	0	times/month	6	times/month	19	times/month	394	times/month	59	times/month	24	times/month	0	times/month	28
201307:	4	times/month	4	times/month	0	times/month	0	times/month	0	times/month	0	times/month	74	times/month	141	times/month	28	times/month	0	times/month	0	times/month	0	times/month	0	times/month	3	times/month	70	times/month	11	times/month	1	times/month	0	times/month	6	times/month	24	times/month	401	times/month	108	times/month	33	times/month	1	times/month	49
201308:	4	times/month	3	times/month	0	times/month	0	times/month	0	times/month	0	times/month	107	times/month	208	times/month	29	times/month	0	times/month	0	times/month	0	times/month	0	times/month	8	times/month	47	times/month	12	times/month	1	times/month	0	times/month	3	times/month	31	times/month	352	times/month	107	times/month	27	times/month	1	times/month	17
201309:	4	times/month	0	times/month	1	times/month	0	times/month	0	times/month	0	times/month	92	times/month	206	times/month	10	times/month	0	times/month	0	times/month	0	times/month	0	times/month	4	times/month	59	times/month	9	times/month	3	times/month	0	times/month	7	times/month	24	times/month	289	times/month	126	times/month	33	times/month	0	times/month	25
201310:	4	times/month	8	times/month	1	times/month	0	times/month	0	times/month	0	times/month	80	times/month	168	times/month	13	times/month	0	times/month	1	times/month	0	times/month	0	times/month	3	times/month	58	times/month	6	times/month	1	times/month	0	times/month	3	times/month	34	times/month	295	times/month	95	times/month	25	times/month	0	times/month	12
201311:	4	times/month	5	times/month	0	times/month	0	times/month	0	times/month	0	times/month	110	times/month	140	times/month	25	times/month	0	times/month	0	times/month	0	times/month	0	times/month	2	times/month	59	times/month	6	times/month	0	times/month	0	times/month	7	times/month	19	times/month	348	times/month	53	times/month	26	times/month	0	times/month	53
201312:	4	times/month	3	times/month	1	times/month	0	times/month	0	times/month	0	times/month	175	times/month	111	times/month	18	times/month	0	times/month	0	times/month	0	times/month	0	times/month	3	times/month	66	times/month	9	times/month	0	times/month	0	times/month	4	times/month	21	times/month	353	times/month	68	times/month	38	times/month	1	times/month	26
201401:	4	times/month	5	times/month	0	times/month	0	times/month	0	times/month	0	times/month	84	times/month	134	times/month	22	times/month	0	times/month	1	times/month	0	times/month	0	times/month	7	times/month	57	times/month	11	times/month	2	times/month	0	times/month	6	times/month	23	times/month	372	times/month	80	times/month	33	times/month	1	times/month	8
201402:	4	times/month	11	times/month	1	times/month	0	times/month	0	times/month	0	times/month	91	times/month	140	times/month	18	times/month	0	times/month	1	times/month	0	times/month	0	times/month	7	times/month	46	times/month	6	times/month	0	times/month	0	times/month	6	times/month	17	times/month	291	times/month	59	times/month	34	times/month	0	times/month	7
201403:	4	times/month	1	times/month	0	times/month	1	times/month	0	times/month	0	times/month	69	times/month	154	times/month	19	times/month	0	times/month	0	times/month	0	times/month	0	times/month	2	times/month	53	times/month	5	times/month	0	times/month	0	times/month	6	times/month	26	times/month	355	times/month	74	times/month	23	times/month	0	times/month	4
201404:	4	times/month	31	times/month	1	times/month	0	times/month	0	times/month	0	times/month	74	times/month	120	times/month	17	times/month	0	times/month	0	times/month	0	times/month	0	times/month	4	times/month	78	times/month	6	times/month	1	times/month	0	times/month	6	times/month	23	times/month	289	times/month	66	times/month	22	times/month	0	times/month	4
201405:	4	times/month	6	times/month	0	times/month	0	times/month	0	times/month	0	times/month	105	times/month	158	times/month	28	times/month	0	times/month	0	times/month	0	times/month	0	times/month	3	times/month	45	times/month	15	times/month	0	times/month	0	times/month	7	times/month	26	times/month	397	times/month	69	times/month	39	times/month	0	times/month	12
201406:	4	times/month	7	times/month	0	times/month	0	times/month	0	times/month	0	times/month	76	times/month	132	times/month	27	times/month	0	times/month	1	times/month	0	times/month	0	times/month	4	times/month	64	times/month	3	times/month	1	times/month	0	times/month	6	times/month	21	times/month	272	times/month	53	times/month	25	times/month	0	times/month	30
201407:	4	times/month	4	times/month	3	times/month	0	times/month	0	times/month	0	times/month	109	times/month	110	times/month	43	times/month	0	times/month	0	times/month	0	times/month	0	times/month	8	times/month	63	times/month	5	times/month	0	times/month	0	times/month	9	times/month	20	times/month	316	times/month	63	times/month	27	times/month	1	times/month	22
201408:	4	times/month	2	times/month	1	times/month	0	times/month	0	times/month	0	times/month	79	times/month	232	times/month	18	times/month	0	times/month	0	times/month	0	times/month	0	times/month	5	times/month	73	times/month	13	times/month	0	times/month	0	times/month	5	times/month	26	times/month	297	times/month	58	times/month	23	times/month	0	times/month	38
201409:	4	times/month	6	times/month	3	times/month	0	times/month	0	times/month	0	times/month	76	times/month	152	times/month	39	times/month	0	times/month	0	times/month	0	times/month	0	times/month	8	times/month	53	times/month	7	times/month	0	times/month	0	times/month	7	times/month	19	times/month	333	times/month	36	times/month	30	times/month	0	times/month	12
201410:	4	times/month	100	times/month	3	times/month	0	times/month	0	times/month	0	times/month	63	times/month	110	times/month	19	times/month	0	times/month	0	times/month	0	times/month	0	times/month	5	times/month	59	times/month	5	times/month	1	times/month	0	times/month	5	times/month	23	times/month	252	times/month	48	times/month	25	times/month	0	times/month	12
201411:	4	times/month	8	times/month	0	times/month	0	times/month	0	times/month	0	times/month	77	times/month	187	times/month	27	times/month	0	times/month	0	times/month	0	times/month	0	times/month	7	times/month	59	times/month	15	times/month	0	times/month	0	times/month	1	times/month	29	times/month	443	times/month	60	times/month	28	times/month	0	times/month	18
201412:	4	times/month	1	times/month	1	times/month	0	times/month	0	times/month	0	times/month	59	times/month	163	times/month	27	times/month	0	times/month	0	times/month	0	times/month	0	times/month	3	times/month	62	times/month	5	times/month	0	times/month	0	times/month	6	times/month	14	times/month	285	times/month	79	times/month	29	times/month	0	times/month	11
201501:	4	times/month	8	times/month	1	times/month	0	times/month	0	times/month	0	times/month	68	times/month	129	times/month	25	times/month	0	times/month	0	times/month	0	times/month	0	times/month	7	times/month	63	times/month	10	times/month	0	times/month	0	times/month	3	times/month	21	times/month	287	times/month	62	times/month	25	times/month	2	times/month	13
201502:	4	times/month	7	times/month	2	times/month	0	times/month	0	times/month	0	times/month	62	times/month	110	times/month	17	times/month	0	times/month	0	times/month	0	times/month	0	times/month	2	times/month	56	times/month	6	times/month	1	times/month	0	times/month	9	times/month	22	times/month	261	times/month	69	times/month	21	times/month	1	times/month	8
201503:	4	times/month	6	times/month	0	times/month	0	times/month	0	times/month	0	times/month	109	times/month	118	times/month	13	times/month	0	times/month	1	times/month	0	times/month	0	times/month	6	times/month	58	times/month	8	times/month	0	times/month	0	times/month	6	times/month	16	times/month	280	times/month	43	times/month	16	times/month	0	times/month	21
201504:	4	times/month	3	times/month	0	times/month	0	times/month	0	times/month	0	times/month	108	times/month	106	times/month	19	times/month	0	times/month	0	times/month	0	times/month	0	times/month	8	times/month	44	times/month	15	times/month	1	times/month	0	times/month	2	times/month	27	times/month	239	times/month	39	times/month	40	times/month	0	times/month	24
201505:	4	times/month	4	times/month	1	times/month	0	times/month	0	times/month	0	times/month	97	times/month	137	times/month	9	times/month	0	times/month	0	times/month	0	times/month	0	times/month	4	times/month	51	times/month	7	times/month	2	times/month	0	times/month	7	times/month	21	times/month	286	times/month	54	times/month	31	times/month	0	times/month	11
201506:	4	times/month	5	times/month	0	times/month	0	times/month	0	times/month	0	times/month	71	times/month	135	times/month	17	times/month	0	times/month	1	times/month	0	times/month	0	times/month	3	times/month	61	times/month	9	times/month	0	times/month	0	times/month	15	times/month	30	times/month	258	times/month	44	times/month	30	times/month	0	times/month	34
201507:	4	times/month	2	times/month	5	times/month	0	times/month	0	times/month	0	times/month	72	times/month	116	times/month	25	times/month	0	times/month	0	times/month	0	times/month	0	times/month	3	times/month	57	times/month	8	times/month	1	times/month	0	times/month	11	times/month	23	times/month	280	times/month	50	times/month	41	times/month	0	times/month	20
201508:	4	times/month	6	times/month	2	times/month	0	times/month	0	times/month	0	times/month	87	times/month	172	times/month	21	times/month	1	times/month	0	times/month	0	times/month	0	times/month	5	times/month	48	times/month	8	times/month	2	times/month	0	times/month	6	times/month	24	times/month	242	times/month	48	times/month	43	times/month	0	times/month	10
201509:	4	times/month	4	times/month	2	times/month	0	times/month	0	times/month	0	times/month	61	times/month	167	times/month	23	times/month	0	times/month	0	times/month	0	times/month	0	times/month	4	times/month	51	times/month	9	times/month	0	times/month	0	times/month	5	times/month	25	times/month	219	times/month	50	times/month	28	times/month	0	times/month	18
201510:	4	times/month	3	times/month	2	times/month	0	times/month	0	times/month	0	times/month	83	times/month	156	times/month	32	times/month	0	times/month	0	times/month	0	times/month	0	times/month	4	times/month	78	times/month	7	times/month	0	times/month	0	times/month	6	times/month	29	times/month	217	times/month	43	times/month	34	times/month	0	times/month	21
201511:	4	times/month	858	times/month	0	times/month	0	times/month	0	times/month	0	times/month	55	times/month	216	times/month	23	times/month	0	times/month	0	times/month	0	times/month	0	times/month	7	times/month	73	times/month	11	times/month	1	times/month	1	times/month	3	times/month	23	times/month	208	times/month	51	times/month	33	times/month	0	times/month	30
201512:	4	times/month	255	times/month	1	times/month	0	times/month	0	times/month	0	times/month	72	times/month	286	times/month	20	times/month	0	times/month	0	times/month	0	times/month	0	times/month	7	times/month	64	times/month	13	times/month	0	times/month	0	times/month	4	times/month	20	times/month	253	times/month	62	times/month	38	times/month	0	times/month	23
201601:	4	times/month	122	times/month	1	times/month	0	times/month	0	times/month	0	times/month	176	times/month	449	times/month	16	times/month	0	times/month	0	times/month	1	times/month	0	times/month	10	times/month	64	times/month	3	times/month	1	times/month	0	times/month	5	times/month	25	times/month	237	times/month	36	times/month	33	times/month	0	times/month	18
201602:	4	times/month	144	times/month	2	times/month	0	times/month	0	times/month	0	times/month	62	times/month	306	times/month	21	times/month	0	times/month	0	times/month	0	times/month	0	times/month	4	times/month	59	times/month	4	times/month	0	times/month	0	times/month	1	times/month	18	times/month	191	times/month	51	times/month	32	times/month	8	times/month	10
201603:	4	times/month	103	times/month	3	times/month	0	times/month	0	times/month	0	times/month	65	times/month	214	times/month	26	times/month	0	times/month	0	times/month	0	times/month	0	times/month	7	times/month	47	times/month	3	times/month	2	times/month	0	times/month	5	times/month	26	times/month	212	times/month	50	times/month	34	times/month	1	times/month	16
201604:	4	times/month	26	times/month	0	times/month	0	times/month	0	times/month	0	times/month	71	times/month	3919	times/month	1238	times/month	0	times/month	0	times/month	0	times/month	0	times/month	3	times/month	93	times/month	8	times/month	1	times/month	0	times/month	4	times/month	18	times/month	277	times/month	47	times/month	22	times/month	2	times/month	14
201605:	4	times/month	45	times/month	1	times/month	0	times/month	0	times/month	0	times/month	201	times/month	1263	times/month	116	times/month	0	times/month	0	times/month	0	times/month	0	times/month	8	times/month	63	times/month	10	times/month	0	times/month	0	times/month	5	times/month	30	times/month	215	times/month	47	times/month	36	times/month	1	times/month	24
201606:	4	times/month	28	times/month	0	times/month	0	times/month	0	times/month	0	times/month	448	times/month	491	times/month	30	times/month	0	times/month	0	times/month	0	times/month	0	times/month	0	times/month	41	times/month	2	times/month	1	times/month	0	times/month	7	times/month	28	times/month	241	times/month	45	times/month	62	times/month	1	times/month	24
201607:	4	times/month	22	times/month	2	times/month	0	times/month	0	times/month	0	times/month	123	times/month	353	times/month	43	times/month	0	times/month	0	times/month	0	times/month	0	times/month	4	times/month	44	times/month	11	times/month	2	times/month	0	times/month	15	times/month	41	times/month	608	times/month	41	times/month	40	times/month	3	times/month	19
201608:	4	times/month	27	times/month	0	times/month	0	times/month	0	times/month	0	times/month	92	times/month	308	times/month	44	times/month	0	times/month	0	times/month	0	times/month	0	times/month	3	times/month	68	times/month	10	times/month	2	times/month	0	times/month	11	times/month	34	times/month	247	times/month	43	times/month	29	times/month	1	times/month	18
201609:	4	times/month	23	times/month	8	times/month	0	times/month	0	times/month	0	times/month	80	times/month	239	times/month	85	times/month	0	times/month	0	times/month	0	times/month	0	times/month	1	times/month	78	times/month	7	times/month	1	times/month	0	times/month	6	times/month	31	times/month	251	times/month	61	times/month	37	times/month	0	times/month	34
201610:	4	times/month	21	times/month	1	times/month	0	times/month	0	times/month	0	times/month	151	times/month	241	times/month	29	times/month	0	times/month	0	times/month	0	times/month	0	times/month	6	times/month	914	times/month	15	times/month	1	times/month	0	times/month	8	times/month	32	times/month	234	times/month	52	times/month	27	times/month	0	times/month	38
201611:	4	times/month	13	times/month	4	times/month	0	times/month	0	times/month	0	times/month	106	times/month	212	times/month	32	times/month	0	times/month	0	times/month	0	times/month	0	times/month	6	times/month	135	times/month	7	times/month	2	times/month	0	times/month	10	times/month	29	times/month	237	times/month	56	times/month	32	times/month	0	times/month	14
201612:	4	times/month	19	times/month	0	times/month	1	times/month	0	times/month	0	times/month	99	times/month	294	times/month	30	times/month	0	times/month	0	times/month	0	times/month	0	times/month	2	times/month	99	times/month	5	times/month	0	times/month	0	times/month	4	times/month	27	times/month	398	times/month	44	times/month	22	times/month	0	times/month	17
201701:	4	times/month	15	times/month	2	times/month	0	times/month	0	times/month	0	times/month	89	times/month	177	times/month	23	times/month	0	times/month	0	times/month	0	times/month	0	times/month	3	times/month	64	times/month	8	times/month	3	times/month	0	times/month	6	times/month	27	times/month	383	times/month	46	times/month	29	times/month	0	times/month	9
201702:	4	times/month	12	times/month	0	times/month	0	times/month	0	times/month	0	times/month	70	times/month	158	times/month	17	times/month	0	times/month	0	times/month	0	times/month	0	times/month	6	times/month	53	times/month	5	times/month	1	times/month	0	times/month	4	times/month	18	times/month	262	times/month	33	times/month	31	times/month	0	times/month	18
201703:	4	times/month	14	times/month	5	times/month	0	times/month	0	times/month	0	times/month	80	times/month	209	times/month	36	times/month	1	times/month	0	times/month	0	times/month	0	times/month	1	times/month	74	times/month	11	times/month	2	times/month	0	times/month	7	times/month	36	times/month	260	times/month	44	times/month	36	times/month	0	times/month	25
201704:	4	times/month	3	times/month	4	times/month	0	times/month	0	times/month	0	times/month	83	times/month	260	times/month	24	times/month	0	times/month	0	times/month	0	times/month	0	times/month	5	times/month	60	times/month	7	times/month	1	times/month	0	times/month	6	times/month	25	times/month	265	times/month	45	times/month	36	times/month	0	times/month	18
Total	1633		3293		264		13		14		1		26312		58431		11645		17		70		2		1		1617		29426		4484		216		6		1853		7457		119235		35056		17579		113		6319
[truncated: 25 more columns]
