# Supplementary material for: Regional Seismic Information Entropy to Detect Earthquake Activation Precursors
Source: Entropy (Basel). 2018 Nov 8;20(11):861. doi: 10.3390/e20110861 (PMC7512422; doi:10.3390/e20110861)
Supplement: Supplementary file 1 [file entropy-20-00861-s001.zip › SupplememtaryData1-4/S2_Data_RESI_Month_Region.xlsx]

## Sheet: Sheet1
Latitude	25	29	33	37	41	45	25	29	33	37	41	45	25	29	33	37	41	45	25	29	33	37	41	45	25	29	33	37	41	45	25	29	33	37	41	45
Longitude	125	125	125	125	125	125	129	129	129	129	129	129	133	133	133	133	133	133	137	137	137	137	137	137	141	141	141	141	141	141	145	145	145	145	145	145
yyyymm:	Resional Entropy of Seismic Information (RESI), represented by Hr(Si, t) where Si is a region e.g., (25, 125) and t is a month e.g. 198301 representing Jan 1983.
198301:	5.37119	0	0	0	0	0	0	4.67798	4.07178	0	0	0	0	0	4.02335	0	0	0	6.46992	6.46992	1.30623	3.83059	5.37119	0	5.7767	5.7767	3.25071	3.06837	2.85863	0	0	0	0	0	4.59785	0
198302:	5.4644	0	0	0	0	0	4.77118	3.26695	3.85479	0	0	0	0	0	2.89918	4.36567	0	0	0	0	3.15149	3.38474	5.4644	0	5.4644	0	2.82507	2.62832	2.98033	4.77118	0	0	0	5.4644	2.69152	5.4644
198303:	4.95634	0	0	0	0	0	5.64956	2.81605	4.95634	0	0	0	0	0	3.53203	0	5.64956	0	0	5.64956	2.96809	4.14518	4.03996	0	5.64956	4.55083	2.87668	2.18346	3.43176	5.64956	0	0	0	5.64956	2.75889	0
198304:	5.6246	0	0	0	0	0	5.6246	3.13944	4.015	0	0	0	0	0	2.73393	0	0	0	0	4.23816	2.93169	3.13944	4.93138	0	0	4.52587	2.91627	2.40539	3.04296	5.6246	0	0	0	0	2.67986	5.6246
198305:	6.78403	0	0	0	0	0	0	4.83792	5.6853	0	0	0	0	0	4.99201	6.78403	0	0	6.78403	0	2.91992	0.815161	2.30623	0	0	6.78403	5.16636	3.25662	3.47439	6.78403	0	0	0	0	3.52559	6.09081
198306:	6.67399	0	0	0	0	0	0	4.37525	4.47654	0	0	0	0	0	3.34144	6.67399	0	0	6.67399	5.06439	3.45774	1.02981	1.64959	0	0	6.67399	3.45478	3.99139	3.90895	0	0	0	0	6.67399	4.10877	5.57526
198307:	4.70324	0	0	0	0	0	0	4.70324	4.70324	0	0	0	0	0	3.14493	6.08968	0	0	0	4.48007	3.53063	1.37835	2.83124	0	0	5.39646	3.67191	3.38123	2.95386	0	0	0	0	0	3.04484	6.08968
198308:	5.92754	0	0	0	0	0	0	4.82881	4.67458	0	0	0	0	0	2.85138	0	0	0	0	4.1356	1.83481	3.40697	4.22254	0	5.92754	5.23432	3.03687	2.93143	3.23144	0	0	0	5.92754	0	3.44238	5.92754
198309:	0	0	0	0	0	0	5.4473	3.36765	3.65536	0	4.75408	0	0	0	2.67443	5.4473	0	0	5.4473	4.34858	2.38469	2.95588	4.34858	0	0	0	2.88209	3.04909	2.92124	0	0	0	0	0	3.36765	4.75408
198310:	6.02165	0	0	0	0	0	0	3.94199	4.07554	0	6.02165	0	0	6.02165	2.96893	0	5.32843	0	6.02165	4.41204	0.919103	3.21792	4.41204	0	0	4.63521	3.53648	3.28045	3.43278	6.02165	0	0	0	0	3.71882	0
198311:	4.89086	0	0	0	0	0	0	3.01886	5.58408	0	0	0	0	0	2.19515	5.58408	0	0	0	3.97447	3.05794	3.33248	3.79213	0	5.58408	3.97447	3.38655	2.02836	2.40569	5.58408	0	0	0	0	3.09891	0
198312:	5.02111	0	0	0	0	0	0	3.07499	3.76821	0	0	0	0	0	3.3864	5.71433	0	0	0	4.6156	2.54992	2.31278	4.6156	0	0	5.02111	2.94145	2.9106	3.57353	0	0	0	0	0	3.14911	5.71433
198401:	0	0	0	0	0	0	0	2.90072	3.50692	0	0	0	0	0	2.46929	5.29887	0	0	0	0	3.34801	2.90072	3.68926	0	0	0	3.59387	2.85619	2.25403	0	0	0	0	5.29887	3.21921	0
198402:	0	0	0	0	0	0	0	3.82904	3.26936	0	0	0	0	5.21548	2.28792	5.21548	0	0	0	0	2.98596	3.42346	5.21548	0	0	0	2.57615	1.99627	3.20029	0	0	0	0	0	3.01802	5.21548
198403:	5.39419	0	0	0	0	0	0	3.78458	2.75486	0	0	0	0	4.29546	2.06164	5.39419	0	0	5.39419	4.70097	2.64205	2.30282	4.29546	0	0	0	3.379	2.69955	3.25383	0	0	0	0	0	2.09801	0
198404:	0	0	0	0	0	0	0	3.08681	4.00319	0	0	0	0	0	2.48587	0	0	0	0	5.38963	2.5231	2.25381	4.2909	0	0	0	2.55612	3.51749	2.39359	5.38963	0	0	0	0	2.82442	4.69641
198405:	4.46637	0	0	0	0	0	0	2.67443	3.95549	0	0	0	0	0	2.2339	5.5651	0	0	0	4.87188	3.30243	3.07993	4.17866	0	0	0	2.92577	2.92569	2.38671	0	0	0	0	0	3.95549	0
198406:	4.09893	0	0	0	0	0	0	4.09893	3.68549	0	0	0	0	5.48537	1.81035	5.48537	0	0	0	4.79215	2.35768	3.08722	4.09893	0	0	0	2.92015	3.02826	2.22693	0	0	0	0	0	3.08722	0
198407:	0	0	0	0	0	0	4.68262	3.60618	3.17838	0	0	0	0	5.37584	3.21835	0	0	0	0	4.27711	2.81048	3.17838	5.37584	0	0	5.37584	2.7365	1.90974	2.28447	5.37584	0	0	0	0	2.7365	0
198408:	6.27541	0	0	0	0	0	6.27541	1.64299	4.3293	0	0	0	0	6.27541	3.60091	0	0	0	5.58219	4.48347	3.32574	3.7102	5.58219	0	0	0	3.38474	2.77854	3.18405	6.27541	0	0	0	0	3.79025	0
198409:	0	0	0	0	0	0	5.64161	3.82534	5.2361	0	0	0	0	0	4.35845	7.02804	0	0	0	7.02804	0.925798	4.31971	6.33482	0	0	6.33482	2.81222	4.032	4.032	0	0	0	0	7.02804	4.6299	0
198410:	5.98958	0	0	0	0	0	5.98958	2.7079	5.29636	0	0	0	0	0	3.63789	5.98958	0	0	5.98958	4.37998	1.16735	3.28125	4.60314	0	0	0	3.04484	2.55524	2.52349	0	0	0	0	0	4.89086	0
198411:	0	0	0	0	0	0	5.5574	2.77874	3.35995	0	0	0	0	5.5574	3.96188	0	0	0	5.5574	5.5574	2.13949	3.25458	0	0	0	0	2.84907	3.15912	2.66673	5.5574	0	0	0	5.5574	3.76546	0
198412:	5.72418	0	0	0	0	0	5.72418	3.26195	4.33774	0	0	0	0	0	3.12115	0	0	0	0	5.03096	2.72394	2.77943	5.03096	0	0	5.72418	3.72129	3.04994	3.08478	0	0	0	0	0	3.15896	0
198501:	5.08503	5.08503	0	0	0	0	5.08503	3.52558	4.27395	0	0	0	0	0	3.79663	4.39181	5.77825	0	0	5.77825	2.62382	2.94474	5.08503	0	5.77825	0	3.21304	3.61356	2.25153	5.08503	0	0	0	5.77825	2.19436	0
198502:	0	0	0	0	0	0	4.82481	2.84353	4.13159	0	0	0	0	5.51803	2.91499	5.51803	0	0	5.51803	4.82481	2.6461	3.03286	5.51803	0	0	5.51803	2.68452	2.02115	2.95274	0	0	0	0	0	3.32057	5.51803
198503:	4.81539	0	0	0	5.91412	0	4.81539	3.83427	3.61129	0	0	0	0	0	2.73573	0	0	0	0	4.12217	3.70507	2.3747	4.12217	0	0	4.81539	2.86928	2.89787	2.97584	5.91412	0	0	0	0	3.02344	4.81539
198504:	5.19071	0	0	0	0	0	5.88393	2.41784	3.93782	0	0	0	0	0	2.8871	5.19071	0	0	5.19071	4.27433	3.23501	3.43736	4.49742	0	0	5.88393	3.49379	3.20454	2.41784	5.88393	0	0	0	0	3.11106	5.88393
198505:	5.84993	0	0	0	0	0	0	3.70446	3.43799	0	5.84993	0	0	0	3.24136	0	0	0	4.24033	5.15671	3.58618	2.67155	5.84993	0	0	4.75121	3.07706	1.99938	3.59637	0	0	0	0	0	3.01642	5.84993
198506:	5.9087	0	0	0	0	0	0	2.89869	4.46148	5.9087	0	0	0	0	3.54687	0	0	0	4.80997	4.80997	3.12882	3.20036	5.9087	0	5.9087	0	2.91265	2.84025	3.5334	5.21548	0	0	0	5.9087	3.20036	5.9087
198507:	0	0	0	0	0	0	5.92219	2.3383	3.61937	0	0	0	0	0	3.47942	5.22897	0	0	5.92219	4.53575	2.93676	3.78198	5.22897	0	0	5.22897	3.28286	3.40951	3.51422	5.22897	0	0	0	0	2.74381	0
198508:	0	0	0	0	0	0	5.16817	3.21835	3.91528	0	0	0	0	4.76267	4.01983	0	0	0	3.08852	3.78174	2.95631	3.55857	0	0	5.86139	5.16817	2.77003	2.17213	2.64218	5.86139	0	0	0	0	3.08852	0
198509:	5.92754	5.92754	0	0	0	0	4.82881	3.1201	4.31794	0	0	0	0	5.92754	2.69969	0	0	0	3.17524	5.23432	3.00986	3.92242	0	0	4.1356	5.23432	3.84788	3.25304	2.93052	0	0	0	0	5.92754	2.70833	0
198510:	6.13403	0	0	0	0	0	6.13403	3.18922	4.34209	0	0	0	0	4.7476	3.81031	4.34209	0	0	4.49776	4.7476	2.27679	3.76221	6.13403	0	0	5.03531	3.56875	3.83107	3.30046	0	0	0	0	0	3.56882	6.13403
198511:	5.79666	5.79666	0	0	0	0	4.69793	2.85184	3.59921	0	0	0	0	0	3.63684	4.69793	0	0	3.49383	5.79666	3.3368	3.39851	4.41022	0	0	5.79666	3.49383	2.1074	3.10203	0	0	0	0	0	3.02378	0
198512:	0	5.14803	0	0	0	0	4.74252	3.43077	3.35608	0	0	0	0	0	3.56083	5.84125	0	0	4.45481	4.63704	3.36605	3.13292	4.23164	0	0	5.84125	3.4431	3.12758	2.58281	5.14803	0	0	0	0	3.31518	0
198601:	5.82069	0	0	0	0	0	0	3.55236	3.87457	0	0	0	0	5.82069	2.83985	0	0	0	3.62323	4.02874	3.50616	3.33552	5.12747	0	5.12747	4.43425	3.46534	3.33545	3.44003	5.82069	0	0	0	5.82069	2.77585	0
198602:	0	5.79969	0	0	0	0	5.79969	3.85684	4.00768	0	0	0	0	0	3.32153	0	0	0	4.19009	4.70097	3.18873	4.41326	4.70097	0	0	0	2.85495	2.02152	2.93712	0	0	0	0	0	3.31453	0
198603:	0	4.60314	0	0	0	0	3.28125	3.86096	4.19764	0	0	0	0	5.98958	3.73517	0	0	0	4.19764	4.19764	3.02315	3.73543	5.29636	0	0	5.98958	3.50442	2.54766	2.52349	0	0	0	0	0	2.94474	5.98958
198604:	0	4.59896	0	0	0	0	5.69768	2.33004	3.05835	0	0	0	0	0	2.43925	0	0	0	5.69768	5.00447	3.06782	2.86418	4.08808	0	5.00447	3.90574	2.70164	3.05828	2.98928	5.69768	0	0	0	0	2.92481	0
198605:	4.86547	5.9642	0	0	0	0	5.27098	3.21415	3.32487	0	0	0	0	0	3.57754	0	5.9642	0	4.17225	4.57776	2.54604	3.07353	5.9642	0	0	4.71123	3.55587	2.55958	2.70576	5.9642	0	0	0	0	2.56265	5.27098
198606:	0	5.93815	0	0	0	0	5.24493	3.52816	4.14621	0	0	0	0	5.93815	4.15693	0	0	0	4.14621	3.10464	3.02631	3.10464	5.93815	0	5.93815	4.83943	3.85842	3.03061	2.75977	5.93815	0	0	0	0	3.04748	4.55171
198607:	5.88114	5.88114	5.88114	0	0	0	5.18792	3.68355	3.93503	0	0	0	0	5.88114	3.66052	5.88114	0	0	5.18792	5.18792	3.32749	3.62955	4.78242	5.88114	0	5.18792	3.48293	3.16213	3.78216	5.88114	0	0	0	0	2.99047	0
198608:	5.92754	0	0	0	0	0	4.82881	3.58251	3.5294	0	0	0	0	0	3.87949	0	0	0	4.82881	5.92754	3.54333	3.5294	5.92754	0	0	4.82881	2.9828	2.40081	3.26456	4.31794	0	0	0	5.92754	3.03687	5.92754
198609:	4.50858	5.89501	0	0	0	0	4.79629	2.49346	3.49687	0	0	0	0	0	3.46864	5.89501	0	0	5.20179	4.28541	3.04092	3.3298	4.10307	0	5.89501	0	3.12214	2.80358	3.25561	0	0	0	0	0	2.71663	0
198610:	0	6.08285	0	0	0	0	4.69641	3.47578	5.38963	0	0	0	0	6.08285	4.17708	0	0	0	0	4.13674	1.22915	4.13674	5.38963	0	0	4.98412	3.24934	3.70755	3.13811	0	0	0	0	0	3.24934	0
198611:	7.12924	0	0	0	0	0	6.03051	4.58573	5.7428	0	0	0	0	0	4.65451	7.12924	0	0	7.12924	6.43602	0.45247	5.28058	6.03051	0	0	7.12924	5.37971	3.99519	4.25723	0	0	0	0	0	4.23856	0
198612:	4.78521	0	0	0	0	0	0	2.35721	3.68648	0	0	0	0	0	3.27298	0	0	0	0	4.49749	2.79755	3.39877	5.88393	5.88393	0	0	3.05043	3.03143	2.83909	0	0	0	0	0	3.31872	5.88393
198701:	0	0	0	0	0	0	5.95904	3.04816	4.86032	0	0	0	0	5.26582	3.35601	0	0	0	0	4.86032	3.86205	3.5609	0	0	0	0	3.25071	1.73441	3.74407	0	0	0	0	0	3.19401	5.26582
198702:	5.03531	0	0	0	0	0	5.44081	3.51869	4.52436	0	6.13403	0	0	0	3.0892	0	0	0	0	5.44081	3.495	3.18929	6.13403	0	0	6.13403	2.36722	2.01935	2.80148	5.44081	0	0	0	6.13403	3.18929	5.44081
198703:	0	0	0	0	0	0	6.24869	1.92342	4.16903	0	0	0	0	0	3.16711	6.24869	0	0	0	5.55547	3.57771	2.6374	5.55547	0	6.24869	0	3.54445	3.873	2.99026	0	0	0	0	4.63909	3.99709	0
198704:	0	6.07827	0	0	0	0	4.28633	3.16248	3.88082	0	0	0	0	0	3.24869	6.07827	0	0	5.38505	4.28633	3.95243	4.0315	6.07827	0	0	5.38505	3.17909	2.98094	3.31324	5.38505	0	0	0	6.07827	3.3054	5.38505
198705:	6.62342	0	0	0	0	0	4.13826	3.98846	4.54377	0	0	0	0	6.62342	4.38594	0	0	0	0	6.62342	0.958493	3.78992	6.62342	6.62342	0	5.9302	3.27377	4.24114	3.36499	6.62342	0	0	0	6.62342	3.8197	5.9302
198706:	0	5.98958	0	0	0	0	0	3.63987	5.29636	0	0	0	0	0	3.23409	0	0	0	5.98958	4.60314	3.47714	4.27628	5.98958	0	0	0	2.99354	4.0664	2.99354	5.98958	0	0	0	0	2.77037	5.29636
198707:	0	0	0	0	0	0	4.74107	3.30258	5.02878	0	0	0	0	0	3.81752	0	6.1275	0	0	4.74107	3.45568	3.56229	6.1275	0	6.1275	0	3.58815	3.068	2.90829	6.1275	0	0	0	6.1275	2.05162	0
198708:	0	6.08285	0	0	0	0	6.08285	3.37939	3.59769	0	0	0	0	4.98412	3.22733	5.38963	0	0	0	4.69641	3.80612	3.19218	4.69641	0	0	6.08285	4.1015	3.46026	2.61675	0	0	0	0	6.08285	2.78667	6.08285
198709:	0	6.02407	0	0	0	0	5.33085	4.05767	3.62593	0	0	0	0	0	3.66224	0	0	0	6.02407	5.33085	3.22628	3.62586	4.92535	0	0	4.63763	2.9947	3.15198	2.93271	0	0	0	0	0	2.72789	0
198710:	5.21819	0	0	0	0	0	3.9653	3.2425	3.13853	0	0	0	0	4.81268	3.73406	0	0	0	4.81268	4.52497	2.98943	3.51327	4.11946	0	0	0	2.77559	2.75401	2.50986	0	0	0	0	5.91141	2.82005	0
198711:	0	0	0	0	0	0	4.94215	3.566	3.57454	0	6.04088	0	0	6.04088	3.59814	0	0	0	6.04088	4.94215	3.26112	3.04484	4.94215	0	5.34766	0	3.35614	3.42376	2.7447	0	0	0	0	6.04088	2.8625	0
198712:	0	0	0	0	0	0	6.37227	4.0186	4.29254	0	0	0	0	6.37227	3.1985	0	0	0	0	4.29262	1.24027	3.61094	5.67905	0	0	5.67905	3.71125	3.86683	3.57444	0	0	0	0	0	3.4816	6.37227
198801:	6.19709	0	0	0	0	0	4.58748	4.00667	4.11743	0	0	0	0	0	3.47283	6.19709	0	0	5.50387	5.09836	1.76289	3.48876	0	0	0	4.81065	4.52275	3.54732	2.67036	0	0	0	0	6.19709	2.97788	6.19709
198802:	0	0	0	0	0	0	4.65444	3.7991	3.84343	0	0	0	0	6.04088	3.11161	0	6.04088	0	0	4.24894	2.98852	3.59821	4.43128	0	0	6.04088	3.80694	3.43061	3.43785	6.04088	0	0	0	0	3.04484	0
198803:	0	0	0	0	0	0	6.11653	3.93758	3.91907	0	0	0	0	0	3.63125	6.11653	0	0	0	4.03687	3.58701	3.55131	4.32458	0	6.11653	5.0178	3.64784	3.30262	3.68841	6.11653	0	0	0	0	2.98071	6.11653
198804:	0	0	0	0	0	0	5.05889	2.48969	5.4644	0	0	0	0	0	3.41116	6.15762	0	0	0	4.77118	3.69875	3.75947	5.05889	0	6.15762	5.05889	3.66709	3.38267	3.63156	6.15762	0	0	0	0	3.67238	0
198805:	0	0	0	0	0	0	0	3.07049	4.00515	5.95126	0	0	0	0	2.77288	5.95126	5.95126	0	5.95126	3.8716	3.32361	2.95522	4.85253	5.95126	5.95126	4.56482	3.73407	2.33997	2.8599	5.95126	0	0	0	0	2.33997	0
198806:	5.94865	4.15671	0	0	0	0	4.33905	3.65363	3.64583	0	0	0	0	0	3.85881	0	0	0	5.25543	3.7512	3.61298	3.17578	4.33905	0	5.94865	4.33905	3.55044	3.05694	2.69022	5.94865	0	0	0	0	2.77027	0
198807:	5.8192	0	0	0	0	0	5.41369	4.33728	4.37606	0	0	0	0	0	4.30389	5.41369	0	0	0	4.56631	1.29195	3.94721	5.8192	0	0	4.90282	3.92747	3.49161	3.73176	5.8192	0	0	0	0	3.62175	0
198808:	5.72527	0	0	0	0	0	6.13077	4.42298	5.03205	0	0	0	0	5.72527	4.69576	6.13077	6.82399	0	6.13077	4.74434	0.609991	4.42585	5.43756	0	6.82399	6.13077	4.05896	3.8532	3.99041	6.82399	0	0	0	0	3.32712	6.13077
198809:	3.52446	5.39646	0	0	0	0	5.39646	3.09875	3.89222	0	0	0	0	5.39646	3.09284	5.39646	0	0	0	4.14356	3.6176	3.69153	4.01002	0	6.08968	4.70324	4.11495	3.28595	3.28595	6.08968	0	0	0	0	3.3168	0
198810:	4.21777	6.16395	0	0	0	0	4.37201	3.58686	3.52462	0	0	0	0	5.47073	3.46322	0	0	0	5.47073	4.37201	3.39772	3.76581	6.16395	0	0	0	3.46723	3.52451	3.45555	0	0	0	0	5.47073	3.21921	0
198811:	3.16291	5.41444	0	0	0	0	4.028	3.31987	4.21545	0	0	0	0	6.10766	3.60276	4.72122	0	0	5.41444	3.9102	3.94102	3.70951	4.49805	0	5.41444	4.49805	3.45811	3.16464	2.81148	0	0	0	0	0	2.92927	0
198812:	3.85585	6.34102	0	0	0	0	4.73141	3.3765	3.63269	0	0	0	0	5.6478	3.84469	6.34102	0	0	5.6478	4.26136	2.56552	4.71168	5.6478	0	4.95458	4.95458	3.4873	4.04812	4.03808	0	0	0	0	0	3.08258	0
198901:	4.12891	6.61407	0	0	0	0	5.51534	2.46938	3.97474	0	0	0	0	0	4.44248	0	0	0	6.61407	5.51534	3.06913	3.39486	4.66796	0	6.61407	5.22763	3.16797	3.95722	3.01879	0	0	0	0	0	3.61803	6.61407
198902:	3.66608	0	0	0	0	0	4.7648	3.57699	4.11592	0	0	0	0	6.15124	4.04066	0	0	0	5.05251	3.95379	3.50823	3.7531	5.45802	0	6.15124	5.45802	3.2331	3.12946	3.08093	6.15124	0	0	0	0	3.79955	5.45802
198903:	3.95742	5.53594	0	0	0	0	6.22916	3.75876	3.74399	0	0	0	0	0	3.56024	5.53594	0	0	6.22916	4.1495	3.18621	3.66394	5.53594	0	0	5.13043	3.0299	4.15938	3.74388	0	0	0	0	0	3.00995	0
198904:	3.36994	0	0	0	0	0	4.97955	3.3923	3.59311	0	0	0	0	6.07827	3.30992	5.38505	0	0	6.07827	3.68013	3.43069	3.88082	4.69183	0	0	4.13216	3.78844	3.71079	3.75571	0	0	0	0	0	3.68013	6.07827
198905:	3.57961	0	0	0	6.14482	0	4.35288	3.74656	3.74668	0	0	0	0	0	3.76315	5.4516	5.4516	0	6.14482	4.06517	3.67804	3.43649	0	0	6.14482	5.0461	2.83438	3.17679	4.17037	6.14482	0	0	0	0	3.50542	0
198906:	3.92128	0	0	0	0	0	4.03907	3.30791	3.4794	0	0	0	0	5.02001	4.27482	5.42551	0	0	6.11873	3.81591	3.06191	3.81591	5.42551	0	4.73229	5.02001	3.79569	3.20059	4.02536	6.11873	0	0	0	6.11873	2.98291	6.11873
198907:	5.15795	0	0	0	0	0	6.00533	4.47547	5.08887	0	0	0	0	0	4.31098	5.71762	0	0	6.41084	4.39573	0.569151	4.80123	7.10406	0	6.00533	7.10406	3.49143	4.43751	4.69621	0	0	0	0	7.10406	4.15931	7.10406
198908:	4.00167	5.5059	0	0	0	0	4.58952	3.93614	3.42625	0	0	0	0	5.5059	3.63837	5.1004	0	0	5.1004	3.71396	3.53547	3.71396	5.1004	0	6.19912	4.25301	3.3148	3.42	3.55972	0	0	0	0	5.5059	3.25438	5.5059
198909:	3.49035	5.19309	0	0	0	0	5.03096	3.27644	4.74325	0	0	0	0	5.43647	3.64481	5.03096	0	0	6.12969	3.82686	3.71448	3.29618	5.43647	0	6.12969	3.93223	2.76204	3.01812	2.99387	0	0	0	0	0	3.29618	0
198910:	3.71882	5.73394	0	0	0	0	6.42715	3.96521	3.71882	0	0	0	0	0	3.63786	5.32843	0	0	6.42715	3.78782	3.65104	4.2095	5.32843	0	5.73394	5.32843	3.80293	1.55277	3.0256	0	0	0	0	0	3.48241	0
198911:	3.89222	0	0	0	0	0	4.89086	2.9478	4.87058	0	0	0	0	0	4.06206	0	0	0	6.14375	4.3518	3.94747	4.53407	6.14375	0	6.83697	5.73824	2.75901	1.31368	3.65858	0	0	0	0	0	4.19764	6.83697
198912:	4.05741	0	0	0	0	0	5.66701	3.6816	3.87507	0	0	0	0	6.36023	3.61707	6.36023	0	0	5.66701	4.41412	4.05529	3.6519	4.9738	0	6.36023	3.96209	3.69244	2.79927	4.28043	5.26151	0	0	0	0	3.18185	0
199001:	3.66027	0	0	0	0	0	4.35349	3.34679	3.99678	0	0	0	0	6.2996	4.14277	5.60638	0	0	5.20088	4.21995	4.15497	3.4661	4.91316	0	0	6.2996	3.86767	3.7182	3.82288	6.2996	0	0	0	6.2996	3.6251	0
199002:	3.78283	0	0	0	0	0	4.96161	3.97891	4.73837	0	0	0	0	0	2.65879	0	0	0	5.24932	4.96161	2.12085	3.9499	5.24932	0	6.34805	5.24932	3.78736	4.01966	3.8087	0	0	0	0	0	3.352	5.65483
199003:	3.34242	0	0	0	0	0	4.62349	3.43948	3.46022	0	0	0	0	6.23309	4.07985	4.84666	0	0	0	4.03564	3.88491	3.23705	4.62349	0	6.23309	4.62349	3.91374	4.21678	3.64244	5.53988	0	0	0	0	2.79875	4.84666
199004:	4.6923	6.53592	0	0	0	0	5.14948	3.67006	4.67017	0	6.53592	0	0	6.53592	4.264	5.8427	0	0	4.58981	4.33847	4.22199	3.49108	6.53592	6.53592	5.8427	4.58981	3.29283	3.1231	3.20337	5.8427	0	0	0	0	3.10444	5.8427
199005:	3.92896	5.7209	0	0	0	0	4.62218	4.02146	3.52345	0	5.7209	0	0	0	4.35469	4.62218	0	0	5.02769	3.84891	4.16165	3.23574	4.46801	0	5.7209	5.02769	3.94079	3.79732	4.0515	5.3154	0	0	0	6.41412	4.21656	0
199006:	3.51279	0	0	0	0	0	4.95986	3.89926	3.70696	0	0	0	0	6.34629	3.76356	0	0	0	5.65308	4.04347	3.62814	4.25406	4.40018	0	6.34629	4.55435	3.30138	4.22121	4.07726	0	0	0	0	5.65308	2.97865	0
199007:	4.26061	6.46837	0	0	6.46837	0	5.36964	3.63406	3.69549	0	0	0	0	6.46837	3.54464	5.77515	0	0	5.77515	4.07023	3.74377	4.19934	4.85876	0	6.46837	4.67642	4.11513	2.79255	3.60801	6.46837	0	0	0	5.77515	3.5777	6.46837
199008:	3.83238	0	0	0	0	0	5.01115	3.83217	3.45285	0	0	0	0	6.39759	4.24856	5.29887	0	0	5.29887	3.75826	3.27132	3.50692	3.91243	0	6.39759	4.78799	4.07521	3.08532	3.37678	5.01115	0	0	0	0	3.40155	6.39759
199009:	4.58537	0	0	0	0	0	6.53155	4.22856	4.3341	0	0	0	0	6.53155	4.34681	4.92195	6.53155	0	5.14512	4.58544	1.88091	3.44019	4.22873	0	0	4.92195	3.82315	3.77757	3.09721	6.53155	0	0	0	5.83834	3.64088	0
199010:	3.53472	6.62608	0	0	0	0	5.93286	3.94679	4.13466	0	0	0	0	0	4.18535	6.62608	0	0	5.23964	4.54642	1.99135	3.49026	4.67997	0	6.62608	4.83413	4.44873	3.88673	3.833	0	0	0	0	5.52735	3.63004	0
199011:	3.78807	0	0	0	0	0	4.74368	3.3671	4.15584	0	0	0	0	0	3.47969	5.25456	6.35329	0	4.96685	4.40718	4.02436	3.51978	5.66007	5.66007	0	4.40718	4.2335	3.84161	3.53247	0	0	0	0	4.74368	3.40854	5.66007
199012:	4.52999	6.4761	0	0	0	0	6.4761	3.30235	5.78289	0	0	0	0	0	3.61362	6.4761	0	0	5.37738	5.78289	3.64499	1.86094	0	0	0	6.4761	3.89446	3.57149	2.86481	0	0	0	0	0	3.91082	5.37738
199101:	3.40155	0	0	0	0	0	6.29222	4.11912	3.49439	0	0	0	0	6.29222	2.7655	0	6.29222	0	5.1935	4.50028	3.87069	3.65293	4.68262	0	0	6.29222	3.55323	3.60824	4.00944	5.1935	0	0	0	6.29222	3.11384	6.29222
199102:	4.27711	0	0	0	0	0	5.53	3.4168	3.82508	0	0	0	0	0	3.65789	5.53	0	0	4.83678	4.27711	3.83417	3.74849	4.43128	0	6.22322	5.1245	3.40824	3.19867	2.78888	0	0	0	0	0	3.38971	5.1245
199103:	4.56955	0	0	0	0	0	5.34289	3.00118	4.56955	0	0	0	0	0	3.46319	5.7484	0	0	0	4.83201	3.61209	3.41565	5.05518	0	0	5.05518	3.80217	4.20258	3.50056	0	0	0	0	6.44161	2.83032	6.44161
199104:	3.50525	0	0	0	0	0	0	3.20496	3.83071	0	6.39592	0	0	0	3.9117	6.39592	6.39592	0	5.2972	4.19847	3.38769	3.17672	4.31627	0	0	5.2972	3.79081	4.06834	3.21747	0	0	0	0	5.70271	2.99437	5.70271
199105:	4.72166	6.39592	0	0	0	0	5.2972	3.67073	4.08769	0	0	0	0	0	2.78463	5.70271	6.39592	0	5.00949	4.0931	3.10556	3.13749	4.60398	0	6.39592	4.60398	3.33088	3.38991	2.97777	5.70271	0	0	0	5.70271	2.73198	6.39592
199106:	4.14515	0	0	0	0	0	5.06154	3.54643	3.96281	0	0	0	0	5.75476	3.75334	4.83837	0	0	5.75476	4.25052	3.85002	4.01944	4.25052	0	6.44797	4.83837	3.77618	3.96891	3.53414	5.75476	0	0	0	5.34925	2.9511	6.44797
199107:	4.11494	0	0	0	6.31239	0	6.31239	4.03923	4.00957	0	6.31239	0	0	0	2.67443	5.61917	0	0	6.31239	3.74717	3.54476	3.42218	4.52044	0	5.61917	6.31239	3.41988	3.64751	3.6651	5.61917	0	0	0	0	3.47881	5.61917
199108:	4.57347	0	0	0	5.67219	0	0	2.99777	4.28575	0	0	0	0	0	3.53779	5.67219	0	0	0	4.57347	3.82643	3.83311	4.57347	0	5.67219	4.75581	3.8376	4.14109	3.42346	5.67219	0	0	0	6.36541	3.22959	5.67219
199109:	4.39243	6.69526	0	0	0	0	6.69526	3.69914	4.74914	0	0	0	0	0	4.48881	5.08565	0	0	5.59653	4.90331	1.14965	3.22916	5.59653	0	5.59653	5.59653	4.51807	3.51676	3.733	6.69526	0	0	0	6.00204	3.39908	5.59653
199110:	4.341	6.42066	0	0	0	0	5.32193	4.0224	4.84484	0	0	0	0	6.42066	4.23025	4.81106	0	0	6.42066	4.22321	2.7182	4.08493	4.341	0	0	4.62872	3.80406	3.98691	3.00251	5.72744	0	0	0	0	2.92379	5.32193
199111:	3.83214	0	0	0	0	0	4.67953	2.75102	3.76314	0	0	0	0	0	4.4965	5.77825	0	0	5.77825	4.16865	4.32731	2.94474	4.86187	0	6.47147	4.39181	4.22807	4.08504	3.5788	5.08503	0	0	0	5.77825	3.88082	4.86187
199112:	5.17329	0	0	0	0	0	0	4.16663	5.02838	0	0	0	0	5.68417	4.13335	5.39646	0	0	6.08968	4.48007	4.13016	4.70307	4.83678	0	6.7829	6.7829	4.48443	2.62558	4.68533	5.68417	0	0	0	0	4.24354	0
199201:	3.78458	0	0	0	0	0	0	4.08859	3.9277	0	0	6.49291	0	0	4.41114	4.88331	0	0	5.39419	3.65941	3.13995	3.43873	4.19009	0	0	4.70097	4.03581	3.93977	3.63678	5.79969	0	0	0	6.49291	3.16036	0
199202:	3.81654	6.45587	0	0	0	0	5.76265	3.63201	3.81654	0	0	0	0	5.76265	2.92914	5.35714	0	0	5.35714	4.25842	3.32605	4.08404	4.50976	0	6.45587	3.62236	3.91358	3.30517	3.97054	6.45587	0	0	0	5.06943	2.8179	6.45587
199203:	4.90874	0	0	0	0	0	4.7264	3.54755	3.81002	0	0	0	0	0	2.96263	6.51835	0	0	5.41962	4.57224	3.76564	3.6276	5.31414	0	6.51835	4.90874	3.58182	4.01303	2.34353	5.82513	0	0	0	6.51835	2.90705	4.90874
199204:	3.54935	6.44002	0	0	0	0	5.05358	3.85729	3.95485	0	0	0	0	0	3.71815	6.44002	0	0	6.44002	5.7468	3.86493	4.34285	5.7468	0	0	4.36036	3.99755	3.64711	3.96557	5.7468	0	0	0	6.44002	3.64219	0
199205:	3.82391	0	0	0	0	0	5.04781	4.30864	4.40582	0	0	0	0	0	4.56405	5.27098	0	0	6.65742	6.65742	3.63805	3.04612	4.7113	0	6.65742	4.4539	3.95908	4.30561	4.0942	5.9642	0	0	0	5.27098	4.1973	5.55869
199206:	3.63541	0	0	0	0	0	4.92897	4.41687	3.67608	0	0	0	0	0	4.40215	5.11131	0	0	5.62219	4.77481	3.81277	3.38837	4.41809	0	0	3.65587	4.08399	4.05862	4.04143	6.0277	0	0	0	0	3.7761	5.33448
199207:	5.14395	0	0	0	0	0	5.50066	4.7409	4.50203	0	7.44677	0	0	6.34805	5.24915	6.34805	0	0	0	5.36712	5.07446	4.78724	4.61327	0	7.44677	4.29871	4.26954	0.944031	4.09565	7.44677	0	0	0	6.06034	4.07913	6.75355
199208:	4.74446	0	0	0	0	0	5.84318	4.46907	3.80609	0	6.94191	0	0	0	4.40256	5.84318	6.24869	0	5.55547	4.45675	4.68209	3.93953	4.85194	0	5.84318	3.08156	4.36254	2.51211	3.3761	6.24869	0	0	0	6.94191	3.44504	6.24869
199209:	4.58033	5.96677	0	0	0	0	5.27355	4.64214	4.02065	0	0	0	0	6.65998	3.81405	5.56126	0	0	6.65998	4.46253	3.91542	3.19389	4.02065	0	5.96677	4.86804	3.67215	3.85028	4.27586	6.65998	0	0	0	5.27355	3.13326	5.96677
199210:	5.29511	5.98833	0	0	0	0	5.29511	4.15825	4.37872	0	0	0	0	5.98833	3.55647	4.8896	6.68155	0	6.68155	4.4841	3.97561	4.23381	4.04222	0	0	4.73544	3.91059	4.49743	4.34848	5.29511	0	0	0	5.58282	4.07852	0
199211:	4.78381	6.57576	0	0	0	0	5.18932	4.21449	3.86743	0	0	0	0	0	3.82238	5.88254	0	0	5.88254	4.27293	3.98545	3.53092	4.27293	0	6.57576	4.96615	3.8955	3.83917	3.36385	0	0	0	0	5.88254	3.04903	5.47703
199212:	5.09625	0	6.88827	0	0	0	5.50183	4.13761	4.24894	0	0	0	0	0	4.24702	5.78954	0	0	0	4.94215	3.69989	4.24886	4.49012	0	5.78954	5.50183	4.76865	1.9839	3.66487	5.50183	0	0	0	0	3.50979	0
199301:	5.09952	6.35242	0	0	0	0	6.35242	4.61979	4.64749	0	0	0	0	7.04564	4.73237	7.04564	0	0	5.94691	6.35242	2.84693	4.33723	5.09952	0	0	5.94691	4.23287	1.67133	1.83619	5.94691	0	0	0	0	3.27083	0
199302:	4.9864	5.67962	0	0	0	0	5.67962	4.35759	5.27404	0	0	0	0	0	3.88761	5.16874	0	0	6.08513	5.67962	4.2269	1.43134	4.07002	0	0	5.39191	4.8039	2.89094	3.75438	5.67962	0	0	0	6.77835	2.99377	4.9864
199303:	4.48572	0	0	0	0	0	5.68982	4.15888	3.74371	0	6.78855	0	0	5.68982	4.65909	5.17894	6.78855	0	5.68982	4.5911	4.50225	3.58191	4.5911	0	5.68982	4.9966	3.62959	3.98944	3.53034	0	0	0	0	6.78855	3.66347	6.78855
199304:	4.39119	0	0	0	0	0	5.08441	4.13544	4.25135	0	0	0	0	6.69402	3.91701	0	0	0	6.69402	4.90207	3.31525	2.66898	5.08441	0	0	4.74791	4.19716	3.7937	4.21311	6.0008	0	0	0	6.0008	3.29247	6.0008
199305:	4.93254	0	7.0689	0	0	0	5.12279	4.77383	4.92854	0	0	0	0	5.4593	4.36726	5.27696	7.0689	0	0	5.12279	1.76785	3.0043	4.36057	0	0	4.98925	4.97381	4.2225	4.30834	5.97018	0	0	0	5.68247	4.26518	6.37569
199306:	4.16931	0	0	0	0	0	0	3.81248	4.58993	0	0	0	0	6.11542	4.76484	5.0167	0	0	5.4222	4.32348	2.58576	3.07058	4.10031	0	6.80864	5.4222	4.41958	4.08237	4.6487	0	0	0	0	5.4222	4.06744	6.80864
199307:	5.28256	8.11606	8.11606	0	0	0	7.01734	4.80302	5.47673	0	0	0	0	8.11606	5.03349	7.01734	8.11606	0	7.01734	5.22539	4.69559	5.61338	0.346032	0	8.11606	6.32412	5.34492	5.67466	5.62412	0	0	0	0	0	5.12513	7.01734
199308:	4.80452	0	0	0	0	0	6.34512	3.78211	5.09794	0	0	0	0	6.34512	4.14452	6.34512	0	0	6.75063	4.73552	5.00967	4.39184	1.0439	7.44385	6.34512	5.49774	5.44192	4.81544	4.6123	6.34512	0	0	0	6.75063	4.98675	7.44385
199309:	4.61289	0	0	0	0	0	6.31782	5.09087	4.70814	0	0	0	0	0	4.20828	5.91231	0	0	7.01104	5.40143	4.48908	4.12083	1.31337	0	0	4.17753	3.8335	4.49794	4.73445	5.21909	0	0	0	7.01104	3.45532	7.01104
199310:	4.25551	0	0	0	0	0	5.43429	4.75138	4.42258	0	0	0	0	6.1275	4.04778	5.43429	0	0	0	4.33556	3.67255	3.45308	2.27221	0	0	5.722	4.55664	4.06378	3.87579	6.82072	0	0	0	5.02878	4.33549	6.1275
199311:	4.19028	5.35004	0	0	0	0	5.35004	4.17751	4.25124	0	6.73648	0	0	5.35004	4.41614	5.63775	0	0	6.04326	4.94453	4.21941	4.02807	3.14721	0	0	6.73648	2.9489	3.79786	4.43647	6.73648	0	0	0	6.73648	3.4403	5.63775
199312:	3.84699	6.04445	0	0	0	0	5.63894	3.16401	4.40014	0	0	0	0	6.73767	4.1306	6.04445	0	0	6.04445	4.17245	4.19104	4.11575	2.75464	0	6.04445	6.04445	3.63606	3.50196	4.4993	5.63894	0	0	0	6.73767	3.51846	0
199401:	4.58544	6.6651	0	0	0	0	4.58544	3.12919	4.35687	0	0	0	0	5.56637	3.57652	5.97188	5.97188	0	5.97188	4.17994	3.90761	3.90006	3.29797	0	0	5.97188	4.16824	3.69034	3.82224	5.56637	0	0	0	5.56637	3.29746	5.27866
199402:	4.4193	5.92353	0	0	0	0	6.61675	3.22323	5.07603	0	6.61675	0	0	0	3.42935	0	5.92353	0	0	4.53709	3.25691	3.32057	3.30859	0	0	5.92353	3.2152	3.50601	4.38784	5.92353	0	0	0	0	3.75418	6.61675
199403:	4.17836	6.74358	0	0	0	0	4.44076	3.85107	3.85291	0	6.05036	0	0	6.05036	4.6516	6.74358	0	0	6.05036	4.44076	2.19811	4.64142	3.85412	0	6.05036	5.13398	4.15472	4.17129	3.78234	6.05036	0	0	0	6.74358	4.01315	5.64485
199404:	3.99915	0	0	0	0	0	6.13944	3.79198	3.65428	0	6.83266	0	0	0	4.15843	5.44622	0	0	6.13944	4.43452	3.59567	3.16872	3.97585	0	6.13944	4.753	3.89798	2.643	3.64215	5.44622	0	0	0	6.13944	3.39832	0
199405:	4.35388	0	0	0	0	0	4.893	4.16354	4.06624	0	0	0	0	0	3.68166	5.74039	0	0	5.74039	5.04717	3.9567	3.70329	4.09173	0	6.83911	4.75939	4.80184	4.64549	4.5362	5.45268	0	0	0	6.1459	4.06756	6.1459
199406:	4.66857	0	0	0	0	0	5.47912	4.42663	4.03205	0	6.86556	0	0	6.86556	4.51275	5.47912	6.86556	0	6.86556	4.56274	4.04141	3.87994	4.22551	0	4.66811	6.86556	4.21246	4.61577	4.46177	5.76683	0	0	0	5.47912	3.10397	5.25595
199407:	4.0864	0	0	0	0	0	4.64607	4.44229	4.37404	0	6.72573	0	0	6.03251	4.30688	4.93379	5.627	0	5.627	3.95285	4.39372	4.05123	3.21375	0	6.72573	4.64607	4.02506	4.40633	4.20771	5.627	0	0	0	6.72573	3.01177	6.03251
199408:	4.54086	0	0	0	0	0	4.85935	3.89056	3.68057	0	0	0	0	6.939	4.06169	5.14706	6.939	0	6.939	4.1055	3.76501	3.38329	4.08914	0	0	4.45384	4.19979	3.19404	4.34586	6.24578	0	0	0	5.84028	4.39306	6.939
199409:	4.33596	6.04088	0	6.7341	0	0	4.94215	4.15526	3.90059	0	0	0	0	6.04088	3.73799	5.63537	0	0	5.34766	4.09477	3.87451	2.99604	4.15342	0	0	5.34766	4.15008	4.00631	4.1969	0	0	0	0	5.34766	3.42483	6.04088
199410:	5.1363	0	0	0	8.48803	0	5.54328	5.98642	6.33772	0	8.48803	0	0	6.08988	5.53649	7.3893	7.79481	0	7.79481	6.29057	5.92877	5.73573	5.91122	0	7.79481	6.69608	6.01354	5.24844	6.24678	7.79481	0	0	0	6.87842	0.277581	7.10159
199411:	4.65135	7.67216	0	0	0	0	5.42056	5.50571	5.0408	0	7.67216	0	0	6.97894	4.32964	6.57343	0	0	7.67216	5.72604	3.1322	5.36546	5.3307	0	7.67216	6.28572	5.57195	4.63376	5.00073	6.97894	0	0	0	6.06255	0.858942	6.97894
199412:	5.09444	7.74754	7.05432	0	0	0	4.7027	5.41982	5.78907	0	0	0	0	7.05432	5.16532	5.95559	0	0	7.05432	5.80142	4.94488	3.62105	5.07694	0	0	6.3611	5.53778	1.58852	5.09479	6.64881	0	0	0	7.05432	1.48824	7.05432
199501:	5.59641	7.50324	0	0	0	0	5.82898	5.94791	6.16383	8.19646	0	0	0	7.09773	1.37065	6.58685	8.19646	0	6.81002	5.99901	5.22029	5.45187	4.68806	0	7.50324	6.25035	5.34305	1.67863	5.71616	6.1168	0	0	0	6.58685	2.16461	7.09773
199502:	5.44692	6.85823	6.45272	7.55144	0	0	4.92828	4.40119	5.18961	0	0	0	0	6.85823	2.70854	6.16501	0	0	7.55144	4.98623	4.58565	5.3216	3.71436	7.55144	6.45272	7.55144	4.76243	3.78613	5.09897	6.16501	0	0	0	6.45272	1.62017	5.94184
199503:	4.24894	6.12093	6.81415	0	0	0	4.73449	5.14978	4.93389	0	0	0	0	6.81415	3.7333	6.81415	0	0	0	5.89777	4.61686	4.62209	4.32451	0	7.50737	5.71542	4.42158	4.06669	4.53435	5.56126	0	0	0	5.56126	1.41001	6.12093
199504:	5.11965	6.95249	7.64571	0	0	0	5.6996	5.21674	5.85365	0	0	0	0	6.03611	4.41306	7.64571	0	0	6.25927	5.6996	4.9799	2.31844	4.1181	7.64571	6.95249	6.54699	3.96201	4.28224	4.61792	6.03611	0	0	0	6.25927	2.22048	7.64571
199505:	4.72183	6.26785	0	0	0	0	4.2362	5.29985	4.95966	0	0	0	0	6.26785	4.89458	3.54299	6.96107	0	6.26785	5.01496	4.94598	4.39871	4.52954	0	0	5.98002	5.40614	4.99269	3.68297	6.26785	7.65429	0	0	6.26785	1.72992	0
199506:	4.21339	6.07483	6.76804	0	0	0	5.28968	4.52776	5.32105	0	0	0	0	6.76804	4.43738	6.07483	0	0	6.36254	5.38161	4.71805	4.49084	4.01836	0	6.76804	4.24205	3.8563	4.80953	4.90763	6.76804	0	0	0	0	1.75549	6.76804
199507:	5.36811	5.72853	0	0	0	0	5.08057	5.21721	5.16878	0	0	0	0	7.52047	5.35552	5.21765	0	0	6.13403	4.88114	4.87831	4.67033	4.29367	0	6.82725	5.91087	5.19545	3.35284	4.2423	6.82725	0	0	0	6.13403	2.09338	6.42175
199508:	3.99255	6.78742	0	0	0	0	5.36736	5.02987	5.44343	0	0	0	0	5.40098	4.66054	5.53453	7.48064	0	5.53453	4.4846	5.11961	5.0133	3.48083	0	6.78742	6.0942	5.00547	4.47332	4.42464	6.38191	0	0	0	5.87103	1.91734	6.78742
199509:	4.32656	6.71669	0	0	0	0	4.80446	4.89824	5.10701	0	0	0	0	5.61796	4.72981	5.8003	7.4099	0	6.71669	5.33025	2.80747	4.88176	3.77712	0	0	5.46379	4.58103	4.40074	5.05912	6.31118	0	0	0	7.4099	2.2464	6.31118
199510:	5.67742	7.4603	8.55903	0	0	0	0.691877	5.99876	5.93809	8.55903	7.86581	0	0	7.17259	6.19944	6.76709	0	0	7.17259	5.8507	2.47366	6.21323	3.78103	0	7.86581	6.47937	6.23478	6.15215	5.82274	7.4603	0	0	0	8.55903	3.76326	8.55903
199511:	5.08441	6.57063	7.66936	0	0	0	1.1462	5.35525	4.67331	0	0	0	0	5.79729	5.46159	6.05975	0	0	6.97614	5.72324	4.91053	5.28871	3.69713	7.66936	6.97614	6.97614	5.27	4.78738	4.86348	6.05975	0	0	0	7.66936	4.49109	6.57063
199512:	5.36055	6.80125	7.89997	0	0	0	2.20807	2.38303	5.68126	0	0	0	0	6.51353	4.4314	7.89997	7.89997	0	7.89997	5.26064	5.28018	5.17571	3.93824	0	0	6.80125	5.3554	5.19304	5.61828	5.95386	0	0	0	7.20675	4.09997	6.29037
199601:	4.63645	7.55459	0	0	0	0	2.42025	4.75527	4.29616	7.55459	0	0	0	6.16816	5.10019	6.45587	0	0	7.55459	4.60985	5.07808	4.62003	3.70527	7.55459	0	6.45587	4.38066	4.75376	4.94918	6.16816	0	0	0	6.45587	3.29221	7.55459
199602:	4.89084	5.13996	7.42314	0	0	0	2.49242	4.29269	5.46381	0	0	0	0	6.03671	4.55323	6.72992	7.42314	0	6.03671	4.37831	4.89125	5.11026	3.83686	0	6.72992	6.03671	4.87131	4.7245	4.62249	7.42314	0	0	0	5.81354	3.7763	6.03671
199603:	4.34211	6.72633	7.41955	0	0	0	2.43662	5.22379	5.2612	0	7.41955	0	0	6.72633	4.77879	6.72633	0	0	5.47344	4.64667	4.37638	4.9186	4.16114	0	0	5.47344	4.89292	4.92529	4.70824	7.41955	0	0	0	6.72633	2.82894	6.72633
199604:	5.01725	5.92887	6.21659	0	0	0	3.26549	4.48546	5.09812	0	0	0	0	7.31531	5.08632	5.92887	6.62209	0	5.70571	4.67598	3.39213	4.01773	4.41843	0	5.92887	6.62209	4.63271	4.89475	4.65043	5.92887	0	0	0	6.21659	3.68212	6.21659
199605:	4.66981	6.00636	6.00636	0	0	0	2.96736	4.72904	4.17359	0	0	0	0	6.69958	5.32048	5.31314	0	0	6.29407	4.39676	3.68336	4.99107	4.5027	0	7.3928	4.90763	3.98512	4.48501	4.72384	6.29407	0	0	0	6.29407	3.06937	6.29407
199606:	5.0545	5.71488	7.50682	0	0	0	3.86062	5.21965	5.38622	0	0	0	0	5.89722	5.28901	5.71488	7.50682	0	5.42716	4.67331	4.68694	3.97566	5.11654	0	0	5.10868	4.93066	4.43936	4.91734	0	0	0	0	6.8136	3.52245	6.8136
199607:	4.6208	6.37512	7.47384	0	7.47384	0	3.45329	5.05643	4.38248	0	0	0	0	5.27639	4.86099	6.08741	0	0	6.78062	4.64034	3.14656	4.38511	4.23126	0	6.78062	5.0757	4.55705	4.17562	5.00605	5.6819	0	0	0	5.86424	2.94453	7.47384
199608:	4.65649	6.25303	7.63947	0	0	0	4.00093	5.29092	4.87444	0	0	0	0	6.02987	5.01194	5.84753	0	0	6.02987	4.69473	4.83304	1.628	3.94818	0	7.63947	5.55981	5.09093	4.60654	5.43774	6.54075	7.63947	0	0	6.54075	4.45206	5.84753
199609:	3.75907	5.81652	0	0	0	0	4.48774	4.36503	5.66694	0	0	0	0	7.42613	4.86063	6.3274	0	0	6.3274	4.86091	4.75489	4.73104	4.90987	0	7.42613	4.86091	4.94933	4.60775	4.89424	6.03969	0	0	0	6.03969	4.15868	6.3274
199610:	5.19647	5.83834	0	0	6.93706	0	4.38252	2.71701	5.55051	0	0	0	0	7.63028	5.52869	6.53155	7.63028	0	6.24384	4.92195	2.66128	5.08137	4.64862	0	7.63028	5.55062	4.89791	5.03828	5.03197	6.53155	0	0	0	6.02068	4.27858	7.63028
199611:	3.85587	0	7.25281	0	0	0	3.65779	3.40648	4.20797	0	0	0	0	6.15408	4.55145	6.15408	0	0	7.25281	4.76764	3.56535	4.60304	4.52821	0	4.63676	6.15408	3.85801	4.81203	4.20785	5.86637	0	0	0	6.55959	3.9875	5.86637
199612:	4.47128	5.9087	0	7.29513	0	0	4.5348	3.41054	4.45708	0	0	0	0	5.68553	4.90745	6.19641	6.60191	0	7.29513	4.80997	4.63669	4.53992	4.96844	0	7.29513	5.50319	4.82451	4.619	4.07282	5.9087	0	0	0	6.60191	4.69114	6.60191
199701:	4.818	5.93749	7.32393	0	0	0	2.45774	4.47298	4.93808	0	0	0	0	7.32393	5.11634	7.32393	0	0	6.2252	4.75871	3.56405	4.35314	4.90556	0	6.63071	6.2252	5.0422	4.96529	4.33184	5.93749	0	0	0	0	4.5176	5.93749
199702:	5.22318	7.11143	0	0	0	0	4.00146	4.82295	4.93519	0	0	0	0	5.50183	5.01145	5.725	0	0	7.11143	4.80861	4.58766	5.08261	5.19536	0	5.725	4.91398	4.62436	4.52227	4.4458	0	0	0	0	7.11143	3.86776	5.725
199703:	4.88075	6.51056	7.897	0	0	0	5.00101	1.8218	6.08383	0	0	0	0	7.897	5.517	7.20378	0	0	6.79827	5.49886	1.67578	5.74601	5.63739	0	0	7.20378	5.00024	5.33561	4.58894	6.79827	0	0	0	0	4.41651	6.79827
199704:	3.13823	6.85348	7.5467	0	0	0	4.25084	1.84456	4.4131	0	7.5467	0	0	6.85348	4.85381	6.16026	0	0	6.85348	5.60059	5.17913	5.86664	4.91532	0	7.5467	5.75476	5.24673	5.54324	4.81617	6.85348	0	0	0	6.85348	4.39944	6.44797
199705:	4.51691	6.74652	7.43974	0	0	0	4.4001	2.08298	5.51349	0	0	0	0	6.0533	5.1916	6.74652	6.74652	0	5.49363	5.0416	4.52446	4.21428	4.74085	0	7.43974	5.6478	5.183	5.18504	4.53476	6.74652	0	0	0	7.43974	4.46447	5.6478
199706:	3.6615	0	0	0	0	0	3.28754	3.79605	2.10919	7.39955	0	0	0	0	4.38565	5.45344	0	0	5.78995	4.76022	4.71193	5.27888	4.47087	0	7.39955	4.76022	4.98128	4.70114	5.08253	6.70633	0	0	0	6.01312	4.39807	6.70633
199707:	4.48137	6.02589	0	0	0	0	4.5039	3.6708	3.48914	0	7.41232	0	0	5.62038	4.51211	6.02589	0	0	6.02589	4.46758	4.90379	4.52188	4.8203	0	5.46621	5.33267	3.90608	4.67956	4.75554	6.71911	0	0	0	6.02589	3.76935	6.3136
199708:	4.17986	6.53155	6.53155	0	0	0	4.54302	3.6259	3.62799	0	0	0	0	5.83834	4.6705	5.61517	7.22477	0	5.61517	4.3341	4.66673	4.76052	5.33297	0	6.53155	5.27866	4.94849	4.42939	4.86707	5.61517	0	0	0	6.12605	4.12427	7.22477
199709:	4.76783	7.22331	0	0	0	0	5.17682	4.14281	4.74779	0	0	0	0	5.14366	3.05877	5.83688	0	0	6.12459	5.02586	4.58015	4.70418	4.8128	0	6.5301	5.2772	3.73138	4.77256	4.60752	5.83688	0	0	0	5.83688	3.96299	7.22331
199710:	4.798	5.35782	6.61071	0	0	0	3.59586	4.35293	5.00099	0	0	0	0	7.30393	5.03966	0	0	7.30393	6.61071	4.53105	4.34082	3.87958	4.9085	0	7.30393	4.6646	4.27296	4.89284	4.50391	5.91749	0	0	0	6.61071	4.35505	5.91749
199711:	4.1929	6.21258	0	0	0	0	4.35254	4.54737	4.91309	0	0	0	0	5.7017	5.25226	5.92487	7.31131	0	6.61809	5.05971	4.82835	3.42022	4.8157	0	5.11386	5.00848	4.48368	4.823	5.11123	6.61809	0	0	0	5.92487	4.31513	6.61809
199712:	4.55254	6.23047	0	0	0	0	4.64957	4.43388	5.13163	0	0	0	0	6.23047	5.16146	5.94276	7.3292	0	5.94276	5.13174	4.05006	4.32653	5.51285	0	0	5.53725	3.83108	4.80451	4.74777	5.71959	0	0	0	6.63598	4.00681	6.23047
199801:	4.0003	6.21459	0	0	0	0	3.39342	4.3535	5.36709	0	0	0	0	6.62009	5.06011	4.91517	6.62009	0	5.92687	4.67398	4.46393	4.95029	4.78269	0	6.21459	4.7481	4.77507	4.11508	3.95302	5.70371	0	0	0	0	4.18499	5.92687
199802:	3.89724	5.28375	0	0	0	0	4.44594	4.24493	4.24219	0	0	0	0	7.0757	4.86863	6.38248	0	0	5.68926	4.77287	4.66283	4.24226	4.02674	0	7.0757	4.99604	4.27791	4.52394	4.22266	4.99604	0	0	0	5.46609	3.9429	7.0757
199803:	4.76068	6.6134	6.6134	0	0	0	4.51157	4.09137	4.76042	0	0	0	0	6.6134	4.92262	5.51467	0	0	5.69701	4.41595	4.91463	5.09573	3.80975	0	0	4.53374	4.12345	2.80442	4.7233	5.51467	0	0	0	0	4.18577	0
199804:	5.10063	5.90507	6.31057	0	0	0	5.11913	4.87696	5.2441	0	0	0	0	6.08741	4.41837	5.7509	0	0	6.31057	4.8635	1.24354	5.52394	5.40835	7.00379	5.61735	4.8635	5.37937	4.75235	4.57809	6.31057	0	0	0	7.00379	5.14435	6.59828
199805:	5.39057	4.91408	6.30052	0	0	0	4.77433	5.19315	5.72057	0	0	0	0	6.07735	4.96419	5.74085	6.99374	0	7.68696	4.31931	2.47962	5.5176	5.10392	0	0	4.91408	4.98799	3.81611	4.47418	6.07735	0	0	0	6.58823	4.92651	6.99374
199806:	4.79094	3.22284	6.02649	0	0	0	4.42064	4.76783	5.53601	0	0	0	0	5.80332	5.01609	5.62098	7.41293	0	6.71971	5.01479	4.42098	5.18887	3.82904	0	6.3142	5.46682	4.64282	3.47989	4.49605	6.3142	0	0	0	6.02649	4.33114	6.71971
199807:	5.2762	5.56318	6.66191	0	0	0	4.80233	5.04409	5.43632	0	0	0	0	5.96869	4.53739	5.96869	7.35512	0	5.96869	4.13592	4.59444	4.85399	4.817	0	7.35512	4.58225	4.82124	4.61938	4.77447	6.2564	0	0	0	5.96869	3.85486	6.66191
199808:	4.70344	7.68788	7.68788	0	0	0	4.49615	4.30116	4.59651	0	0	0	0	6.99466	5.37918	5.74177	7.68788	0	5.89593	4.64304	1.76095	4.361	5.24014	6.30144	6.99466	5.12266	4.51085	5.12553	5.20414	6.30144	0	0	0	6.30144	4.51341	7.68788
199809:	2.03918	7.51449	6.12805	0	0	0	4.91529	4.99509	5.45278	0	0	0	0	6.82127	5.3107	5.56838	0	7.51449	7.51449	5.03976	3.02436	3.83862	5.00792	0	6.41576	5.72254	5.15575	4.87789	4.95301	5.90488	0	0	0	6.82127	4.83041	6.82127
199810:	3.92376	5.85353	7.23997	0	0	0	4.70376	4.65335	4.34975	0	0	0	0	6.14124	4.43132	6.14124	7.23997	0	6.54675	4.40646	4.03902	4.67503	5.21144	0	7.23997	5.29385	4.20301	4.21062	4.7686	5.85353	0	0	0	6.54675	4.7295	7.23997
199811:	4.54766	6.4914	7.18462	0	0	0	3.96994	5.05333	4.87639	0	0	0	0	6.4914	4.9111	5.79818	0	7.18462	0	4.41174	4.71196	4.65814	4.74817	0	5.39267	4.88179	4.18641	4.2172	4.63551	5.39267	0	0	0	5.57501	4.59044	7.18462
199812:	2.27302	6.29222	0	0	0	0	4.08578	4.80248	5.39936	0	0	0	0	7.39095	5.05964	7.39095	7.39095	0	6.29222	4.82573	4.29396	4.87894	4.89015	0	6.29222	6.69773	4.7962	4.46743	4.54957	6.00451	0	0	0	6.69773	4.35328	7.39095
199901:	4.05243	6.57924	0	0	0	0	4.64718	3.74407	4.87424	0	0	0	0	5.48051	5.5163	5.48051	7.27246	0	5.32635	4.70724	4.46522	4.31545	4.61339	0	6.57924	5.07501	3.94987	3.98401	4.85909	4.96963	0	0	0	5.66285	4.10589	0
199902:	3.29848	7.2049	0	0	0	0	4.1904	3.48693	5.57556	0	0	0	0	6.51168	4.23022	5.00744	0	0	6.10617	4.43202	3.88045	5.34901	4.16006	0	6.10617	5.41295	4.90982	4.63019	4.74858	5.41295	0	0	0	6.51168	3.13321	6.51168
199903:	5.01368	4.42218	6.70939	0	0	0	4.77684	5.00985	5.87623	7.40261	0	0	0	6.01617	4.13099	6.30388	7.40261	0	5.793	4.45786	2.90911	5.10291	5.32281	7.40261	7.40261	5.4565	4.94877	4.77346	4.73785	6.30388	0	0	0	6.70939	4.41893	6.30388
199904:	4.09189	4.88044	5.85353	7.23997	0	0	4.30583	4.80091	4.06158	0	7.23997	0	0	5.85353	4.66732	5.29385	0	0	0	4.34929	4.01265	3.72471	4.78657	0	7.23997	5.04251	5.11758	3.88424	4.72581	5.29385	0	0	0	6.54675	4.29563	6.54675
199905:	3.40291	4.74965	6.19641	0	0	0	4.71756	4.94429	4.46163	7.29513	0	0	0	6.19641	4.44629	5.09768	6.60191	0	6.60191	3.86079	4.57015	4.69059	4.19353	0	6.19641	5.68553	4.82229	4.73386	4.5906	7.29513	0	0	0	5.9087	4.02554	6.19641
199906:	4.81291	5.86211	6.55533	0	0	0	3.85589	5.09108	4.41504	0	0	0	0	7.24854	4.57952	4.94572	0	0	6.14982	4.35787	4.44898	4.62807	4.91281	0	5.63894	3.84699	4.64218	4.31103	4.65351	6.55533	0	0	0	7.24854	4.08023	6.14982
199907:	4.87736	5.20042	0	0	0	0	5.07613	4.1404	5.22843	0	0	0	0	5.89364	4.58611	5.48813	7.28007	0	7.28007	4.14425	4.64189	4.25926	5.23894	0	6.18135	4.79491	4.53359	4.96781	4.14414	5.48813	0	0	0	5.89364	4.60184	7.28007
199908:	5.0452	0	6.54961	0	0	0	3.91759	4.91958	4.99124	0	0	0	0	5.63323	5.11663	5.29672	0	0	6.14411	4.67762	4.70062	5.26446	4.38026	0	5.8564	4.5345	4.41782	4.80551	4.14374	5.16318	0	0	0	5.45089	4.88546	7.24283
199909:	5.0554	5.39548	6.64838	0	0	0	4.52314	4.41921	4.8485	0	0	0	0	5.73199	5.14901	5.54965	0	0	5.95516	5.01857	4.90525	5.13683	4.56865	7.3416	6.24287	5.54965	4.73673	4.74388	4.84594	5.26194	0	0	0	7.3416	4.04652	6.64838
199910:	4.76378	7.40261	0	0	0	0	4.84579	3.58118	4.31125	0	0	0	0	5.61066	4.79911	6.01617	0	0	6.01617	4.51194	4.45306	5.34077	4.64128	0	5.793	5.20562	3.69937	3.96862	4.83965	5.20516	0	0	0	6.01617	4.89864	6.01617
199911:	3.8579	5.8427	7.22914	0	0	0	4.46189	4.72754	4.52081	0	0	0	0	5.8427	4.98318	5.8427	7.22914	0	6.13041	4.33847	5.13751	4.72375	4.34643	0	7.22914	4.92631	4.9049	4.75304	4.78001	5.8427	0	0	0	0	4.44341	0
199912:	3.57412	4.31864	0	0	0	0	5.14199	4.33898	4.71818	0	0	0	0	5.65378	4.52079	5.47144	0	0	6.57016	4.96056	3.80195	4.47406	4.55498	0	7.26338	5.06593	4.68739	4.40062	4.7767	4.12756	0	0	0	5.18372	4.84366	6.57016
200001:	3.56253	4.82635	0	0	7.39156	0	5.36079	3.46471	5.27097	0	0	0	0	6.29284	5.339	6.00513	7.39156	0	6.29284	4.13313	4.56398	5.01993	4.17236	0	6.29284	5.31191	4.75222	4.09248	4.5704	5.59962	0	0	0	7.39156	2.66325	5.31191
200002:	4.56022	5.24907	5.80874	0	0	0	5.02539	4.50386	5.56577	0	7.19518	0	0	5.80874	4.97099	7.19518	0	0	7.19518	4.55585	5.01849	4.4956	4.88893	0	7.19518	4.71002	4.38467	4.52467	4.98944	5.40324	0	0	0	6.50196	2.65804	5.58558
200003:	5.22057	6.27306	6.56077	7.65949	0	0	5.2167	5.12976	5.8926	0	0	0	0	5.71338	5.62958	5.71338	6.56077	0	7.65949	4.95116	5.52024	5.20567	1.08147	7.65949	6.96627	5.35667	5.0749	5.29275	4.69881	6.96627	0	0	0	7.65949	4.60962	6.27306
200004:	4.81944	4.88606	6.18548	0	0	0	4.83887	4.82507	3.94168	0	0	0	0	5.33809	4.88587	5.33809	0	0	5.89777	4.4507	4.4131	5.3791	3.2665	7.2842	5.08675	6.18548	4.62284	4.53987	4.69563	5.89777	0	0	0	7.2842	4.08032	7.2842
200005:	4.72792	5.87554	6.16325	0	0	0	4.95482	4.37598	4.71578	0	0	0	0	5.47003	5.0687	4.77681	0	0	5.65237	4.31723	4.64201	4.77759	4.17099	0	4.4891	5.47003	5.06089	4.13088	4.08348	4.08359	0	0	0	6.56876	4.38844	5.31587
200006:	4.84213	7.06699	0	0	0	0	5.7001	4.48342	5.88821	0	8.45342	0	0	6.84382	4.10466	6.25597	8.45342	0	6.84382	5.45738	0.550686	5.76745	5.52235	0	5.56321	6.25597	6.1225	5.40003	5.89788	6.84382	0	0	0	8.45342	5.43204	6.84382
200007:	7.11028	8.07704	0	0	0	0	6.97172	6.44719	6.23102	0	0	0	0	9.17577	6.62677	7.38382	8.48255	0	0	6.87294	0.1843	6.95774	6.84004	0	7.03541	7.56616	5.76823	6.89719	6.05444	7.78933	0	0	0	8.07704	6.08247	7.78933
200008:	6.20326	6.91047	0	0	0	0	6.09604	5.96456	6.86153	0	0	0	0	7.13364	5.87273	6.91047	0	0	6.57396	5.6294	0.432228	6.25543	6.04918	0	5.57533	6.12193	5.79257	5.39624	5.99745	6.44042	0	0	0	6.72813	5.5487	7.82686
200009:	3.9035	6.38866	0	0	0	0	5.29734	5.2108	5.17572	0	0	0	0	0	5.35534	6.10095	0	0	6.79417	4.30901	1.7883	3.9035	4.62223	0	4.49135	5.28994	4.83168	4.58132	4.08244	5.87778	0	0	0	6.38866	4.76462	6.79417
200010:	5.54335	6.12812	0	0	0	0	5.46994	3.26228	6.33707	0	0	0	0	7.03041	0.907156	7.03041	8.12913	0	6.74269	5.18439	3.65774	5.48534	4.83295	8.12913	4.8707	6.33719	5.29594	4.67901	5.42532	6.18302	0	0	0	6.51953	4.79333	5.93168
200011:	4.42576	6.34746	0	0	0	0	4.66068	4.56821	4.99328	0	0	0	0	6.05975	2.71514	5.24874	6.75297	0	6.75297	4.73786	3.64447	3.80823	4.38152	0	4.64836	5.83658	4.50611	5.02246	5.26093	5.65424	0	0	0	6.75297	4.98931	7.44619
200012:	4.75921	5.29824	7.3779	0	0	0	5.22611	4.95224	4.24208	0	0	0	0	5.18045	3.55312	5.29824	0	0	6.27917	4.24208	2.65724	5.02618	5.29807	0	4.50589	5.29824	4.86304	4.62057	4.45417	5.43179	0	0	0	6.27917	4.63801	5.76829
200101:	4.68287	6.96533	0	0	0	0	5.20998	4.57516	5.35565	0	0	0	0	5.35573	1.36074	5.57889	0	0	6.55982	5.35573	3.92352	5.22549	5.01561	0	4.88567	4.76788	5.17207	4.85021	4.38726	6.96533	0	0	0	6.55982	4.96924	6.04894
200102:	3.63682	6.77264	7.46586	0	0	0	5.40998	4.38151	5.37576	0	0	0	0	5.67391	3.86657	6.36713	7.46586	0	7.46586	4.69298	4.01136	5.47979	5.38603	0	4.75753	5.67391	4.96901	3.11418	4.80214	5.2684	0	0	0	6.77264	4.42488	6.07942
200103:	5.28461	6.73529	7.42851	0	0	0	4.90253	4.7792	2.94573	0	0	0	0	5.23106	3.99963	6.04207	0	0	7.42851	4.43247	4.47208	4.95363	5.05321	0	4.97366	5.8189	4.24082	3.83392	4.78968	5.63656	0	0	0	6.32978	5.09885	6.32978
200104:	4.67978	6.2025	0	0	0	0	3.56317	4.96312	4.16822	0	0	0	0	6.2025	4.31155	5.69163	7.30123	0	5.69163	4.30519	4.4843	4.91354	4.89124	0	4.20987	5.69163	4.77991	4.75283	5.02649	5.69163	0	0	0	5.69163	4.25331	6.60801
200105:	5.2068	6.30936	6.30936	0	0	0	5.25646	4.43762	4.75923	0	0	0	0	5.61614	4.70603	5.32843	7.40809	0	5.61614	4.69975	4.10255	4.23754	5.16174	7.40809	4.07554	5.21063	4.57104	4.74311	4.68634	5.61614	0	0	0	6.30936	3.74188	5.61614
200106:	2.64125	5.78872	0	0	0	0	4.27133	4.78717	5.4521	0	0	0	0	5.60638	4.94006	6.2996	0	0	5.45222	4.06578	4.5479	5.12089	4.91309	0	3.90146	5.00018	4.80051	4.15362	4.632	5.20088	0	0	0	6.2996	4.78391	6.2996
200107:	4.55638	5.46197	0	0	0	0	4.44366	4.65063	5.22864	0	7.40809	0	0	5.46197	5.18346	5.61614	0	0	5.79848	2.39029	4.96577	5.32857	4.98973	0	4.43736	5.00994	5.22567	3.9399	4.63344	6.02165	0	0	0	6.71487	4.9062	5.10526
200108:	3.54129	5.24097	7.32062	0	0	0	3.95073	5.17504	5.73856	0	0	0	0	5.37451	4.58681	5.71102	0	0	5.52868	4.68129	4.16501	4.49432	4.37588	6.6274	4.75534	5.37451	4.63725	4.63863	4.38413	4.61229	0	0	0	5.71102	4.75591	5.93419
200109:	4.04901	5.64178	0	0	0	0	4.8861	4.45527	4.20655	0	0	0	0	6.55817	5.10185	5.45944	0	0	5.05393	3.91884	4.60226	3.72466	4.03218	0	4.96594	5.30528	4.2269	4.34978	4.73872	3.78529	0	0	0	5.86495	4.18939	5.86495
200110:	4.97403	5.55354	0	0	0	0	4.76213	5.05065	4.12627	0	0	0	0	5.95904	4.92126	7.34548	7.34548	0	6.65226	4.63715	4.5911	5.29584	5.33109	0	4.60428	5.39937	4.04908	4.4224	4.43944	4.5726	0	0	0	6.24675	4.36436	5.73588
200111:	4.55674	5.43937	0	7.23131	0	0	4.77756	4.74391	5.46442	0	7.23131	0	0	5.43937	4.62749	5.43937	0	0	5.43937	4.34064	4.60438	5.15831	4.85066	0	4.4213	5.15166	4.6419	4.40182	2.89122	5.84487	0	0	0	6.53809	4.11246	5.15166
200112:	4.98056	6.68322	0	0	0	0	2.99195	5.44957	5.82562	0	0	0	0	6.68322	5.60282	5.58449	0	0	5.99	4.52351	4.0553	5.07874	5.90228	7.08873	4.59198	5.29678	4.80624	5.33521	5.51058	5.70229	0	0	0	5.47912	4.97902	5.29678
200201:	3.14429	5.76578	7.50627	0	0	0	3.98038	5.22984	5.5059	0	0	0	0	6.40754	3.77536	5.71433	7.50627	0	5.89667	4.6156	4.4856	5.24411	4.82841	0	4.46143	5.71433	5.05267	5.07935	5.00038	4.73339	0	0	0	5.89667	4.37791	5.56016
200202:	4.39414	6.55746	0	0	0	0	3.9819	3.82546	4.64765	0	0	0	0	5.45873	4.93445	5.45873	0	7.25068	5.45873	4.30593	4.47582	3.61271	3.81633	6.55746	5.08051	5.64107	3.56973	4.80619	3.82633	4.76551	0	0	0	5.64107	4.73851	5.17102
200203:	4.71052	5.27034	0	0	0	0	4.68633	3.55318	5.05591	0	0	0	0	7.34999	4.75514	5.74039	0	0	6.65677	4.64166	4.60467	4.53607	4.21417	6.65677	4.17161	4.61956	4.69347	5.14387	5.16834	5.27034	0	0	0	5.96355	4.512	5.27034
200204:	4.95135	7.32788	0	7.32788	0	0	4.5372	4.83327	5.14453	0	0	0	0	6.22916	4.9109	5.94144	0	0	5.71828	4.33184	4.62841	4.51406	4.1495	0	4.10867	4.38314	4.50113	4.38217	4.3169	4.61955	0	0	0	6.22916	4.3272	4.84272
200205:	4.77176	6.39258	7.49131	0	0	0	4.00943	4.79915	5.07295	0	0	0	0	5.69936	5.02193	5.8817	7.49131	0	5.69936	3.99444	4.18815	5.12482	4.61864	0	5.12217	4.92609	4.88438	5.08562	3.93305	4.6578	0	0	0	6.10487	4.33807	5.00614
200206:	3.89052	7.36531	0	0	0	0	4.96914	4.66566	4.47464	0	6.67209	0	0	5.97887	4.52917	5.16786	0	0	5.28565	4.36927	4.34931	4.38891	4.85856	0	3.99767	4.47464	3.85951	4.36963	4.92983	4.72598	0	0	0	5.97887	4.1165	4.96717
200207:	3.97556	6.0008	0	0	7.38724	0	4.79424	4.08192	4.39119	0	0	0	0	5.30758	4.97668	5.77763	7.38724	0	5.59529	4.55366	4.67004	4.85494	4.96881	7.38724	4.96936	4.55373	3.49926	4.46381	4.83759	5.44112	0	0	0	6.0008	5.21898	5.44112
200208:	4.71436	6.11763	0	0	0	0	5.09194	4.7988	5.30654	0	7.50407	0	0	5.30662	5.24256	7.50407	0	0	5.89446	4.24563	2.25698	4.43562	5.05166	7.50407	4.82957	4.8809	4.99075	4.75634	3.83607	4.86474	0	0	0	6.40534	4.04833	5.55796
200209:	5.09041	6.24027	0	0	0	0	4.90404	4.79084	4.81294	0	7.339	0	0	6.64578	3.82227	5.72939	0	0	5.39289	4.16062	4.48516	4.75875	5.03606	0	4.24764	4.73597	5.05993	4.69805	3.7349	5.14155	0	0	0	6.24027	4.37695	5.54705
200210:	5.35708	5.29536	6.90497	0	0	0	4.98546	4.59815	5.43983	7.59818	0	0	0	6.21175	4.61675	5.80624	0	0	5.29536	4.4198	4.16001	4.76461	4.95874	0	4.55335	5.03297	4.42714	4.76751	4.3735	4.95885	0	0	0	7.59818	5.29464	5.03297
200211:	4.84321	6.22981	7.32854	0	0	0	4.8597	4.056	4.76333	0	7.32854	0	0	5.5366	5.12287	5.71894	0	0	5.24888	3.6646	4.62107	4.89339	4.84326	0	4.10933	4.76333	5.16345	4.49866	4.48632	5.02572	0	0	0	6.22981	4.9737	5.71894
200212:	5.05893	6.21191	0	0	0	0	3.97323	4.14559	4.95895	7.31064	0	0	0	5.9242	5.50755	5.23098	0	0	5.36453	3.41842	4.76172	3.35899	5.0767	0	4.2332	4.13226	4.48831	4.14106	4.95057	4.82548	0	0	0	7.31064	4.61449	4.82548
200301:	5.045	5.51869	7.31064	0	0	0	4.69407	4.63943	4.41997	7.31064	7.31064	0	0	5.51869	5.12755	5.9242	0	0	5.11319	4.54417	4.27049	3.96607	4.48678	0	3.90909	5.00782	4.64908	5.1198	4.94085	5.23098	0	0	0	6.61742	4.626	4.82548
200302:	4.53103	6.69216	0	0	0	0	4.13863	5.25361	5.46833	0	0	0	0	6.69216	5.34994	5.43926	7.38538	0	5.59343	4.9427	3.78759	5.21196	5.57972	0	4.92827	4.82016	4.69817	3.61815	4.96504	5.08255	0	0	0	7.38538	3.90212	4.74605
200303:	4.02174	7.32327	0	0	0	0	5.45127	4.68355	4.68387	0	0	0	0	5.24361	5.44375	5.71366	6.63005	0	5.24361	4.57954	4.87428	4.68382	4.18576	0	4.02709	4.4326	4.76463	5.2022	4.40097	5.53132	0	0	0	6.22454	4.70267	6.22454
200304:	4.56872	5.89156	0	0	0	0	5.22583	4.89809	4.33326	0	0	0	0	5.6684	5.14255	6.17928	0	0	5.08055	4.41076	4.42261	4.52607	4.20956	0	3.94545	4.33326	3.3352	4.07154	4.81383	4.97518	0	0	0	6.58478	4.09535	5.33189
200305:	5.176	6.0078	7.79974	0	0	0	4.93481	5.05074	5.48752	0	0	0	0	6.19014	5.5313	7.10652	7.79974	0	6.70102	5.25354	4.86593	5.13125	5.88871	0	4.8037	4.50356	5.50753	1.11225	5.20807	5.85363	0	0	0	6.19014	5.44523	5.31458
200306:	4.50766	5.49859	0	0	0	0	5.03765	5.03858	5.46058	0	0	0	0	5.60586	5.29198	6.45324	0	0	5.60586	5.41154	5.02221	4.97278	4.89887	0	4.83573	4.60723	4.80103	1.78022	5.19474	5.35452	0	0	0	5.60586	4.83814	4.98675
200307:	5.0397	3.94614	7.6842	0	0	0	5.48403	4.54051	5.04487	0	0	0	0	5.04487	5.4587	5.89226	0	0	6.29776	4.88048	4.77801	5.52185	5.23739	6.99098	4.02026	4.42577	5.27838	1.95382	5.42619	5.60454	0	0	0	6.99098	5.05259	5.89226
200308:	4.55033	5.85511	0	0	0	0	4.92236	4.34043	4.93865	0	0	0	0	6.36598	4.95249	5.38505	0	0	5.5186	4.6312	4.81241	5.17924	4.80173	7.46471	4.03037	4.75638	4.76573	2.8754	4.27242	5.06657	0	0	0	6.36598	4.76071	4.82538
200309:	4.83196	6.30455	0	0	0	0	5.22368	4.42911	5.24462	0	7.83004	0	0	6.73132	5.49198	7.13683	0	0	5.88393	4.33317	4.83602	5.33371	5.55093	0	4.73868	5.12171	5.3495	4.0403	1.11862	5.63259	0	0	0	6.73132	5.54383	5.88393
200310:	5.2156	5.326	7.14751	7.84073	0	0	5.61129	5.01295	5.53784	0	0	0	0	5.89462	5.67095	6.23113	0	0	5.53791	4.54455	4.64138	5.46433	4.50818	0	5.505	5.2014	5.157	3.83802	1.62292	6.04879	0	0	0	5.64374	5.02111	0
200311:	5.07209	6.10721	0	0	0	0	4.59069	4.95884	6.10707	0	0	0	0	6.33038	5.14955	6.33038	0	0	5.63716	5.00848	4.88276	5.64381	5.32415	0	5.19075	6.61809	5.09709	2.1714	3.09737	5.51936	0	0	0	5.63716	5.19964	7.0236
200312:	3.97844	7.61263	0	0	0	0	3.52533	4.43168	5.41511	0	0	0	0	5.82069	5.5574	6.00303	0	0	6.00303	4.24499	3.63981	5.28984	5.40495	0	4.43425	5.12747	5.377	4.32937	3.62592	5.41518	0	0	0	5.30981	4.98618	6.00303
200401:	4.45016	6.16311	0	0	0	0	5.1085	4.39031	4.79688	0	0	0	0	7.43621	4.42232	6.74299	7.43621	0	5.23876	4.30039	4.50908	4.88379	4.76197	0	4.25783	5.4901	5.0463	4.41995	4.88814	4.95104	0	0	0	5.23876	4.81591	6.33748
200402:	4.31129	6.15973	0	0	0	0	4.66297	5.33874	4.55013	0	0	0	0	5.64886	5.12114	5.64886	6.56524	0	5.87202	4.52992	4.6652	4.69949	3.76159	0	3.92591	5.64886	4.9305	4.29662	4.51915	5.1788	0	0	0	5.87202	4.95514	5.87202
200403:	4.28128	5.86897	0	0	0	0	5.03271	4.92766	4.87814	0	0	0	0	7.38351	4.47311	5.99707	0	0	5.77391	4.08733	4.81815	4.98782	3.85679	0	4.66164	5.30385	4.8809	4.6847	4.35575	5.08069	0	0	0	5.99707	4.67559	5.08069
200404:	5.13391	4.88447	7.44969	0	0	0	4.64434	4.64635	5.14854	0	0	0	0	5.50358	5.0397	5.05154	6.75647	0	6.06325	4.35833	4.38047	5.41126	4.35833	7.44969	4.50494	5.37003	3.99218	4.40545	4.44053	5.25224	0	0	0	6.75647	4.36941	5.37003
200405:	4.6872	6.12038	6.8136	0	0	0	5.46231	4.46861	5.56059	0	0	0	0	5.56071	5.60641	6.12038	7.50682	0	5.204	4.371	4.95821	4.86738	5.02154	0	4.562	5.49164	3.47383	4.04177	3.4987	5.02166	0	0	0	6.40809	4.52395	5.89722
200406:	4.50552	6.36713	7.46586	0	0	0	5.02307	4.40236	4.82653	7.46586	0	0	0	5.16303	4.68361	5.85625	7.46586	0	5.2684	4.20742	5.03228	4.93364	3.85456	0	4.69291	4.98069	3.09458	4.92128	4.66771	5.51974	0	0	0	6.07942	5.13053	5.16303
200407:	3.88572	5.16376	7.56191	0	0	0	5.55092	4.63805	4.47054	0	0	0	0	5.25908	5.01597	5.76996	6.86869	0	5.25908	5.16369	4.6863	4.42806	5.1121	7.56191	4.79822	4.99669	5.09552	4.23342	5.1378	5.25908	0	0	0	6.17547	4.94975	5.48225
200408:	4.86397	7.42851	7.42851	0	0	0	4.85694	4.33825	4.595	0	7.42851	0	0	5.63656	5.29588	5.12569	7.42851	0	6.32978	4.25013	4.91784	5.10085	5.07317	0	4.53784	4.94334	4.03509	4.43196	4.45925	4.38367	0	0	0	5.34885	4.96849	5.4824
200409:	5.97013	6.68593	8.07237	0	0	0	5.51217	4.94679	5.29949	0	0	0	0	3.02199	1.64444	6.97364	0	0	7.37915	4.48674	1.46842	5.28281	5.34124	6.97364	4.93655	5.72068	5.00171	5.34314	5.55716	6.28042	0	0	0	6.46276	5.44554	6.28042
200410:	2.47744	6.40147	7.09469	0	0	0	5.70649	4.29723	5.94182	0	0	0	0	5.17791	3.74428	5.35991	0	0	8.19342	4.86087	3.50012	0.906139	5.69656	7.5002	5.10206	6.58382	5.50038	4.98991	5.66996	5.70826	0	0	0	6.11376	5.26506	7.09469
200411:	4.98173	7.16081	0	0	0	0	5.88038	5.26316	5.45589	0	0	0	0	5.90166	4.25134	6.46759	7.85403	0	6.46759	5.32797	4.35062	1.29539	5.21463	0	5.23869	5.77437	4.72204	4.59888	5.02084	7.16081	0	0	0	6.24443	2.83827	6.7553
200412:	5.4791	6.49329	7.87973	0	0	0	4.40403	2.93299	5.1714	0	0	0	0	5.1714	4.94947	5.57691	0	0	6.08778	5.1851	4.72243	2.96599	5.40301	7.87973	5.04622	5.93362	5.81459	5.56166	3.53443	5.57691	0	0	0	7.87973	2.63808	6.08778
200501:	5.25208	6.26023	0	0	0	0	4.88773	4.4556	4.70192	0	0	0	0	5.56701	5.14703	5.85472	0	0	6.26023	4.60183	4.05531	3.4014	4.81059	0	4.27902	5.70056	3.10167	4.85495	5.14699	5.34384	0	0	0	5.56701	4.11025	5.44922
200502:	4.47662	5.61978	0	0	0	0	5.4189	4.19441	5.27136	0	0	0	0	6.20751	5.25928	5.80212	7.41172	0	5.61978	4.52105	4.29125	3.53647	5.21681	0	5.36367	6.02528	3.79019	4.52398	4.85679	5.80212	0	0	0	5.80212	4.43909	5.80212
200503:	4.79051	7.958	7.958	0	0	0	5.43743	5.22887	1.0869	0	0	0	0	6.57156	5.81601	5.76055	0	0	5.87835	4.91316	4.60834	3.88168	5.39272	0	4.91316	6.57156	3.97615	4.9638	5.43023	6.16606	0	0	0	6.3484	5.10015	5.87835
200504:	5.08679	4.68942	0	0	0	0	5.29651	3.79469	2.07784	0	0	0	0	5.84222	4.89552	6.94094	7.63416	0	5.68805	4.68942	4.97409	3.96656	5.38245	7.63416	4.49834	5.23602	4.25404	4.89506	4.35065	5.84222	0	0	0	5.84222	5.01618	6.24772
200505:	4.77413	6.30632	0	0	0	0	5.09523	4.88986	3.34865	0	0	0	0	5.79544	5.08551	6.71183	7.40505	0	5.79544	4.26923	4.32146	4.11431	5.04971	0	5.32528	4.57154	4.44047	4.81474	5.09696	4.83983	0	0	0	6.71183	4.55624	5.32539
200506:	3.68945	5.78134	0	7.39095	7.39095	0	4.87639	4.65377	3.57255	0	0	0	0	5.44484	5.04765	5.78134	0	0	5.44484	4.17174	4.15414	4.69916	3.89408	0	4.21256	4.68262	4.71319	4.7912	5.05281	5.08812	0	0	0	6.00451	5.08338	4.9928
200507:	4.16591	6.84393	7.53715	0	0	7.53715	5.36972	4.94959	4.47036	0	0	0	0	6.15071	5.49344	5.139	0	0	5.59103	4.27871	4.55922	4.50984	5.11077	0	4.70357	5.23432	2.76069	4.23888	4.91607	5.23432	0	0	0	6.15071	4.97866	5.23432
200508:	4.95155	6.60508	0	0	0	0	3.74587	5.21737	4.85206	0	0	0	0	5.62415	4.86113	6.31737	0	0	5.13859	5.02931	5.2035	4.14667	5.10077	0	4.17708	6.16309	3.45546	2.82631	5.30294	5.62415	0	0	0	5.50635	5.13326	5.40098
200509:	5.09641	6.31662	0	0	0	0	3.77027	4.79863	3.85963	0	0	0	0	5.46923	5.05815	6.72212	0	0	5.21789	3.83145	4.98876	4.83935	4.11916	7.41534	4.51436	4.77601	4.23576	4.22685	5.1206	4.93018	0	0	0	5.6234	4.43973	5.33568
200510:	4.26734	5.92487	6.43575	0	0	0	2.83317	5.05549	4.75774	0	0	0	0	6.43575	4.63336	5.74253	6.84126	0	6.43575	5.0492	4.80678	2.85305	4.16001	0	5.16699	5.23165	3.64253	4.87225	4.91231	5.92487	7.53447	0	0	5.74253	4.99181	5.92487
200511:	5.2133	7.71904	0	0	0	0	4.28721	5.19344	4.7743	0	0	0	0	5.77293	5.51636	5.07971	7.02582	0	5.52159	4.54066	4.797	5.5768	4.73606	7.71904	5.38331	5.41622	5.05008	1.36541	5.21802	5.41622	0	0	0	5.52159	4.73323	5.23388
200512:	5.13114	6.44427	7.543	0	0	0	4.3221	3.05521	5.94749	0	0	0	0	6.84978	4.74	6.44427	0	0	4.70949	4.28456	4.96509	5.12044	3.77455	7.543	3.58882	5.346	5.11362	3.3617	5.04159	6.15656	0	0	0	5.93339	4.74293	6.84978
200601:	4.86002	6.27667	0	0	0	0	4.35577	4.59867	4.04284	0	0	0	0	5.42928	4.34333	5.42928	0	0	4.89023	4.07922	4.66509	4.99816	5.24097	7.37539	4.4046	4.73606	4.71613	4.00132	4.73546	4.81018	0	0	0	7.37539	4.64281	5.17794
200602:	4.87794	6.21325	7.31198	0	0	0	4.07328	4.38452	5.44622	0	0	0	0	5.92554	4.911	5.52003	7.31198	0	5.92554	3.91043	4.99035	4.77493	4.05354	0	5.39493	4.82681	3.65454	3.97095	5.35718	5.52003	0	0	0	6.21325	4.51894	5.00915
200603:	4.91619	6.68967	7.38289	0	0	0	4.32475	5.33662	4.23729	0	0	0	0	5.59094	4.72745	5.18544	0	0	5.77329	4.08671	4.56341	4.26106	3.799	6.68967	4.81767	4.55331	4.32152	4.45921	4.65342	5.08007	0	0	0	6.28416	4.88667	5.43678
200604:	4.45857	4.54589	0	0	0	0	4.9403	4.70836	5.14416	7.54193	0	0	0	5.74999	4.4761	5.46228	0	0	5.93233	4.70843	2.60528	5.06339	5.14642	0	5.6958	4.24576	4.81789	4.69405	5.02086	4.9026	0	0	0	6.84872	4.7294	5.74999
200605:	4.39432	5.56574	6.66446	0	0	0	5.0319	4.53572	5.07228	0	0	0	0	5.27802	3.88193	5.56574	7.35768	0	5.56574	4.1793	4.72066	4.12259	4.69807	0	5.36493	4.5848	3.91155	4.99226	5.14984	5.56574	0	0	0	5.97124	4.45503	5.27802
200606:	2.95083	6.3142	7.41293	0	0	0	5.14462	4.90476	4.76425	0	0	0	0	5.33327	5.32213	4.92776	0	0	5.11011	4.82751	4.93161	5.09339	4.67173	0	3.91606	5.21548	5.17631	4.1063	4.65571	5.21548	0	0	0	5.62098	4.80998	5.21548
200607:	5.1462	5.57716	0	0	0	0	4.98101	4.753	5.27687	0	0	0	0	5.7595	4.42425	5.57716	0	0	6.27038	4.27774	4.31939	4.40685	4.82493	7.3691	4.94259	5.42299	4.96292	4.54451	4.66954	5.7595	0	0	0	5.42299	4.57933	4.88394
200608:	4.71411	5.66759	0	0	0	0	5.06519	5.11345	4.46349	0	0	0	0	5.26208	5.1249	4.68666	7.45954	0	6.36081	3.90382	4.94967	5.05637	4.95464	0	4.56465	4.28115	4.97044	4.88242	4.90529	3.00473	0	0	0	6.76632	4.36089	5.37988
200609:	5.05528	6.69216	7.38538	0	0	0	3.64246	3.89499	4.80268	0	0	0	0	4.82016	5.19402	5.77577	6.69216	0	5.59343	4.29401	4.89609	4.52518	4.52281	7.38538	4.74597	5.18792	4.92987	4.96477	5.31807	4.74605	0	0	0	6.28665	4.8539	5.08255
200610:	4.80284	7.39833	0	0	0	0	4.60877	4.60805	4.17912	0	0	0	0	6.2996	4.77415	5.0955	0	0	5.45222	4.42753	4.86864	5.49612	4.79002	0	5.36112	4.50766	4.77467	4.84276	4.42861	4.50766	0	0	0	6.70511	4.4685	5.31867
200611:	3.1396	6.85507	0	0	0	0	3.05306	4.57742	5.74464	0	0	0	0	5.60217	4.90548	4.65761	0	0	5.93868	4.41246	4.99533	4.81024	5.29473	0	4.88912	4.71478	4.60029	5.11943	4.66658	5.46863	0	0	0	6.16185	5.29432	5.46863
200612:	4.7171	6.74652	6.34102	0	0	0	4.95663	4.83304	4.34838	0	7.43974	0	0	6.34102	4.97122	5.6478	0	0	5.49363	5.17071	3.65761	5.58518	4.34838	7.43974	4.99707	5.24229	5.04259	4.81931	3.63557	4.66687	0	0	0	5.49363	5.13183	5.49363
200701:	4.76788	6.73052	0	7.42374	0	0	4.80305	4.59958	5.68885	0	0	0	0	5.34408	5.07035	5.0256	0	0	4.71541	4.24536	4.5716	4.85061	5.12085	0	4.479	4.85853	4.95274	5.22505	4.69998	5.0256	0	0	0	6.0373	5.11251	5.34408
200702:	4.50446	5.57425	0	0	0	0	4.95334	5.05247	4.00547	7.18386	0	0	0	5.57425	4.47541	5.23774	0	0	5.39191	3.81621	4.8273	5.12011	4.13902	0	4.35035	4.13902	4.47055	4.36046	4.51459	4.9864	0	0	0	6.49064	4.37214	5.23774
200703:	5.17473	7.23673	7.92995	0	0	0	5.15226	5.21198	5.43447	0	0	0	0	7.92995	5.63812	0.785499	7.92995	0	5.85029	4.83859	5.62199	4.55875	5.32692	7.92995	5.15707	5.22162	5.59534	5.90871	5.07668	5.44478	0	0	0	6.83122	5.40473	5.62712
200704:	2.57723	6.08741	0	0	0	0	5.59433	5.1913	4.8635	0	0	0	0	6.0307	4.5031	1.60733	7.69701	0	6.31057	4.70097	5.63595	3.95895	5.36681	0	4.75227	5.03747	5.28432	4.93856	5.2258	5.29887	0	0	0	7.69701	5.07134	6.31057
200705:	4.69571	6.36081	7.45954	0	0	0	4.91763	4.41941	4.92241	0	0	0	0	5.51342	5.12373	2.42882	7.45954	0	5.26208	4.12699	5.0152	4.48874	4.32372	0	5.03013	4.89425	4.70114	4.64728	5.09371	5.51342	0	0	0	5.66759	5.07472	6.36081
200706:	5.28798	5.8319	0	0	0	0	5.15863	4.93503	2.87669	0	0	0	0	5.49539	4.11155	3.31394	6.74829	0	4.80217	4.78197	4.90512	5.12896	5.03627	7.44151	4.39667	4.55083	4.159	4.37694	4.77383	4.95634	0	0	0	7.44151	4.98256	5.64956
200707:	4.5979	7.71682	7.71682	0	0	0	5.7584	5.05396	6.06782	0	0	0	0	7.71682	5.54907	3.52673	0	0	5.1516	4.67198	4.91249	1.37266	4.96843	7.0236	4.31527	4.82614	5.19833	5.34578	5.35959	5.23165	0	0	0	5.7707	5.16417	7.0236
200708:	2.21025	7.71056	7.71056	0	0	0	5.11991	4.70777	5.00223	0	0	0	0	6.32412	5.65834	4.38408	0	0	5.22539	4.21369	3.96113	3.59222	5.80785	0	4.30901	4.87705	5.45174	5.29394	5.56659	2.3255	0	0	0	5.40773	5.71045	6.32412
200709:	4.81992	5.98267	0	0	0	0	4.82968	5.05117	4.68379	0	0	0	0	6.27038	4.51696	4.82041	0	0	4.97096	5.03337	3.52351	4.59725	4.45096	0	5.18966	4.80389	4.48952	5.00152	4.87923	4.59623	0	0	0	5.28945	4.50132	6.27038
200710:	5.4688	5.98456	7.37099	0	0	0	4.632	4.76409	4.31841	0	6.67778	0	0	6.67778	5.33055	4.73716	7.37099	0	5.17354	3.63294	4.9043	4.71298	5.2504	0	4.78186	4.32616	4.87568	4.97388	4.49284	4.42625	0	0	0	5.98456	3.90265	6.27227
200711:	5.15162	5.77069	0	0	0	0	4.89962	4.81066	4.81263	0	0	0	0	5.68553	4.97018	5.23997	0	0	4.89699	4.5301	4.75179	4.41819	4.0367	0	4.40446	4.72992	4.96057	4.76112	4.88329	5.09768	0	0	0	5.21548	4.39171	5.68553
200712:	4.45089	6.2052	0	0	0	0	4.51461	4.68609	5.14411	0	7.30393	0	0	5.10647	4.52381	4.69471	7.30393	0	5.0011	3.80706	4.35222	4.89035	3.97138	0	4.39305	4.7185	4.28953	4.87002	4.85617	4.90578	0	0	0	5.91749	5.13689	4.90578
200801:	4.43425	6.19505	0	0	7.29377	0	4.92464	4.456	4.4031	0	0	0	0	5.09632	5.52029	3.76705	0	0	4.80861	4.89549	4.10687	4.96911	4.93842	0	3.89222	4.29773	5.05665	4.55868	4.49073	4.58544	0	0	0	6.60055	4.92348	5.50183
200802:	5.03718	7.17086	7.17086	0	0	0	4.96791	4.62434	5.22464	0	0	0	0	5.78442	4.61082	4.823	6.07214	0	4.97341	4.42967	4.32517	4.03497	4.17482	7.17086	4.60553	4.77272	4.67939	4.86283	4.39924	4.33736	0	0	0	5.78442	4.58341	5.56126
200803:	5.00109	6.26532	0	0	0	0	5.16642	4.84426	4.47337	0	0	0	0	5.97761	4.08649	2.97249	6.67082	0	5.28439	4.14483	4.44316	4.75	5.40765	0	4.5592	4.59117	4.02247	5.04793	4.87847	4.72471	0	0	0	6.26532	4.33969	5.75444
200804:	4.2223	6.68217	0	0	0	0	5.4853	4.29785	5.01586	7.37539	0	0	0	5.58345	4.8916	4.45785	6.68217	0	5.29574	4.43065	4.97809	4.93941	4.00775	0	4.00775	5.58345	4.5041	4.88415	4.81085	4.81018	0	0	0	5.58345	5.23016	5.42928
200805:	4.99365	6.37526	0	0	0	0	5.46197	5.36287	5.23564	0	7.7617	0	0	6.37526	5.55322	5.50541	0	0	4.98882	4.89913	5.26369	5.29853	5.0205	0	4.2956	4.76566	1.15222	5.10643	4.85036	5.36355	0	0	0	6.66297	4.82536	6.66297
200806:	5.54879	7.46528	0	0	0	0	5.54862	5.91838	5.67334	0	0	0	0	6.21239	5.99247	6.32275	8.1585	0	6.07885	4.98012	5.67306	0.662024	5.14776	0	4.32946	4.90007	4.77832	5.6652	5.51515	5.325	0	0	0	6.77206	6.03173	5.85568
200807:	4.83435	7.76212	7.0689	0	0	0	5.36269	5.12351	5.62176	0	7.76212	0	0	5.68247	5.39164	5.56456	7.76212	0	5.05379	4.26525	4.99992	2.05731	4.70681	0	5.15668	4.81738	4.35682	3.21268	5.53591	5.97006	0	0	0	6.15252	5.4918	5.68247
200808:	3.35506	6.87388	0	0	0	0	5.38036	5.36182	6.10251	0	0	0	0	6.87388	4.97693	4.62235	6.46837	0	4.92776	4.01138	5.25057	2.52469	3.9558	7.5671	4.73179	4.79422	4.77574	4.79719	4.34369	5.36964	0	0	0	5.26427	4.91175	5.08193
200809:	5.08421	6.05507	7.44151	0	0	0	5.03298	5.04744	4.35014	0	0	0	0	5.36185	5.15278	5.36969	0	0	5.24405	4.9844	4.79644	3.02494	5.27193	0	4.03996	4.608	4.79868	4.89305	2.73536	5.04336	0	0	7.44151	5.13868	4.92018	6.74829
200810:	3.88451	6.70327	0	7.39649	0	0	5.33076	5.25802	5.58397	0	7.39649	0	0	5.60454	4.99612	5.19904	0	0	5.31683	4.15707	4.75659	2.76096	5.39777	0	4.50582	4.35165	4.73961	4.29902	4.91659	4.75716	0	0	0	6.70327	5.03071	6.29776
200811:	5.01001	5.27291	7.35256	0	0	0	4.7793	3.54334	4.51906	0	0	0	0	5.74296	5.08578	4.64423	0	0	5.56062	4.02001	5.07089	3.19072	4.57961	7.35256	4.46189	4.64423	4.24954	4.71656	4.53504	5.27291	0	0	0	5.96605	4.9624	5.27291
200812:	4.56302	7.5275	7.5275	0	0	0	4.87394	5.04699	4.63683	0	0	0	0	5.58139	4.66448	5.33005	0	0	5.44784	4.09315	4.73266	3.02613	4.23132	7.5275	4.58275	4.75462	2.38178	4.09347	4.50292	5.22467	0	0	0	5.58139	5.1322	5.58139
200901:	4.64141	6.0008	0	0	0	0	4.73113	5.10211	5.16958	0	0	0	0	5.30758	4.90166	5.59529	7.38724	0	6.0008	4.49649	4.79665	3.34776	4.90196	0	4.29587	4.16803	4.10457	4.81423	4.37156	5.30758	0	0	0	6.28851	4.78913	5.77763
200902:	4.70891	6.57924	7.27246	0	0	0	4.83432	5.1702	4.18109	0	0	0	0	5.88602	4.47985	4.49958	7.27246	0	5.48051	3.97628	5.02081	3.2451	4.96649	0	4.61292	4.49958	4.09765	4.76826	4.84743	5.1928	0	0	0	7.27246	4.79969	4.70724
200903:	4.57096	5.7436	7.3532	0	0	0	5.2987	4.51923	4.78173	0	7.3532	0	0	5.96677	5.30047	4.78799	6.25448	0	4.64487	5.40692	4.77842	4.04518	4.69354	6.65998	4.34246	4.73226	4.36109	4.55505	4.44859	5.40702	0	0	0	6.25448	5.15769	5.27355
200904:	4.96688	7.55826	7.55826	0	0	0	2.06041	4.30808	5.54307	0	6.86504	0	0	5.76631	5.05911	5.66605	0	0	6.86504	4.19061	5.04344	4.51433	5.26262	0	4.37987	4.72475	3.77457	4.65725	5.15627	5.16011	0	0	0	6.17175	5.08455	5.76631
200905:	4.44303	7.38848	7.38848	0	0	0	3.73312	4.79769	5.20903	0	7.38848	0	0	5.44236	4.93474	4.82326	7.38848	0	5.30882	3.98693	4.86113	3.66993	4.75671	7.38848	5.19102	4.34364	4.57073	5.01102	4.61274	4.99033	0	0	0	7.38848	5.18744	4.99033
200906:	4.52271	6.37965	0	0	0	0	4.82774	4.53993	4.60811	0	0	0	0	5.28093	5.24097	5.39865	7.47838	0	6.09194	4.04404	5.03146	4.15252	5.18973	0	5.68643	5.68643	3.47797	4.47024	4.95364	4.7055	0	0	0	6.37965	5.27954	5.28093
200907:	3.70542	6.73052	7.42374	0	0	0	5.03501	5.17622	4.87931	0	7.42374	0	0	5.22629	5.14933	4.85853	6.73052	0	5.22629	3.68568	4.94131	3.32635	4.0561	7.42374	4.68071	5.47763	4.83586	5.25487	4.87956	5.34408	0	0	0	5.81414	4.87098	6.0373
200908:	2.95008	5.79709	0	0	0	0	5.57373	5.37731	6.39263	0	7.7432	0	0	5.79709	5.35054	5.10387	7.04999	0	5.95126	3.72949	3.4655	4.54074	4.37556	0	5.54829	5.5686	5.16822	4.72883	5.14682	5.44038	0	0	0	6.35677	5.36595	5.66355
200909:	1.23612	6.3598	0	0	0	0	4.92945	4.85864	4.64838	0	0	0	0	6.13663	5.84133	5.95429	0	0	5.95422	3.9172	5.14273	4.86752	5.57682	0	4.61042	4.97336	5.08383	5.79914	5.13526	5.71092	0	0	0	7.05302	5.30207	6.64751
200910:	2.63479	5.41999	0	0	0	0	3.9807	4.45343	5.06594	0	0	0	0	6.80643	5.42807	5.1015	7.49965	0	5.01448	4.76852	4.60316	3.96475	4.20347	7.49965	4.32126	4.93443	4.74981	5.27393	4.63122	5.55354	0	0	0	5.7077	5.05788	5.19682
200911:	3.34381	5.76453	7.37414	0	0	0	4.50205	4.47421	5.23335	0	0	0	0	5.58219	5.24018	5.9877	0	0	5.42803	3.84741	5.13058	3.91338	4.92174	7.37414	4.80892	4.73481	4.65668	4.74325	4.70501	5.50207	0	0	0	7.37414	5.10586	5.29448
200912:	3.40963	7.60568	6.91246	0	0	0	4.36499	5.1903	5.40812	0	0	0	0	6.21924	5.61048	5.30286	7.60568	0	6.21924	5.07398	2.23271	4.48527	5.44099	0	4.66094	5.40823	4.69083	5.11237	4.05204	5.65957	0	0	0	7.60568	5.03127	5.99608
201001:	4.09081	6.11763	0	0	0	0	3.35164	5.19296	5.45977	0	7.50407	0	0	5.55796	4.55793	4.93885	7.50407	0	5.71212	4.03797	5.18804	3.95455	4.78503	7.50407	5.36371	5.0189	4.60792	5.06113	4.53534	4.93885	0	0	0	6.81085	4.99495	6.81085
201002:	1.55923	6.51292	7.61164	0	0	0	4.66373	4.7203	4.43326	0	6.91842	0	0	6.00204	5.19217	5.04643	0	0	5.2135	4.52028	5.23716	4.14185	4.39243	6.91842	5.46565	5.2135	5.28697	4.08102	4.77894	5.41419	0	0	0	6.2252	4.53902	5.41419
201003:	1.82797	7.85286	7.15965	0	0	0	3.73298	5.73967	4.96219	0	0	0	0	7.15965	5.67504	5.65541	0	0	5.65541	4.71705	5.34779	4.64326	3.58978	7.85286	5.07999	5.65541	5.86824	4.61043	4.97604	5.01936	0	0	0	7.15965	3.84764	5.65541
201004:	3.3646	6.38022	0	0	0	0	3.92446	4.82046	5.77388	0	0	0	0	0	5.19254	4.77061	0	7.47895	6.78573	5.02184	4.72359	4.23847	3.94505	0	4.1113	5.17612	4.60384	4.69109	4.7848	5.17612	0	0	0	7.47895	5.14042	5.86934
201005:	1.83737	5.51981	0	0	0	0	3.25821	5.44266	5.23202	0	0	0	0	5.77115	5.43734	6.10766	7.02404	0	5.41444	4.62583	5.2497	4.70662	4.70508	7.71726	4.67242	5.42443	5.33488	5.53959	5.3342	4.94438	0	0	0	6.33082	4.56314	6.10766
201006:	3.83103	6.55739	0	0	0	0	3.97389	4.88087	5.25804	0	0	0	0	6.04658	5.20378	5.28436	0	0	5.57653	3.8716	4.90246	4.1868	4.8631	0	3.09267	3.37907	3.55384	4.61696	5.06452	5.86424	0	0	0	6.26975	5.01558	6.04658
201007:	4.33723	6.50346	7.60219	0	0	0	4.8115	4.87253	4.96286	0	0	0	0	6.50346	4.66088	4.96286	6.90897	0	5.65608	4.43165	4.99898	4.28307	5.03686	0	4.30601	4.81983	4.29819	3.69149	5.17341	5.20405	0	0	0	5.99259	5.22613	5.99259
201008:	4.46164	5.6215	0	0	0	0	5.2211	5.03311	4.79474	0	0	0	0	5.95801	5.21581	5.26479	6.18118	0	5.37016	3.73857	4.54064	3.88607	4.30918	0	4.92821	4.06366	5.0653	4.04681	4.36171	5.16947	0	0	0	5.95801	5.12421	4.79474
201009:	3.37331	5.79056	7.58251	0	0	0	5.1549	5.14359	4.97947	0	7.58251	0	0	5.79056	5.51476	4.87417	7.58251	0	5.01729	4.66436	5.31438	3.04019	5.05644	0	5.15613	3.79927	4.63662	5.01857	5.3651	5.18436	0	0	0	6.19607	4.86854	5.38505
201010:	4.57477	6.10039	7.48683	0	0	0	4.12636	5.18558	5.55164	0	0	0	0	6.10039	4.80733	5.54072	7.48683	0	5.40717	4.68311	5.0486	3.51848	4.8708	0	4.92161	5.19818	4.91857	4.81237	5.33678	4.92161	0	0	0	6.79361	5.09775	5.40717
201011:	3.76502	5.40645	0	0	0	0	4.72122	4.62203	5.16873	0	0	0	0	5.96612	4.35868	5.56062	0	0	5.27291	4.2612	4.47141	4.99479	5.11862	0	4.40782	4.51906	4.75761	4.67697	4.69213	4.95442	0	0	0	5.56062	5.19527	5.27291
201012:	5.09025	6.24287	0	0	0	0	3.27774	5.30089	5.5921	0	0	0	0	5.83736	5.01293	5.6832	0	0	5.54965	4.19497	4.863	4.69215	5.3166	7.62931	1.52519	5.23116	5.37435	5.08424	5.27739	6.37634	0	0	0	6.24287	4.97426	5.83736
201101:	4.97455	6.25762	0	0	0	0	5.16816	5.00162	4.98885	0	7.53072	0	0	5.2279	5.36857	5.58461	7.53072	0	5.13258	4.58591	4.9775	5.0791	5.4653	7.53072	2.02067	4.30848	4.73749	5.17984	4.75633	4.89139	0	0	0	6.14429	4.88966	6.14429
201102:	4.01288	6.37795	7.47668	0	0	0	5.02932	4.59046	5.25902	0	0	0	0	6.78346	5.40641	5.86708	6.78346	0	5.17386	4.21825	3.6854	4.71579	4.95062	0	4.58799	4.7038	4.38339	4.2841	3.93528	6.78346	0	0	0	6.37795	5.36986	5.86708
201103:	7.4878	9.38996	10.0832	0	0	0	7.31673	6.54256	7.42352	0	0	0	0	8.00352	7.24777	8.47358	10.0832	0	8.98445	6.99182	3.04125	4.42116	8.08509	10.0832	6.83579	8.137	1.64559	0.82199	5.82006	8.29124	0	0	0	10.0832	7.17578	8.47358
201104:	3.39612	8.76704	0	0	0	0	7.6232	6.53398	6.28188	0	0	0	9.86577	8.76704	7.67642	8.47933	0	0	7.91966	7.46763	2.89593	2.8915	6.56404	0	6.33904	9.17255	2.60044	0.856307	7.38212	7.78611	0	0	0	8.25616	7.35758	9.86577
201105:	5.65722	6.34665	9.34269	0	0	0	5.40934	6.10892	6.46273	0	9.34269	0	0	7.95625	6.96509	8.24396	0	0	0	7.03986	2.84112	3.74468	6.01014	9.34269	6.39794	7.55074	2.53687	1.13061	5.62791	7.73308	0	0	0	8.64947	6.71433	7.55074
201106:	5.17142	6.72288	7.41609	0	0	0	5.21654	6.39111	5.57214	0	0	0	0	7.01059	5.85196	6.79972	0	0	7.70381	6.49971	2.80167	4.18414	5.40098	0	5.96903	7.19293	2.33965	1.67483	6.76072	6.31737	0	0	0	8.80253	6.51503	6.60508
201107:	5.83085	7.29122	6.88571	0	0	0	6.39049	5.59433	6.83009	0	8.67766	0	0	7.57893	4.85931	7.06805	7.98444	0	7.29122	5.90478	3.04169	4.0617	6.2794	0	5.81891	7.06805	2.43798	2.05802	5.97995	6.27951	0	0	0	7.06805	6.12438	7.06805
201108:	5.95869	6.84481	0	0	0	0	4.93776	6.20504	6.41957	0	8.63676	0	0	7.94354	6.34692	7.13245	8.63676	0	7.53803	5.92843	3.72543	3.77679	5.74609	0	6.03373	7.02716	2.22494	1.95977	5.73814	7.02716	0	0	0	8.63676	6.53622	6.23862
201109:	6.29852	7.3712	8.46993	0	0	0	6.22094	5.75299	6.28657	0	0	0	0	7.3712	5.72373	6.67799	8.46993	0	7.08349	6.67799	3.10324	3.82971	5.88451	8.46993	5.37857	6.67799	2.7417	2.26243	4.79654	6.39027	0	0	0	7.77671	5.94203	6.86033
201110:	5.92705	6.80243	6.80243	0	0	0	6.04442	5.54644	6.64514	0	0	0	0	6.01389	5.56016	6.46593	0	0	6.80243	6.50701	3.63867	3.81427	6.75946	0	5.63916	5.92687	2.79082	2.19797	5.73894	6.80243	0	0	0	7.71882	5.52632	6.62009
201111:	4.77031	6.94401	7.6373	0	0	0	5.80858	5.77737	4.76963	0	0	0	0	6.72092	5.56913	7.6373	0	0	8.33052	5.62212	3.68884	4.25897	6.41323	0	6.02763	6.25086	3.08329	2.33727	5.94525	6.13307	0	0	0	7.2318	5.62235	8.33052
201112:	4.99927	6.64693	7.58352	0	0	0	4.11105	5.51548	5.91795	0	0	0	0	8.27674	6.30165	6.66714	7.58352	0	7.17802	5.14092	3.5238	4.14446	4.9091	0	4.87519	5.56841	2.85987	2.30025	5.59334	6.89031	0	0	0	0	5.72216	6.66714
201201:	5.42013	6.88366	0	0	0	0	5.35505	5.49455	6.43173	0	0	0	0	6.32399	5.57816	6.32399	0	0	6.6605	5.27406	3.30786	3.91616	5.22526	8.2701	4.50851	5.63077	2.45723	2.54767	5.4793	5.78494	0	0	0	6.6605	6.07239	7.17138
201202:	4.90072	7.00409	8.10282	0	0	0	5.38756	5.46356	5.40148	0	0	0	0	7.4096	5.64201	5.8	7.4096	0	6.71638	5.21215	3.79373	4.48586	6.00288	0	5.39449	6.02316	2.94769	2.54865	5.72061	6.02316	0	0	0	7.00409	5.59352	6.49322
201203:	5.43888	7.41313	7.41313	0	0	0	6.46819	5.74669	5.80577	0	0	0	0	7.12542	6.63234	7.81864	0	0	7.41313	5.25342	3.11394	4.74785	6.08374	8.51186	6.16017	6.3144	3.62425	3.07368	5.72879	6.20903	0	0	0	1.81289	5.50419	6.56574
201204:	4.20861	6.90972	8.29616	0	0	0	6.04909	5.953	5.25132	0	0	0	0	6.90972	6.17581	6.35005	0	0	7.19743	5.65683	3.57135	4.63368	5.07695	0	6.19629	6.35005	2.68771	2.37146	5.79127	6.68655	0	0	0	3.12514	5.708	6.90972
201205:	5.7211	5.66036	8.14552	0	0	0	5.04531	5.87031	5.66036	0	0	0	0	6.53592	5.72605	6.53592	8.14552	0	6.35358	4.64865	3.46331	5.16306	5.90315	8.14552	5.25485	7.0468	3.17987	2.41985	5.63622	5.37265	0	0	0	3.92558	6.24012	6.19941
201206:	5.72814	7.99614	7.99614	0	0	0	5.43258	5.30604	5.42216	0	0	0	0	7.30292	5.86819	6.38653	7.99614	0	7.30292	5.05139	3.65784	5.10593	5.43085	0	5.10546	5.79868	3.05351	2.30259	5.51907	6.38653	0	0	0	4.0639	5.20253	6.6097
201207:	5.81244	6.65522	0	0	0	0	5.22904	5.715	6.31263	0	0	0	0	7.38631	6.04683	6.13341	8.07953	0	6.69309	5.51424	3.92933	4.54578	4.71188	7.38631	4.91997	4.98816	3.48255	2.49616	5.58022	5.51431	0	0	0	4.5528	5.86589	6.46992
201208:	5.9076	7.92959	0	0	0	0	5.60209	4.48527	5.15671	0	0	0	0	7.23637	5.45625	7.23637	7.92959	0	5.84993	5.09608	3.97259	4.47666	4.43272	0	4.75121	5.98348	3.59852	2.4349	4.31892	5.44442	0	0	0	4.88475	5.28438	5.73214
201209:	5.80981	7.19067	6.78516	0	0	0	5.3777	5.54396	5.92756	0	0	0	0	6.27428	5.74063	6.78516	0	0	6.09194	4.99322	3.82456	4.37877	5.74345	0	5.05038	5.93777	3.58937	2.86945	5.21266	5.93777	0	0	0	5.93152	5.22039	6.09194
201210:	2.8373	6.86765	0	0	0	0	5.99691	5.58761	6.12619	0	0	0	0	6.02026	5.88796	6.35677	7.96637	0	5.48121	5.0757	3.5189	5.08284	5.0757	0	5.32704	5.56823	3.17473	2.56617	5.33286	5.48121	0	0	0	6.01091	4.96538	6.57993
201211:	5.46166	5.67764	0	0	0	0	5.29346	5.1622	5.83082	0	0	0	0	7.19443	4.72433	6.27805	7.19443	0	6.09571	5.17932	4.11517	4.82337	4.70927	0	4.42156	6.09571	3.25102	2.76431	5.06669	6.09571	0	0	0	5.6902	5.13517	6.50121
201212:	5.36197	6.32155	0	0	0	0	6.077	5.61389	6.45463	0	0	0	0	6.54775	5.8905	6.36541	8.15736	0	6.36541	5.02154	4.69057	5.55446	5.76273	0	5.21261	5.9599	3.97443	1.71489	5.93616	6.54775	0	0	0	5.91844	6.05637	6.77092
201301:	4.83773	5.35714	7.84231	0	0	0	5.60283	5.00803	5.66282	0	0	0	0	6.2327	5.54425	5.89619	0	0	6.74358	4.95163	4.0299	4.90447	5.23927	0	5.35714	5.27709	3.67535	2.84443	4.95187	5.35714	0	0	0	6.2327	5.48515	6.05036
201302:	5.27382	6.24443	7.85403	0	0	0	4.48828	5.17236	6.02112	0	0	0	0	7.16081	5.4595	6.7553	0	0	6.7553	5.17953	3.56429	4.97144	4.52148	7.85403	5.28882	5.2147	3.8603	2.6157	3.61791	5.55121	0	0	0	5.90792	4.48415	5.90792
201303:	4.86439	6.67652	7.08202	0	0	0	5.14782	5.0708	5.42355	0	0	0	0	6.16564	5.48402	6.16564	0	0	6.3888	4.63942	4.20585	4.70504	4.99352	0	5.9833	5.9833	3.21456	2.89324	5.18097	6.16564	0	0	0	5.69558	5.23896	6.3888
201304:	5.33051	7.39311	7.39311	0	0	0	5.90738	5.47408	6.06133	0	7.39311	0	0	5.88887	3.80251	6.9876	7.39311	0	6.47672	4.34827	3.58121	5.85497	6.0876	8.08633	5.60116	6.9876	4.15743	3.25199	5.46576	5.88887	0	0	0	6.29438	5.33234	6.47672
201305:	5.36336	6.03291	0	0	0	0	5.28092	4.38165	5.15036	0	0	0	0	6.72613	5.34103	6.03291	7.13164	0	5.7452	5.47317	4.2695	5.32972	5.22183	7.13164	5.18553	6.03291	4.24622	3.25712	4.91088	5.52203	0	0	0	6.21525	5.59525	6.21525
201306:	4.9417	6.15422	7.07061	0	0	0	4.90689	5.28427	5.58915	0	0	0	0	5.97188	4.91753	5.461	0	0	5.97188	4.81908	4.00224	4.91178	4.58544	0	5.51027	5.461	5.0557	3.19539	4.21915	5.56637	0	0	0	5.68417	4.99532	7.76383
201307:	4.92986	6.432	0	0	0	0	5.1583	5.22367	5.39342	0	0	0	0	6.71971	4.99978	5.42029	7.81844	0	6.02649	4.64005	4.24756	3.69497	4.32157	7.81844	5.01407	5.51561	3.93283	3.12454	5.58232	4.48589	0	0	0	5.73878	5.21212	5.62098
201308:	5.36062	6.75336	0	0	0	0	5.26529	4.42481	5.56343	0	0	0	0	5.77243	5.08053	6.06007	7.85209	0	6.75336	5.11089	4.18764	4.74168	4.55591	7.85209	5.01858	5.77243	4.21428	3.16978	5.40958	5.90597	0	0	0	6.75336	5.62865	6.46565
201309:	5.55961	0	7.7128	0	0	0	5.62544	4.51341	5.40997	0	0	0	0	6.32636	5.32075	5.51534	6.61407	0	5.76668	4.53441	4.60431	3.43496	5.58485	0	4.49359	5.92085	4.64881	3.16744	5.54304	6.32636	0	0	0	6.10319	4.91206	5.92085
201310:	5.37939	5.73272	7.81238	0	0	0	4.97259	5.00306	5.24716	0	7.81238	0	0	6.71365	5.79286	6.02043	7.81238	0	6.71365	4.28565	4.49813	5.06786	5.28632	0	5.96373	5.50955	4.96406	2.67825	5.59175	6.02043	0	0	0	6.42594	5.21864	6.71365
201311:	4.23145	6.20277	0	0	0	0	5.47628	4.37623	5.96209	0	0	0	0	7.11916	5.04302	6.02043	0	0	5.86627	4.86763	4.55533	5.44295	4.55394	0	3.84167	5.61493	4.49513	3.08677	5.02406	5.10405	0	0	0	5.86627	4.46743	7.11916
201312:	5.2094	6.68988	7.7886	0	0	0	4.32211	5.46043	5.59108	0	0	0	0	6.68988	5.13029	5.59115	0	0	6.40217	4.74377	3.97317	5.21174	5.53694	7.7886	5.22332	5.70895	4.69335	2.99551	4.98127	5.39046	0	0	0	5.84249	5.64705	6.68988
201401:	5.3645	6.09375	0	0	0	0	5.08585	5.13602	5.69098	0	7.70335	0	0	5.75724	5.04618	5.30521	7.01014	0	5.91141	4.56754	3.94525	5.08036	4.89963	7.70335	5.6237	4.94532	4.51279	3.00416	4.96212	6.31692	0	0	0	5.30521	5.13329	5.91141
201402:	5.2325	5.21745	7.61559	0	0	0	4.89409	5.00031	5.80392	0	7.61559	0	0	5.66948	4.79796	5.82365	0	0	5.82365	4.78209	4.41478	5.28998	5.65383	0	5.66948	5.31277	4.6131	3.02049	5.20178	5.53594	0	0	0	6.92238	5.07256	6.22916
201403:	5.37007	7.74537	0	7.74537	0	0	5.57357	4.53733	4.80063	0	0	0	0	7.05215	3.77467	6.13577	0	0	5.95343	4.48694	3.86512	5.40134	4.60955	0	6.35893	5.54792	4.56449	2.53211	4.12005	5.79926	0	0	0	5.79926	5.16616	5.54792
201404:	4.10431	5.1102	7.68971	0	0	0	5.64046	4.42904	4.8562	0	0	0	0	6.30327	5.28489	5.89777	7.68971	0	5.89777	4.55389	4.45222	4.73429	4.59835	0	6.30327	6.99649	4.15834	3.43231	5.19224	6.30327	0	0	7.68971	6.99649	5.48853	6.99649
201405:	5.56083	6.0285	0	0	0	0	4.69482	4.98909	4.4879	0	0	0	0	6.72172	5.58749	5.11212	0	0	5.87434	4.56201	4.09363	5.34306	4.15651	0	5.33528	6.21084	4.99437	2.63993	5.8261	6.72172	0	0	0	5.25523	5.18141	6.72172
201406:	4.95368	5.75181	0	0	0	0	5.27528	4.92919	5.09489	0	7.69792	0	0	6.31148	5.53197	6.59919	7.69792	0	5.90597	4.65308	4.97779	5.12012	5.17186	0	4.93288	4.80725	4.61106	3.31851	5.35806	5.3951	0	0	0	4.92504	5.48712	5.90597
201407:	1.79858	6.6274	6.91512	0	0	0	5.01434	5.44459	5.31748	0	0	0	0	5.93419	4.94382	6.40424	0	0	5.81639	5.0178	4.61193	5.14393	4.71766	8.01384	5.61563	6.06773	3.81835	3.03032	3.73421	5.93419	0	0	0	6.12164	4.74328	6.06773
201408:	1.3809	7.3516	8.04482	0	0	0	5.25413	4.14414	5.15415	0	0	0	0	6.43521	5.52321	5.4796	0	0	6.43521	5.47953	4.78173	5.48182	4.909	0	6.01629	6.43521	5.31767	3.56585	5.493	5.74199	0	0	0	6.65838	5.62716	6.43521
201409:	4.09677	5.84945	6.54267	0	0	0	5.19937	4.69204	5.65791	0	0	0	0	5.56174	5.23565	5.69528	0	0	5.69528	4.69665	4.11573	5.1365	5.62614	0	5.84938	5.84934	5.13667	3.47411	4.97275	5.44394	0	0	0	5.33857	4.67914	5.84945
201410:	4.80873	2.96455	6.47147	0	0	0	5.34731	5.15927	5.3186	0	0	0	0	5.96059	5.25455	5.96059	7.5702	0	5.96059	4.43438	4.439	5.23037	5.41184	0	5.08503	5.17205	5.22291	3.72488	5.2603	5.49054	0	0	0	7.5702	5.20061	6.47147
201411:	5.13928	5.65132	0	0	0	0	5.07401	4.14662	6.20642	0	0	0	0	5.78486	5.42464	5.71579	0	0	7.73098	4.36333	3.41072	5.30547	5.09157	0	4.8403	5.78486	5.24991	3.19813	5.18225	5.65132	0	0	0	6.34454	5.22839	6.63225
201412:	3.91895	7.58759	7.58759	0	0	0	5.25196	5.27969	4.98456	0	0	0	0	6.48886	5.62317	5.97799	0	0	5.79564	4.94826	4.54707	4.4699	4.85646	0	5.18945	4.75408	4.65419	3.51198	5.30216	5.39014	0	0	0	6.89437	5.34806	6.48886
201501:	3.65858	5.54331	7.62296	0	0	0	4.73526	5.01487	5.44348	0	0	0	0	5.67685	4.75243	5.32014	0	0	6.52424	4.57813	4.52343	4.89611	5.0969	6.92975	5.05775	5.12366	4.06649	3.43391	4.90122	5.62008	0	0	0	0	5.12615	5.67685
201502:	5.16063	5.70437	6.95727	0	0	0	5.12802	5.37638	4.81698	0	0	0	0	6.95727	5.21374	5.85854	7.65049	0	5.45303	5.25227	4.75242	5.26491	4.60565	7.65049	5.57083	5.45303	4.61327	2.64381	4.53919	5.45303	0	0	0	6.26405	4.64951	5.70437
201503:	2.29344	5.9204	0	0	0	0	4.52922	5.07697	5.14713	0	7.71235	0	0	5.9204	5.24051	5.63269	0	0	5.9204	4.93947	4.73797	6.01927	4.93947	0	4.66751	5.07302	4.91936	3.24027	5.41096	5.9204	0	0	0	6.32591	4.79984	6.61362
201504:	4.92322	6.4637	0	0	0	0	4.81059	5.06822	4.61768	0	0	0	0	5.48277	5.37201	4.85409	7.56243	0	6.86921	4.26625	4.51267	4.5715	4.222	0	5.02056	4.72892	5.24003	3.69629	5.21164	5.61631	7.56243	0	0	7.56243	5.15346	5.95282
201505:	5.05309	6.23751	7.62394	0	0	0	4.4894	4.88075	6.11964	0	0	0	0	6.23751	5.46994	5.67783	6.93072	0	5.67783	4.57911	4.58717	5.22871	4.85116	0	5.86231	5.10812	5.16426	3.49227	4.30612	5.67783	0	0	0	6.23751	4.98691	6.52522
201506:	5.23724	5.94656	0	0	0	0	4.81243	4.97159	4.72266	0	7.55617	0	0	6.45744	4.93329	5.35871	0	0	4.84783	4.15462	4.693	4.7312	4.84776	0	5.37155	4.51133	4.75528	3.50039	4.48704	5.47651	0	0	0	5.94656	5.34506	0
201507:	5.4193	6.84765	5.93127	0	0	0	5.06415	4.88191	4.32166	0	0	0	0	6.44215	5.4704	5.46122	7.54087	0	5.14273	4.40505	4.36588	4.58806	4.86664	0	5.23798	5.46114	5.32709	3.72536	4.0592	5.74893	0	0	0	5.59476	4.70348	5.74893
201508:	5.43336	5.78391	6.88264	0	0	0	5.15229	4.85076	4.53102	7.57586	0	0	0	5.96625	5.09055	5.4962	6.88264	0	5.78391	4.39747	4.59358	5.57832	4.76997	0	5.27303	5.78391	5.22796	3.62507	4.55442	4.86753	0	0	0	6.18942	5.1204	5.62975
201509:	5.1937	6.16343	6.85665	0	0	0	5.2168	4.43537	5.08706	0	0	0	0	6.16343	4.71624	5.35241	0	0	5.94026	4.33066	4.8534	4.95833	4.21732	0	4.65919	4.33064	4.26283	3.77727	4.39431	5.75792	0	0	0	5.94026	4.75115	6.85665
201510:	5.33288	6.43682	6.84232	0	0	0	5.06078	4.8737	4.06945	0	0	0	0	6.14911	4.74328	5.58943	0	0	5.7436	4.1679	4.7627	4.44697	4.70196	0	5.18385	5.92594	5.57545	3.21845	5.02279	5.7436	0	0	0	6.43682	5.25263	5.58943
201511:	5.4885	1.14541	0	0	0	0	5.58114	4.53037	4.7649	0	0	0	0	5.9546	5.69824	5.50257	7.90071	7.90071	6.80199	5.45804	5.27333	5.52919	4.40384	0	5.32968	5.82106	5.09231	4.11783	5.1708	5.9546	0	0	0	6.51428	5.54792	6.29111
201512:	4.92269	2.28346	7.69337	0	0	0	5.79574	4.14983	4.69732	0	0	0	0	5.74726	5.47919	5.12815	0	0	6.30693	4.69732	4.36354	4.6895	4.65367	0	4.55755	6.08376	4.54309	4.0578	4.74435	5.49591	0	0	0	7.69337	5.4882	5.49591
201601:	5.43751	3.58122	7.74581	0	0	0	3.423	2.51905	4.97293	0	0	7.74581	0	5.44298	5.42124	6.64708	7.74581	0	6.1362	5.16311	4.85359	5.26053	5.24396	0	4.85513	6.35937	5.32208	4.36804	4.81923	6.35937	0	0	0	7.05259	5.41135	7.74581
201602:	2.56721	3.58287	6.99603	0	0	0	5.47709	3.64712	5.67407	0	0	0	0	6.30281	5.5572	6.30281	0	0	7.68925	4.79858	4.83489	5.52208	4.9163	5.6096	5.38643	6.59053	5.02372	3.48037	4.99908	5.74314	0	0	0	7.68925	5.18035	5.74314
201603:	4.53557	3.81727	6.45114	0	0	0	5.09564	4.70156	6.08319	0	0	0	0	5.60375	5.20608	6.45114	6.85665	0	5.94026	4.96444	4.9519	4.60755	4.69615	7.54987	4.77699	5.47021	5.36257	3.81711	5.38801	5.35241	0	0	0	0	5.09624	6.16343
201604:	4.71945	6.93307	0	0	0	0	6.02502	0.764105	1.76407	0	0	0	0	7.76312	5.73185	6.78219	8.86184	0	7.47541	5.97117	6.01664	6.20853	5.77048	8.16862	6.22251	6.37668	6.1712	4.96675	6.54672	6.91573	0	0	0	7.47541	6.44676	7.47541
201605:	5.49446	5.66393	8.11666	0	0	0	3.3708	2.0079	3.92126	0	0	0	0	6.037	5.9171	5.81384	0	0	6.50706	4.71511	5.28887	5.98443	5.90169	8.11666	4.93828	5.28315	5.51668	4.13898	5.66492	6.50706	0	0	0	7.01794	5.27936	5.81384
201606:	5.23899	4.86122	0	0	0	0	2.07482	3.08163	5.32398	0	0	0	0	0	5.25334	7.17547	7.86869	0	5.92258	4.53614	4.77628	4.76547	4.70035	7.86869	4.6903	5.56586	5.44421	4.24069	5.71562	5.56586	0	0	0	6.76996	5.21907	6.07674
201607:	5.32012	4.79478	7.19293	0	0	0	3.91805	3.65193	4.60965	0	0	0	0	6.49971	5.711	5.488	7.19293	0	5.17782	4.86534	2.89878	5.69157	6.07201	6.78742	4.9414	4.8901	5.04531	4.23656	5.11899	5.68869	0	0	0	5.94003	5.76541	5.68869
201608:	5.12942	4.43918	0	0	0	0	4.73999	3.55395	4.87955	0	0	0	0	6.63663	5.31871	6.12568	7.04214	0	5.33722	4.20863	4.66601	3.97377	5.06086	7.73536	5.92368	6.63663	5.01173	3.41157	5.29365	5.33722	0	0	0	5.94342	4.54602	5.94342
201609:	5.10519	5.16186	5.71762	0	0	0	5.16022	3.96003	4.19181	0	0	0	0	7.79728	4.58941	5.85117	7.79728	0	6.00533	4.36293	4.95669	5.60802	5.91885	0	4.72111	5.35461	2.20148	3.9888	5.33035	5.39913	0	0	0	6.69855	5.58109	5.08895
201610:	4.89646	5.92883	8.0234	0	0	0	3.71469	4.49161	5.29227	0	0	0	0	6.23146	1.28371	5.31507	8.0234	0	5.94374	5.25045	5.27355	5.42343	5.42037	0	5.47827	5.25052	4.25861	4.32011	5.20072	5.82595	0	0	0	6.4138	5.48442	6.23146
201611:	5.84437	6.65582	7.16159	0	0	0	5.6864	5.02675	6.66303	0	0	0	0	6.75608	4.0168	6.60191	7.85481	0	6.2452	5.18038	5.69641	5.94872	5.71845	0	5.9087	5.71452	5.8842	0.593013	6.34261	6.75608	0	0	0	6.75608	6.123	7.16159
201612:	5.72718	5.11663	0	8.06138	0	0	4.72351	4.18074	6.02875	0	0	0	0	7.36816	4.20604	6.45177	0	0	6.67494	5.45834	3.05543	5.87096	6.00973	0	5.22787	5.86392	4.87576	1.50821	5.85345	5.86392	0	0	0	6.96265	5.67098	6.96265
201701:	5.35925	5.09059	7.1057	0	0	0	5.35512	4.77368	5.70282	0	0	0	0	6.7002	5.34422	5.71926	6.7002	0	6.00698	4.50274	3.51906	5.53059	4.43128	0	5.60147	5.60147	5.40252	2.27339	5.40056	5.60147	0	0	0	6.41248	5.43889	5.71926
201702:	4.69292	5.02659	0	0	0	0	5.01779	4.67784	5.77686	0	0	0	0	5.71981	4.37157	5.90215	7.51176	0	6.12532	4.62109	4.21862	4.70803	4.77056	0	4.62109	5.11361	4.92597	2.74613	5.57913	5.71981	0	0	0	0	5.14011	5.90215
201703:	4.3283	6.15022	6.10095	0	0	0	4.72263	5.01095	5.01878	7.71056	0	0	0	7.71056	5.38342	5.31241	7.01734	0	5.76444	4.12667	3.91888	5.69811	4.80957	0	4.49135	5.07123	5.5905	2.96104	4.98037	5.76444	0	0	0	6.61183	5.37897	5.40773
201704:	5.06175	6.51242	6.22471	0	0	0	4.96221	4.28326	5.53138	0	0	0	0	6.00154	4.93252	5.66503	7.61115	0	5.8192	4.39194	4.27475	4.4771	4.02726	0	5.39349	4.90282	4.64779	3.19392	4.59759	4.2096	0	0	0	5.66503	5.28591	6.00154
