# Supplementary material for: Regional Seismic Information Entropy to Detect Earthquake Activation Precursors
Source: Entropy (Basel). 2018 Nov 8;20(11):861. doi: 10.3390/e20110861 (PMC7512422; doi:10.3390/e20110861)
Supplement: Supplementary file 1 [file entropy-20-00861-s001.zip › SupplememtaryData1-4/S3_Data_PI_Month_Region.xlsx]

## Sheet: Sheet1
Latitude	25	29	33	37	41	45	25	29	33	37	41	45	25	29	33	37	41	45	25	29	33	37	41	45	25	29	33	37	41	45	25	29	33	37	41	45
Longitude	125	125	125	125	125	125	129	129	129	129	129	129	133	133	133	133	133	133	137	137	137	137	137	137	141	141	141	141	141	141	145	145	145	145	145	145
yyyymm:	Index of pattern informatics (PI) setting t0 and t1 of the learning period [t0, t1] as below, for predicting (t, t+ prediction period] where [t1, t] is the change period.
198301: t0
198701: t1
198702:	-0.00484184	-0.00480944	-0.00482482	-0.00482585	-0.00482542	-0.00482585	-0.00490377	-0.00458688	-0.00440552	-0.00482542	-0.00491629	-0.00482585	-0.00482585	-0.00453186	-0.00271266	-0.00481251	-0.0048242	-0.00482585	-0.00473082	-0.00464966	-0.0039463	-0.00410719	-0.00487286	-0.00482379	-0.00481525	-0.00489286	0.159555	-0.00468183	-0.00304485	-0.00494507	-0.00482585	-0.00482585	-0.00482579	-0.00491457	-0.00184517	-0.00485779
198703:	-0.0120389	-0.0120801	-0.0120355	-0.0120333	-0.0120369	-0.0120333	-0.0121098	0.0370835	-0.0109478	-0.0120369	-0.0120806	-0.0120333	-0.0120333	-0.0114834	-0.0103811	-0.0121553	-0.0120476	-0.0120333	-0.0121604	-0.0120707	0.0417259	0.0443195	-0.00902451	-0.0120378	-0.0121096	-0.0121862	0.00688361	0.216333	-0.00633697	-0.012153	-0.0120333	-0.0120333	-0.0120377	-0.0121815	0.00328693	-0.0116673
198704:	-0.0108549	-0.0108919	-0.0108144	-0.0108129	-0.0108169	-0.0108129	-0.0110246	0.0566156	-0.00986058	-0.0108169	-0.0108723	-0.0108129	-0.0108129	-0.0101306	-0.00901698	-0.010993	-0.0108289	-0.0108129	-0.0110686	-0.0109558	0.0276103	0.0425386	-0.0085683	-0.010816	-0.0109011	-0.011047	0.0155534	0.168128	-0.00592886	-0.0110097	-0.0108129	-0.0108129	-0.0108184	-0.0110383	0.00478794	-0.0104693
198705:	-0.0110503	-0.0111845	-0.0111737	-0.0111747	-0.0111757	-0.0111747	-0.0111348	0.0187964	-0.0105055	-0.0111757	-0.0111971	-0.0111747	-0.0111747	-0.0107309	-0.0112039	-0.0112236	-0.0111789	-0.0111747	-0.0112274	-0.0110506	0.0607693	0.026467	-0.00892578	-0.0111892	-0.0111958	-0.0112268	0.0154755	0.188347	0.00416858	-0.0112277	-0.0111747	-0.0111747	-0.011177	-0.0112188	0.00654948	-0.0109771
198706:	-0.00979278	-0.0099233	-0.0099007	-0.00990246	-0.00990329	-0.00990246	-0.00993947	0.0202483	-0.0095705	-0.00990329	-0.00992833	-0.00990246	-0.00990246	-0.00939702	-0.00970886	-0.0099602	-0.00990627	-0.00990246	-0.00996156	-0.00979355	0.0530224	0.0263474	-0.00800922	-0.0099182	-0.00992189	-0.00997174	0.0168847	0.156112	0.00672407	-0.00997425	-0.00990246	-0.00990246	-0.009905	-0.00997374	0.00497595	-0.00973476
198707:	-0.00915375	-0.00928402	-0.00926374	-0.00926695	-0.00926769	-0.00926695	-0.00938351	0.032841	-0.00925136	-0.00926769	-0.0093027	-0.00926695	-0.00926695	-0.00863128	-0.00888031	-0.00934683	-0.00929644	-0.00926695	-0.00930727	-0.00915533	0.0408828	0.0237618	-0.00791501	-0.00928711	-0.00931006	-0.00936114	0.0238248	0.143523	0.00782453	-0.00939169	-0.00926695	-0.00926695	-0.00927035	-0.00940644	-0.00603457	-0.00902095
198708:	-0.00879198	-0.00892907	-0.00889164	-0.00889615	-0.00889654	-0.00889615	-0.00907354	0.0331591	-0.00880536	-0.00889654	-0.0089355	-0.00889615	-0.00889615	-0.00837024	-0.00747047	-0.00901732	-0.00892755	-0.00889615	-0.00886403	-0.00879455	0.0363924	0.0232966	-0.00764102	-0.00891672	-0.00893556	-0.00899833	0.0269943	0.135215	0.00665226	-0.00903635	-0.00889615	-0.00889615	-0.00889987	-0.00907292	-0.00663412	-0.00863763
198709:	-0.00887732	-0.00901626	-0.00895869	-0.0089646	-0.00896457	-0.0089646	-0.009192	0.0398871	-0.00881453	-0.00896457	-0.00900734	-0.0089646	-0.0089646	-0.00836638	-0.00765912	-0.00909267	-0.00899757	-0.0089646	-0.00887376	-0.00879934	0.0307202	0.0242598	-0.00788562	-0.00898525	-0.00899837	-0.00913407	0.035858	0.12646	0.00761615	-0.00911547	-0.0089646	-0.0089646	-0.00896862	-0.00917429	-0.00755669	-0.00864628
198710:	-0.00852255	-0.00860799	-0.00855319	-0.00856077	-0.00856034	-0.00856077	-0.00885248	0.0436229	-0.00805423	-0.00856034	-0.00860933	-0.00856077	-0.00856077	-0.00806469	-0.0055185	-0.00870268	-0.00859721	-0.00856077	-0.0085048	-0.00844377	0.0248446	0.0227163	-0.00745324	-0.00858273	-0.00859093	-0.00874217	0.0385614	0.116294	0.00545478	-0.0087304	-0.00856077	-0.00856077	-0.00856531	-0.00883248	-0.00774559	-0.00817325
198711:	-0.00821399	-0.00825613	-0.00821214	-0.00822155	-0.00822053	-0.00822155	-0.00859497	0.0466772	-0.00698252	-0.00822053	-0.00831089	-0.00822155	-0.00822155	-0.00771254	-0.00307645	-0.00836675	-0.00825961	-0.00822155	-0.00809815	-0.00808761	0.019238	0.023369	-0.00734353	-0.00824331	-0.00831758	-0.0083907	0.0422631	0.102382	0.00528554	-0.00839732	-0.00822155	-0.00822155	-0.00822644	-0.00855019	-0.00782214	-0.00775972
198712:	-0.00894037	-0.00905053	-0.00904542	-0.00905449	-0.00905279	-0.00905449	-0.00928356	0.0341091	-0.00732996	-0.00905279	-0.0091199	-0.00905449	-0.00905449	-0.00862038	-0.00677877	-0.00914023	-0.00907997	-0.00905449	-0.00873804	-0.00898476	0.0324221	0.0214153	-0.00810056	-0.00906712	-0.00910792	-0.00916485	0.040046	0.127601	0.00897957	-0.00916003	-0.00905449	-0.00905449	-0.00905807	-0.00927748	-0.00738856	-0.00864928
198801:	-0.00892095	-0.0090393	-0.00905372	-0.00906322	-0.00906107	-0.00906322	-0.00923901	0.0288489	-0.00750765	-0.00906107	-0.00912177	-0.00906322	-0.00906322	-0.00860865	-0.00601884	-0.00914873	-0.00908434	-0.00906322	-0.00869365	-0.00893129	0.0355625	0.0177239	-0.00832434	-0.00907227	-0.00909958	-0.00920225	0.0407749	0.131809	0.00941714	-0.00914276	-0.00906322	-0.00906322	-0.00906639	-0.00926702	-0.00735135	-0.00867745
198802:	-0.00907973	-0.00917013	-0.0091986	-0.00920896	-0.00920638	-0.00920896	-0.00937561	0.0264725	-0.00761405	-0.00920638	-0.00926692	-0.00920896	-0.00920896	-0.00876883	-0.00558484	-0.00928429	-0.00925423	-0.00920896	-0.00871375	-0.00915683	0.035895	0.0185542	-0.00840242	-0.00921624	-0.00923628	-0.00934315	0.0427985	0.134947	0.00916349	-0.00929866	-0.00920896	-0.00920896	-0.00921206	-0.00941676	-0.00757692	-0.00878431
198803:	-0.00869665	-0.0087591	-0.00880407	-0.00881601	-0.00881281	-0.00881601	-0.00905275	0.0308792	-0.00728183	-0.00881281	-0.00887763	-0.00881601	-0.00881601	-0.00831931	-0.00486474	-0.00891032	-0.00886306	-0.00881601	-0.00816306	-0.0088906	0.031109	0.0166889	-0.00797546	-0.00882198	-0.00886333	-0.00899321	0.0472982	0.122394	0.00776195	-0.00892387	-0.00881601	-0.00881601	-0.00881925	-0.00904994	-0.00748338	-0.00837995
198804:	-0.0088379	-0.00887394	-0.00893873	-0.00895257	-0.00894862	-0.00895257	-0.00925234	0.0543317	-0.00802642	-0.00894862	-0.00901873	-0.00895257	-0.00895257	-0.00838907	-0.00373814	-0.00906899	-0.00900186	-0.00895257	-0.00811219	-0.00904391	0.0214949	0.0136085	-0.00830029	-0.00895702	-0.00902241	-0.0091793	0.0511377	0.111005	0.00835209	-0.00908182	-0.00895257	-0.00895257	-0.00895599	-0.00921696	-0.00790041	-0.00844791
198805:	-0.00901856	-0.0090014	-0.00908343	-0.00909883	-0.00909425	-0.00909883	-0.00945746	0.0594763	-0.00827023	-0.00912715	-0.00916813	-0.00909883	-0.00909883	-0.00848135	-0.00443422	-0.0092389	-0.00917968	-0.00909883	-0.00816224	-0.00932091	0.0191435	0.0142057	-0.00855937	-0.00913437	-0.00919366	-0.00939185	0.0540009	0.111219	0.0083341	-0.00925081	-0.00909883	-0.00909883	-0.00910236	-0.00938469	-0.00909477	-0.00853808
198806:	-0.0087368	-0.00887304	-0.00875764	-0.00877511	-0.00876973	-0.00877511	-0.00920335	0.0616278	-0.00790509	-0.00880532	-0.00884972	-0.00877511	-0.00877511	-0.00808887	-0.00257522	-0.00891776	-0.00886157	-0.00877511	-0.00779227	-0.00913981	0.0156558	0.0142336	-0.00829679	-0.00881193	-0.00890105	-0.00916256	0.0552854	0.101409	0.00768088	-0.00895799	-0.00877511	-0.00877511	-0.00877886	-0.00909346	-0.0090439	-0.00814438
198807:	-0.00909651	-0.00929887	-0.00923661	-0.00925181	-0.00924676	-0.00925181	-0.00950429	0.0424913	-0.008004	-0.00927376	-0.00930671	-0.00925181	-0.00925181	-0.00861584	-0.00614903	-0.00939756	-0.00931386	-0.00925181	-0.00811289	-0.00949744	0.0302738	0.00804123	-0.0086526	-0.00927612	-0.00932857	-0.00952285	0.0521393	0.132055	0.00605907	-0.0094026	-0.00925181	-0.00925181	-0.00925451	-0.00947424	-0.00867859	-0.00865298
198808:	-0.0112361	-0.0114932	-0.0114879	-0.0114938	-0.0114917	-0.0114938	-0.0114167	0.0139114	-0.0105523	-0.0115	-0.0115087	-0.0114938	-0.0114938	-0.0111879	-0.0115225	-0.0115242	-0.0115151	-0.0114938	-0.0105287	-0.011524	0.0735024	-0.00228124	-0.0104176	-0.0114993	-0.0115127	-0.0114847	0.0348448	0.203098	0.0156973	-0.011523	-0.0114938	-0.0114938	-0.0114946	-0.0115165	-0.00920901	-0.0111699
198809:	-0.0114715	-0.0117397	-0.0117207	-0.0117275	-0.011725	-0.0117275	-0.0116729	0.0131132	-0.0107663	-0.0117341	-0.0117439	-0.0117275	-0.0117275	-0.0114462	-0.0117125	-0.0117656	-0.0117513	-0.0117275	-0.0106228	-0.0117592	0.0727608	-0.00365009	-0.0104608	-0.011733	-0.0117525	-0.0117096	0.0397029	0.209514	0.0137756	-0.0117631	-0.0117275	-0.0117275	-0.0117283	-0.0117619	-0.00921503	-0.011368
198810:	-0.0116917	-0.0119735	-0.011948	-0.0119558	-0.0119529	-0.0119558	-0.01187	0.0166248	-0.0107692	-0.011963	-0.0119741	-0.0119558	-0.0119558	-0.0116937	-0.0118162	-0.0120024	-0.0119825	-0.0119558	-0.0107949	-0.0119942	0.0691811	-0.00510926	-0.0108964	-0.0119613	-0.0119819	-0.0119754	0.0460807	0.211807	0.013177	-0.0119959	-0.0119558	-0.0119558	-0.0119567	-0.0119987	-0.00932398	-0.0115541
198811:	-0.0115297	-0.0118364	-0.0117882	-0.0117981	-0.0117944	-0.0117981	-0.0116688	0.0183229	-0.0104107	-0.011807	-0.0118212	-0.0117981	-0.0117981	-0.0115127	-0.0114883	-0.0118743	-0.0118322	-0.0117981	-0.0105537	-0.0118423	0.064363	-0.00570358	-0.0107793	-0.0118044	-0.0118467	-0.0118351	0.0531521	0.204546	0.0124588	-0.011849	-0.0117981	-0.0117981	-0.0117992	-0.0118745	-0.00967513	-0.0113289
198812:	-0.0116466	-0.0119785	-0.0119272	-0.0119376	-0.0119335	-0.0119376	-0.0117752	0.0212868	-0.0103258	-0.011946	-0.01196	-0.0119376	-0.0119376	-0.0116813	-0.0116174	-0.0120156	-0.0119706	-0.0119376	-0.0106396	-0.0119613	0.0638138	-0.00691827	-0.0110588	-0.0119427	-0.0120073	-0.0119618	0.0537453	0.205588	0.0136103	-0.0119825	-0.0119376	-0.0119376	-0.0119385	-0.012016	-0.00983986	-0.0114371
198901:	-0.0119342	-0.0123739	-0.0123033	-0.0123171	-0.0123116	-0.0123171	-0.0122912	0.0454402	-0.0108616	-0.0123275	-0.0123454	-0.0123171	-0.0123171	-0.0119842	-0.0123105	-0.0124324	-0.012359	-0.0123171	-0.0107496	-0.0124409	0.0491303	-0.00793322	-0.0115759	-0.0123222	-0.0124192	-0.0124149	0.0641092	0.212675	-0.00115386	-0.0123665	-0.0123171	-0.0123171	-0.0123183	-0.0124385	-0.00942492	-0.0117425
198902:	-0.0113287	-0.0117812	-0.0117018	-0.0117184	-0.0117118	-0.0117184	-0.0117675	0.050637	-0.0100089	-0.0117305	-0.0117519	-0.0117184	-0.0117184	-0.0113573	-0.0116796	-0.0118628	-0.011768	-0.0117184	-0.0100983	-0.0118858	0.0411483	-0.00797061	-0.0111907	-0.0117235	-0.011854	-0.0118902	0.0704552	0.196116	-0.00562937	-0.0117867	-0.0117184	-0.0117184	-0.0117198	-0.0118754	-0.00911711	-0.0111359
198903:	-0.0116953	-0.0121735	-0.0120744	-0.0120914	-0.0120845	-0.0120914	-0.0121698	0.0511262	-0.0102583	-0.0121029	-0.0121238	-0.0120914	-0.0120914	-0.0117061	-0.0120414	-0.012246	-0.0121391	-0.0120914	-0.0103811	-0.0122366	0.041162	-0.00905672	-0.0116455	-0.0120951	-0.012221	-0.0122589	0.0755142	0.203412	-0.00623281	-0.0121487	-0.0120914	-0.0120914	-0.0120927	-0.0122455	-0.00966518	-0.0114804
198904:	-0.0120688	-0.0125345	-0.0124348	-0.0124533	-0.0124457	-0.0124533	-0.0125675	0.0522778	-0.0104445	-0.0124652	-0.0124873	-0.0124533	-0.0124533	-0.0120633	-0.0119277	-0.0126355	-0.0125032	-0.0124533	-0.0106353	-0.0125598	0.0384896	-0.0100343	-0.0120545	-0.0124562	-0.0125899	-0.0126183	0.0849459	0.207006	-0.00703371	-0.0125064	-0.0124533	-0.0124533	-0.0124546	-0.0126205	-0.00957271	-0.0118318
198905:	-0.0117458	-0.0122061	-0.0120979	-0.0121193	-0.0121325	-0.0121193	-0.0122854	0.0521649	-0.0100591	-0.0121325	-0.0121576	-0.0121193	-0.0121193	-0.0116717	-0.0103768	-0.0123539	-0.0122134	-0.0121193	-0.010143	-0.0122669	0.0321983	-0.00982778	-0.0119607	-0.0121216	-0.0122898	-0.0123648	0.0949897	0.193999	-0.00796321	-0.0121918	-0.0121193	-0.0121193	-0.0121207	-0.0123164	-0.0100975	-0.0114195
198906:	-0.0118374	-0.0122883	-0.0121764	-0.0122005	-0.0122147	-0.0122005	-0.0123818	0.055201	-0.00991292	-0.0122147	-0.0122421	-0.0122005	-0.0122005	-0.0118073	-0.00908802	-0.0124867	-0.0123038	-0.0122005	-0.0100704	-0.0123505	0.0275477	-0.0104199	-0.0122002	-0.0122018	-0.0124466	-0.0125208	0.100953	0.193678	-0.00985334	-0.0122925	-0.0122005	-0.0122005	-0.0122019	-0.0124358	-0.0105584	-0.0114698
198907:	-0.0145757	-0.0150346	-0.0150222	-0.0150288	-0.0150315	-0.0150288	-0.0146298	0.0111328	-0.0128955	-0.0150315	-0.0150367	-0.0150288	-0.0150288	-0.0148178	-0.0147697	-0.0150109	-0.0150456	-0.0150288	-0.0133512	-0.0145371	0.0840794	-0.0150001	-0.0145762	-0.0150273	-0.0150333	-0.0148623	0.0745974	0.286189	-0.00335395	-0.0150343	-0.0150288	-0.0150288	-0.0150291	-0.0150403	-0.00840594	-0.0146443
198908:	-0.0142212	-0.0147197	-0.014694	-0.0147029	-0.0147063	-0.0147029	-0.0143158	0.0116115	-0.0122522	-0.0147063	-0.0147135	-0.0147029	-0.0147029	-0.0144868	-0.014706	-0.0147034	-0.0147271	-0.0147029	-0.0129725	-0.0140728	0.07913	-0.0147289	-0.0143329	-0.0147004	-0.0147321	-0.0145057	0.0816564	0.27309	-0.00304181	-0.0147069	-0.0147029	-0.0147029	-0.0147032	-0.0147335	-0.00807756	-0.0143071
198909:	-0.0141295	-0.0146627	-0.0146101	-0.0146205	-0.0146243	-0.0146205	-0.0142712	0.0138292	-0.0124858	-0.0146243	-0.0146328	-0.0146205	-0.0146205	-0.0144116	-0.0145289	-0.0146312	-0.0146494	-0.0146205	-0.0127748	-0.0138729	0.0749711	-0.0146614	-0.0143283	-0.0146172	-0.014667	-0.0143282	0.0833661	0.270142	-0.0024695	-0.0146211	-0.0146205	-0.0146205	-0.0146208	-0.0146694	-0.00789274	-0.0141798
198910:	-0.0114258	-0.0120571	-0.0119728	-0.0119868	-0.0119917	-0.0119868	-0.0118023	0.0161845	-0.00979786	-0.0119917	-0.012003	-0.0119868	-0.0119868	-0.011719	-0.0116174	-0.0120517	-0.0120266	-0.0119868	-0.00990303	-0.0111156	0.0611962	-0.0120775	-0.0118307	-0.0119817	-0.0120775	-0.0118032	0.0886391	0.190759	0.000693235	-0.0119808	-0.0119868	-0.0119868	-0.0119872	-0.0120756	-0.00481967	-0.0114543
198911:	-0.00613286	-0.00698703	-0.00686414	-0.00688458	-0.00689106	-0.00688458	-0.00687924	0.0201067	-0.00486569	-0.00689106	-0.00690725	-0.00688458	-0.00688458	-0.00650874	-0.0067056	-0.00707512	-0.00694231	-0.00688458	-0.00441412	-0.00622439	0.0306687	-0.00700322	-0.00698497	-0.0068757	-0.00705978	-0.006928	0.0972396	0.0400948	0.00964455	-0.00686142	-0.00688458	-0.00688458	-0.00688502	-0.00703915	0.00258456	-0.00622098
198912:	-0.00576407	-0.00667206	-0.0065359	-0.0065595	-0.00656655	-0.0065595	-0.00667208	0.0231703	-0.00459693	-0.00656655	-0.00658481	-0.0065595	-0.0065595	-0.00615445	-0.00610059	-0.00680616	-0.00662474	-0.0065595	-0.00394236	-0.00600031	0.0226296	-0.00667856	-0.00674735	-0.00654839	-0.00677724	-0.00658074	0.10754	0.0249447	0.0096994	-0.00657686	-0.0065595	-0.0065595	-0.00655994	-0.00674256	0.00254535	-0.0058134
199001:	-0.00545868	-0.0063908	-0.00625071	-0.00627647	-0.00628368	-0.00627647	-0.00640315	0.0242868	-0.00440731	-0.00628368	-0.00630306	-0.00627647	-0.00627647	-0.00585674	-0.0058505	-0.00656286	-0.00634561	-0.00627647	-0.00362317	-0.00573507	0.0179921	-0.00640293	-0.00652113	-0.00626342	-0.00651564	-0.00639499	0.113168	0.0156902	0.0092715	-0.0063029	-0.00627647	-0.00627647	-0.00627688	-0.00648607	0.00191392	-0.00546805
199002:	-0.005466	-0.00638382	-0.00626689	-0.00629119	-0.00629729	-0.00629119	-0.00634355	0.0201723	-0.00443704	-0.00629729	-0.00631463	-0.00629119	-0.00629119	-0.00586764	-0.00607232	-0.00653915	-0.00635244	-0.00629119	-0.00372514	-0.0057482	0.0211844	-0.00613445	-0.00649476	-0.00627762	-0.00650659	-0.00633948	0.111767	0.0171192	0.00972213	-0.00630075	-0.00629119	-0.00629119	-0.00629147	-0.00647641	0.00256566	-0.00555956
199003:	-0.00519634	-0.00613514	-0.00601298	-0.00603992	-0.00604628	-0.00603992	-0.00615019	0.0218685	-0.00396569	-0.00604628	-0.00606507	-0.00603992	-0.00603992	-0.00559695	-0.00564641	-0.00634208	-0.00610624	-0.00603992	-0.00325247	-0.0054977	0.0173546	-0.00597834	-0.00630414	-0.00602412	-0.00629069	-0.00614029	0.113385	0.0123632	0.00826	-0.00607719	-0.00603992	-0.00603992	-0.00604016	-0.00624681	0.00158654	-0.00537669
199004:	-0.00508342	-0.00608762	-0.00594437	-0.00597445	-0.00598104	-0.00597445	-0.00618742	0.0240948	-0.00363865	-0.00598104	-0.00602074	-0.00597445	-0.00597445	-0.00550434	-0.00519163	-0.00633949	-0.00604632	-0.00597445	-0.00333386	-0.00549405	0.0135097	-0.00597016	-0.00633984	-0.00597636	-0.00627615	-0.00612758	0.118759	0.00904325	0.00889387	-0.00604184	-0.00597445	-0.00597445	-0.00597464	-0.00620552	-0.0014283	-0.00530489
199005:	-0.00471119	-0.00579457	-0.00561003	-0.00564331	-0.00565008	-0.00564331	-0.00593834	0.0236376	-0.00308383	-0.00565008	-0.00573362	-0.00564331	-0.00564331	-0.0051155	-0.00518272	-0.00609038	-0.00572051	-0.00564331	-0.0029816	-0.00510405	0.00923269	-0.00577499	-0.00608674	-0.00564401	-0.00600066	-0.00590302	0.123636	0.00179763	0.00667912	-0.0057643	-0.00564331	-0.00564331	-0.00564344	-0.00591204	-0.00148366	-0.00490064
199006:	-0.00468321	-0.00579068	-0.00560328	-0.00563917	-0.00564594	-0.00563917	-0.00601991	0.0253222	-0.00301622	-0.00564594	-0.00573452	-0.00563917	-0.00563917	-0.00509398	-0.00467602	-0.00613843	-0.00571987	-0.00563917	-0.00287305	-0.00509697	0.00593305	-0.00600765	-0.00614653	-0.00563849	-0.00603532	-0.0059529	0.128285	-0.00113449	0.00681742	-0.00575665	-0.00563917	-0.00563917	-0.00563923	-0.0059561	-0.00204572	-0.0048328
199007:	-0.0047467	-0.00591054	-0.00569881	-0.00573778	-0.00576897	-0.00573778	-0.0062388	0.0245742	-0.00300456	-0.00574456	-0.00583911	-0.00573778	-0.00573778	-0.00517003	-0.00459808	-0.00630842	-0.00582264	-0.00573778	-0.0028447	-0.00520217	0.00172711	-0.00627208	-0.00633581	-0.0057355	-0.00618002	-0.00613369	0.140651	-0.00523812	0.00653311	-0.00587304	-0.00573778	-0.00573778	-0.00573775	-0.00611101	-0.00190983	-0.00489633
199008:	-0.0048499	-0.00604609	-0.00583799	-0.00587925	-0.00591108	-0.00587925	-0.0064578	0.0241123	-0.00285302	-0.00588576	-0.00598372	-0.00587925	-0.00587925	-0.00529693	-0.00478532	-0.00650851	-0.00596569	-0.00587925	-0.00293886	-0.0052118	-0.000394097	-0.00642877	-0.0065181	-0.00587504	-0.00635415	-0.00633992	0.149243	-0.00639085	0.00569329	-0.00609352	-0.00587925	-0.00587925	-0.00587912	-0.00626842	-0.00180528	-0.0050144
199009:	-0.00462462	-0.00583988	-0.00566663	-0.0057061	-0.00573468	-0.0057061	-0.00621881	0.0197872	-0.00290271	-0.00571134	-0.0058011	-0.0057061	-0.0057061	-0.00514547	-0.00497139	-0.00628867	-0.00580508	-0.0057061	-0.0028761	-0.00495673	0.00173647	-0.0060806	-0.00622839	-0.00569946	-0.00613035	-0.00603837	0.142283	-0.00619275	0.0081035	-0.00590184	-0.0057061	-0.0057061	-0.00570583	-0.00608687	-0.000524127	-0.00483576
199010:	-0.00457183	-0.00582924	-0.00567854	-0.0057148	-0.0057391	-0.0057148	-0.00610843	0.0143131	-0.0023132	-0.00571858	-0.00579684	-0.0057148	-0.0057148	-0.00515624	-0.00576399	-0.00619538	-0.00579898	-0.0057148	-0.0030129	-0.00481225	0.00650699	-0.00578625	-0.00609374	-0.00570602	-0.00608063	-0.00584326	0.136949	-0.00553992	0.0113862	-0.00586395	-0.0057148	-0.0057148	-0.00571439	-0.00607262	0.000906188	-0.00486114
199011:	-0.00450165	-0.00579243	-0.00564159	-0.00568066	-0.00570605	-0.00568066	-0.00615427	0.0165689	-0.00255872	-0.00568429	-0.0057673	-0.00568066	-0.00568066	-0.00506962	-0.0048885	-0.00623058	-0.00578895	-0.00568066	-0.00297386	-0.00490521	0.00308771	-0.00574391	-0.00617348	-0.00571363	-0.00607404	-0.00585847	0.140458	-0.00612614	0.00833685	-0.00582906	-0.00568066	-0.00568066	-0.00568015	-0.00612252	0.00112694	-0.0048297
199012:	-0.00440221	-0.00575987	-0.0055886	-0.00563087	-0.00565745	-0.00563087	-0.00623121	0.0174785	-0.00321666	-0.00563429	-0.0057226	-0.00563087	-0.00563087	-0.00496025	-0.00444022	-0.00625691	-0.00574511	-0.00563087	-0.00284744	-0.00517978	0.000850984	-0.00540405	-0.00625363	-0.00566445	-0.00605382	-0.00598658	0.141801	-0.00624217	0.0079588	-0.00577727	-0.00563087	-0.00563087	-0.00563023	-0.00611303	0.000907713	-0.00481355
199101:	-0.00440703	-0.00576658	-0.00560039	-0.00564453	-0.00567145	-0.00564453	-0.00631399	0.0171129	-0.00218526	-0.00564763	-0.00573833	-0.00564453	-0.00564453	-0.00496627	-0.00456106	-0.00630788	-0.00578265	-0.00564453	-0.00284784	-0.00528013	-0.000232464	-0.00534375	-0.0063202	-0.00567763	-0.00607928	-0.0061023	0.145568	-0.00633495	0.00588659	-0.00584624	-0.00564453	-0.00564453	-0.00564379	-0.00615834	0.000574273	-0.00481453
199102:	-0.0044557	-0.00580768	-0.00564672	-0.00569272	-0.00571997	-0.00569272	-0.00642328	0.0169431	-0.00226658	-0.0056955	-0.00578854	-0.00569272	-0.00569272	-0.00497425	-0.00443944	-0.00640243	-0.00583361	-0.00569272	-0.0029445	-0.00537696	-0.0020247	-0.00508651	-0.00641806	-0.00572532	-0.006154	-0.00622039	0.148797	-0.00593901	0.00552686	-0.0058896	-0.00569272	-0.00569272	-0.00569187	-0.00622602	0.000656386	-0.00492346
199103:	-0.00440889	-0.00578896	-0.00563474	-0.0056832	-0.00571091	-0.0056832	-0.00649259	0.0163824	-0.00234432	-0.00568558	-0.00578175	-0.0056832	-0.0056832	-0.00491247	-0.00398649	-0.00645326	-0.00582783	-0.0056832	-0.00272408	-0.0055434	-0.00383015	-0.00445388	-0.00648948	-0.00571521	-0.0061601	-0.0063024	0.15159	-0.00462136	0.00374733	-0.00587373	-0.0056832	-0.0056832	-0.00568222	-0.00625612	-0.000365654	-0.00489219
199104:	-0.00470734	-0.00610537	-0.00595782	-0.00600881	-0.00603703	-0.00600881	-0.00690096	0.0163332	-0.00272936	-0.00601079	-0.00613497	-0.00600881	-0.00600881	-0.00518544	-0.00440968	-0.00683625	-0.00618136	-0.00600881	-0.00300837	-0.0059293	-0.00545504	-0.00477301	-0.00688904	-0.00604029	-0.00650154	-0.00673523	0.164865	-0.00329857	0.00203315	-0.00619298	-0.00600881	-0.00600881	-0.00600769	-0.00663843	-0.00126959	-0.00523381
199105:	-0.00466454	-0.00610207	-0.00593665	-0.00599008	-0.00601872	-0.00599008	-0.00695802	0.0146807	-0.00241694	-0.00599164	-0.00611968	-0.00599008	-0.00599008	-0.00511442	-0.00452213	-0.00688027	-0.00619146	-0.00599008	-0.0030084	-0.00594088	-0.00614904	-0.0047012	-0.00694977	-0.00602085	-0.00651489	-0.00678708	0.168381	-0.00150287	-0.00020467	-0.00621484	-0.00599008	-0.00599008	-0.00598883	-0.00667697	-0.00235759	-0.00519712
199106:	-0.00477137	-0.00623378	-0.00607545	-0.00613177	-0.00616096	-0.00613177	-0.00719296	0.0151423	-0.00274149	-0.00613287	-0.00626565	-0.00613177	-0.00613177	-0.00527322	-0.00519236	-0.00712157	-0.00633972	-0.00613177	-0.00304072	-0.00618067	-0.00692922	-0.00413339	-0.0071832	-0.00616187	-0.00669404	-0.00703751	0.174903	0.000230525	-0.00262307	-0.00640051	-0.00613177	-0.00613177	-0.00613036	-0.00690023	-0.00312214	-0.00531536
199107:	-0.00495598	-0.00641976	-0.00626931	-0.00632811	-0.00638625	-0.00632811	-0.00746258	0.0147529	-0.00313984	-0.00632875	-0.00649251	-0.00632811	-0.00632811	-0.0054185	-0.00537967	-0.00738735	-0.00654116	-0.00632811	-0.00309747	-0.00632262	-0.007455	-0.00380225	-0.00746687	-0.0063574	-0.00694507	-0.00736324	0.182245	0.00210922	-0.00412582	-0.00664232	-0.00632811	-0.00632811	-0.00632656	-0.00712811	-0.00406178	-0.00553437
199108:	-0.00519189	-0.0066626	-0.0065211	-0.00658256	-0.00669979	-0.00658256	-0.00778574	0.0123675	-0.00374254	-0.00658271	-0.00675141	-0.00658256	-0.00658256	-0.00561816	-0.00382679	-0.00771682	-0.00680092	-0.00658256	-0.00314331	-0.00674421	-0.00769975	-0.00337827	-0.00781901	-0.00661093	-0.0072576	-0.00771858	0.187944	0.0064698	-0.00522578	-0.00694428	-0.00658256	-0.00658256	-0.00658085	-0.00743252	-0.0044372	-0.00581019
199109:	-0.00460545	-0.00616655	-0.00604408	-0.0061016	-0.00620588	-0.0061016	-0.00712758	0.00652682	-0.00360393	-0.00610054	-0.00625153	-0.0061016	-0.0061016	-0.00514594	-0.00434047	-0.0071159	-0.00629403	-0.0061016	-0.0027186	-0.00610684	-0.00683873	-0.0033314	-0.0071546	-0.006123	-0.00673921	-0.00702365	0.181842	0.00124383	-0.0040671	-0.00641637	-0.0061016	-0.0061016	-0.00609981	-0.00687811	-0.00298152	-0.00542098
199110:	-0.00455241	-0.00616059	-0.00602833	-0.006087	-0.00619082	-0.006087	-0.00713537	0.00431782	-0.00334454	-0.00608531	-0.00623621	-0.006087	-0.006087	-0.00512906	-0.00447296	-0.00714356	-0.00627785	-0.006087	-0.002577	-0.00609945	-0.00688685	-0.00316199	-0.00716394	-0.00610622	-0.00672031	-0.0070223	0.184146	0.00173562	-0.00492711	-0.00643092	-0.006087	-0.006087	-0.00608507	-0.00686755	-0.00331851	-0.00546652
199111:	-0.00472499	-0.00637447	-0.00625003	-0.00631228	-0.0064205	-0.00631228	-0.00748079	0.0057361	-0.00367973	-0.00630999	-0.00646785	-0.00631228	-0.00631228	-0.00528503	-0.00435757	-0.00747469	-0.00651079	-0.00631228	-0.00266132	-0.00646062	-0.00753194	-0.00308433	-0.00752598	-0.00633053	-0.00699492	-0.00736738	0.19	0.00460592	-0.0064521	-0.00675266	-0.00631228	-0.00631228	-0.00631015	-0.00717285	-0.0043713	-0.00580389
199112:	-0.00497489	-0.00667145	-0.00656376	-0.00662808	-0.0067372	-0.00662808	-0.00782493	0.00326032	-0.00398656	-0.00662506	-0.0067849	-0.00662808	-0.00662808	-0.00566162	-0.00518449	-0.00785761	-0.00682745	-0.00662808	-0.00286324	-0.00683951	-0.00761099	-0.00292389	-0.00791018	-0.00664415	-0.00733496	-0.00779676	0.194293	0.0140463	-0.00713025	-0.00712684	-0.00662808	-0.00662808	-0.00662578	-0.00750705	-0.00512099	-0.00606861
199201:	-0.00507418	-0.00680298	-0.00670796	-0.00677515	-0.00688696	-0.00677515	-0.00802212	0.00223295	-0.00431028	-0.00677146	-0.00693582	-0.00680445	-0.00677515	-0.00574926	-0.00487213	-0.0081096	-0.0069788	-0.00677515	-0.00294749	-0.00689714	-0.00703912	-0.00263795	-0.008158	-0.00678962	-0.00750082	-0.00805307	0.193274	0.02072	-0.00811252	-0.00732267	-0.00677515	-0.00677515	-0.00677266	-0.0077058	-0.00544983	-0.00616309
199202:	-0.00535588	-0.00712994	-0.0070198	-0.00708914	-0.00720229	-0.00708914	-0.00837968	0.000509847	-0.00467443	-0.00708479	-0.0072517	-0.00711893	-0.00708914	-0.006091	-0.00561477	-0.00849461	-0.00729454	-0.00708914	-0.00322806	-0.00728542	-0.00680461	-0.00329829	-0.0085493	-0.00710175	-0.0078439	-0.00832834	0.202423	0.0249683	-0.00855731	-0.00765658	-0.00708914	-0.00708914	-0.00708648	-0.00810999	-0.00633922	-0.00646526
199203:	-0.00566462	-0.00745746	-0.00736109	-0.00743289	-0.00754789	-0.00743289	-0.00881861	-0.00069272	-0.00505007	-0.00742785	-0.00759806	-0.0074633	-0.00743289	-0.00638128	-0.00632461	-0.00890815	-0.00764093	-0.00743289	-0.00352919	-0.00778429	-0.00589962	-0.00314082	-0.00897928	-0.00744366	-0.00822146	-0.00877782	0.206558	0.0331156	-0.00886537	-0.0080477	-0.00743289	-0.00743289	-0.00743005	-0.00850118	-0.00718104	-0.00693802
199204:	-0.0059421	-0.00777528	-0.00766317	-0.00773703	-0.00785312	-0.00773703	-0.00918684	-0.000865703	-0.00548969	-0.00773132	-0.00790372	-0.00776787	-0.00773703	-0.0066366	-0.00663025	-0.00926744	-0.00794629	-0.00773703	-0.00369186	-0.00833788	-0.00462015	-0.0031223	-0.0093723	-0.00774583	-0.00853222	-0.0091305	0.209092	0.0390937	-0.00862346	-0.0083961	-0.00773703	-0.00773703	-0.00773402	-0.00884518	-0.00775503	-0.00719781
199205:	-0.00613516	-0.00801971	-0.00792354	-0.00800059	-0.00811919	-0.00800059	-0.00955485	-0.00130885	-0.00574918	-0.00799402	-0.00817082	-0.00803226	-0.00800059	-0.00683304	-0.00701273	-0.00964572	-0.0082135	-0.00800059	-0.00375388	-0.00896072	-0.00276496	-0.0030856	-0.00976706	-0.00800715	-0.00883579	-0.00925524	0.208749	0.0458133	-0.00735986	-0.00871317	-0.00800059	-0.00800059	-0.00799735	-0.0092225	-0.00860994	-0.00751307
199206:	-0.00647759	-0.00842754	-0.00834926	-0.00842981	-0.00855111	-0.00842981	-0.0101094	-0.00103669	-0.00615096	-0.00842229	-0.00860385	-0.00846237	-0.00842981	-0.00718867	-0.00772507	-0.0102107	-0.00864661	-0.00842981	-0.00407944	-0.00963493	-0.000833848	-0.00389619	-0.0103424	-0.00843388	-0.00928356	-0.0091059	0.214038	0.0510688	-0.00585786	-0.009199	-0.00842981	-0.00842981	-0.00842631	-0.00970033	-0.0093438	-0.00802853
199207:	-0.0124305	-0.0147516	-0.0147293	-0.0148133	-0.0149325	-0.0148133	-0.0165434	-0.0119732	-0.0135047	-0.0148037	-0.0150151	-0.0148458	-0.0148133	-0.0135795	-0.0163808	-0.0166631	-0.0150235	-0.0148133	-0.00994028	-0.0163952	0.0304127	-0.012915	-0.016843	-0.0148102	-0.0156652	-0.0147678	0.188747	0.265213	-0.013615	-0.0155607	-0.0148133	-0.0148133	-0.0148094	-0.0161679	-0.0144648	-0.0143613
199208:	-0.0147794	-0.0172362	-0.017243	-0.0173303	-0.0174506	-0.0173303	-0.0191222	-0.0158809	-0.0161116	-0.0173195	-0.0175657	-0.0173634	-0.0173303	-0.0160154	-0.0193708	-0.0192821	-0.0176035	-0.0173303	-0.0123649	-0.0190806	0.0443945	-0.0156729	-0.0194919	-0.0173234	-0.0182614	-0.0154712	0.182305	0.340031	-0.0148414	-0.0181202	-0.0173303	-0.0173303	-0.0173261	-0.0187399	-0.0168314	-0.0168795
199209:	-0.0163218	-0.0188977	-0.0188594	-0.0189489	-0.0190694	-0.0189489	-0.0207985	-0.0179543	-0.0179125	-0.0189372	-0.019185	-0.0189822	-0.0189489	-0.0176187	-0.0211364	-0.020973	-0.0192218	-0.0189489	-0.0138033	-0.0208053	0.054501	-0.0173507	-0.0211842	-0.0189389	-0.019929	-0.0172833	0.184526	0.381411	-0.0152665	-0.0197531	-0.0189489	-0.0189489	-0.0189444	-0.0204557	-0.0186452	-0.0185179
199210:	-0.0172469	-0.0199044	-0.0198163	-0.0199079	-0.0200291	-0.0199079	-0.0218277	-0.0190411	-0.0191177	-0.0198954	-0.0201457	-0.0199416	-0.0199079	-0.0186103	-0.0221799	-0.0220437	-0.0202135	-0.0199079	-0.0146106	-0.0218576	0.0613355	-0.0180523	-0.0222111	-0.0198955	-0.0208919	-0.0183547	0.188274	0.402327	-0.0152153	-0.0208137	-0.0199079	-0.0199079	-0.0199033	-0.0214984	-0.0197399	-0.0194316
199211:	-0.018359	-0.0210754	-0.0209741	-0.0210674	-0.0211882	-0.0210674	-0.0230361	-0.0203715	-0.0203282	-0.021054	-0.0213049	-0.0211012	-0.0210674	-0.019721	-0.0234564	-0.0232523	-0.0213718	-0.0210674	-0.0156825	-0.0230711	0.0690807	-0.0196136	-0.0234253	-0.0210521	-0.0220713	-0.0196795	0.192436	0.428426	-0.0148032	-0.0219589	-0.0210674	-0.0210674	-0.0210625	-0.0227087	-0.0211611	-0.0206539
199212:	-0.0217886	-0.0246222	-0.0245894	-0.0246497	-0.0247679	-0.0246497	-0.0266129	-0.0247944	-0.0241853	-0.0246353	-0.0248824	-0.0246831	-0.0246497	-0.0232475	-0.0270864	-0.0268518	-0.0249466	-0.0246497	-0.0190011	-0.0267409	0.0915113	-0.0238254	-0.0270216	-0.0246304	-0.0257009	-0.0234941	0.186518	0.53199	-0.0184483	-0.0256068	-0.0246497	-0.0246497	-0.0246447	-0.0262738	-0.0248715	-0.0241678
199301:	-0.0246967	-0.0277849	-0.0277271	-0.0277891	-0.0279039	-0.0277891	-0.0296984	-0.0290797	-0.0278435	-0.0277734	-0.0280159	-0.0278219	-0.0277891	-0.0263615	-0.0298897	-0.0299811	-0.0280767	-0.0277891	-0.0220037	-0.0300429	0.114564	-0.0277989	-0.0302084	-0.0277648	-0.0288035	-0.0269714	0.176624	0.612975	-0.00972462	-0.0287736	-0.0277891	-0.0277891	-0.0277838	-0.0293905	-0.0282835	-0.0272243
199302:	-0.0258243	-0.0291241	-0.0289831	-0.0290488	-0.0291673	-0.0290488	-0.0310805	-0.0308996	-0.0296803	-0.0290318	-0.0292833	-0.0290829	-0.0290488	-0.0275284	-0.0311908	-0.0314401	-0.0293453	-0.0290488	-0.0230355	-0.0316406	0.129715	-0.0193287	-0.0317034	-0.0290208	-0.0300966	-0.028787	0.1721	0.63129	-0.00488667	-0.0301382	-0.0290488	-0.0290488	-0.0290432	-0.0307514	-0.0300774	-0.0286406
199303:	-0.027728	-0.0311197	-0.0310005	-0.0310689	-0.0311885	-0.0310689	-0.0331665	-0.0331246	-0.0317854	-0.0310506	-0.0313392	-0.0311035	-0.0310689	-0.0296033	-0.0332616	-0.0335986	-0.0314005	-0.0310689	-0.0249439	-0.0338399	0.148021	-0.0193633	-0.0338895	-0.0310372	-0.0322062	-0.0311183	0.177405	0.666661	0.000353448	-0.0321591	-0.0310689	-0.0310689	-0.0310629	-0.032833	-0.0324656	-0.030638
199304:	-0.0285874	-0.032036	-0.031943	-0.0320129	-0.0321313	-0.0320129	-0.0341579	-0.0342427	-0.0325938	-0.0319937	-0.0322812	-0.0320475	-0.0320129	-0.0305382	-0.0341421	-0.0345529	-0.0323408	-0.0320129	-0.0257211	-0.0348634	0.156396	-0.0178013	-0.0349039	-0.0319779	-0.0331347	-0.0321483	0.175482	0.684889	0.00337498	-0.0331335	-0.0320129	-0.0320129	-0.0320067	-0.0338196	-0.0333647	-0.0316005
199305:	-0.0265265	-0.0301164	-0.0301093	-0.0301453	-0.030255	-0.0301453	-0.0321786	-0.0327708	-0.0307007	-0.0301255	-0.030395	-0.0301778	-0.0301453	-0.0288479	-0.0311976	-0.0325695	-0.0304789	-0.0301453	-0.0236727	-0.0328015	0.134072	-0.0149704	-0.0327945	-0.0301062	-0.0311708	-0.0300005	0.16455	0.654731	0.00313306	-0.0312305	-0.0301453	-0.0301453	-0.0301391	-0.0319099	-0.0306463	-0.0297224
199306:	-0.0267951	-0.030454	-0.0304766	-0.0305139	-0.0306208	-0.0305139	-0.0324636	-0.0331975	-0.0308187	-0.0304933	-0.0307579	-0.0305459	-0.0305139	-0.0292519	-0.0308802	-0.0329645	-0.0308387	-0.0305139	-0.0240775	-0.033147	0.134175	-0.0153561	-0.0331129	-0.0304716	-0.0315316	-0.0304617	0.165946	0.663154	0.00375742	-0.0315558	-0.0305139	-0.0305139	-0.0305076	-0.0323248	-0.0307768	-0.0300679
199307:	-0.0388427	-0.0437788	-0.0438514	-0.043861	-0.044007	-0.043861	-0.0467696	-0.048676	-0.0484021	-0.0438311	-0.0441965	-0.0439051	-0.043861	-0.0421369	-0.0434007	-0.0478049	-0.0443493	-0.043861	-0.0355833	-0.0490258	0.143778	-0.0360626	0.496264	-0.0437975	-0.04532	-0.0481409	0.146197	0.599742	-0.0177386	-0.0453037	-0.043861	-0.043861	-0.0438519	-0.0465414	-0.0441922	-0.0433045
199308:	-0.0504855	-0.055868	-0.0559892	-0.0560023	-0.0561574	-0.0560023	-0.0591633	-0.0614549	-0.06169	-0.0559687	-0.0563602	-0.0560496	-0.0560023	-0.0542373	-0.0547085	-0.0604149	-0.056522	-0.0560023	-0.0470562	-0.0620084	0.165647	-0.0508568	0.915044	-0.0559762	-0.0576728	-0.0616083	0.131897	0.568266	-0.0304134	-0.0576397	-0.0560023	-0.0560023	-0.0559922	-0.058983	-0.0561994	-0.0553643
199309:	-0.0558384	-0.0613917	-0.0615529	-0.0615686	-0.0617252	-0.0615686	-0.0647746	-0.0672273	-0.06768	-0.061533	-0.0619308	-0.0616167	-0.0615686	-0.0596992	-0.0603675	-0.0661711	-0.0620934	-0.0615686	-0.0522658	-0.0678375	0.177863	-0.0574297	1.10387	-0.0615372	-0.0632493	-0.0675092	0.123308	0.555822	-0.0356011	-0.0634498	-0.0615686	-0.0615686	-0.061558	-0.0646486	-0.0618713	-0.0608901
199310:	-0.0595532	-0.065196	-0.0653933	-0.0654113	-0.0655676	-0.0654113	-0.0686935	-0.0716098	-0.0718408	-0.0653743	-0.0657737	-0.0654598	-0.0654113	-0.0635722	-0.0632967	-0.0701625	-0.0659353	-0.0654113	-0.0557827	-0.0718943	0.190863	-0.062029	1.21586	-0.0653753	-0.0670818	-0.0716798	0.118228	0.558786	-0.0383879	-0.0673136	-0.0654113	-0.0654113	-0.0654005	-0.0687255	-0.0654131	-0.0647568
199311:	-0.0621974	-0.0680959	-0.0681265	-0.0681466	-0.0683034	-0.0681466	-0.07154	-0.0743368	-0.0747666	-0.068108	-0.0685589	-0.0681955	-0.0681466	-0.0664507	-0.0659909	-0.0730513	-0.0686729	-0.0681466	-0.0583519	-0.0748298	0.204459	-0.0645067	1.27135	-0.0681063	-0.0698185	-0.0748062	0.1326	0.559687	-0.0368187	-0.0700859	-0.0681466	-0.0681466	-0.0681354	-0.0715401	-0.0682412	-0.0675768
199312:	-0.0636888	-0.0697362	-0.0697014	-0.0697237	-0.0698796	-0.0697237	-0.0731479	-0.0767774	-0.076355	-0.0696839	-0.0701347	-0.0697728	-0.0697237	-0.0680149	-0.0672388	-0.0746989	-0.0702469	-0.0697237	-0.0598014	-0.0765926	0.216285	-0.0667607	1.30972	-0.0696791	-0.0714639	-0.0766208	0.128857	0.562995	-0.0361521	-0.0717609	-0.0697237	-0.0697237	-0.0697122	-0.0731611	-0.0696482	-0.0690831
199401:	-0.0647325	-0.070861	-0.0708091	-0.0708334	-0.0709881	-0.0708334	-0.07446	-0.0781188	-0.0775516	-0.0707924	-0.0712424	-0.0708824	-0.0708334	-0.0692253	-0.0682663	-0.0758665	-0.0714469	-0.0708334	-0.0608064	-0.0778541	0.222952	-0.0681836	1.33882	-0.0707847	-0.0725531	-0.0779212	0.127946	0.5629	-0.0349496	-0.0729649	-0.0708334	-0.0708334	-0.0708217	-0.074378	-0.0708241	-0.0703293
199402:	-0.0649401	-0.0711753	-0.0710585	-0.0710848	-0.0712374	-0.0710848	-0.0746453	-0.0784394	-0.0778726	-0.0710428	-0.071537	-0.0711335	-0.0710848	-0.0694214	-0.0681331	-0.0760882	-0.0717844	-0.0710848	-0.0608396	-0.0781566	0.230272	-0.0687788	1.34144	-0.0710321	-0.0727746	-0.0782729	0.124112	0.563859	-0.0338927	-0.0732568	-0.0710848	-0.0710848	-0.0710728	-0.0746099	-0.0714156	-0.0705658
199403:	-0.0640603	-0.0703872	-0.0702651	-0.0702937	-0.0704424	-0.0702937	-0.0740347	-0.0776715	-0.0770105	-0.0702508	-0.0708295	-0.0703417	-0.0702937	-0.0686797	-0.0672581	-0.0752331	-0.0709778	-0.0702937	-0.059987	-0.0773299	0.222167	-0.0683704	1.33818	-0.0702365	-0.072015	-0.0774386	0.120462	0.553558	-0.0323188	-0.0724736	-0.0702937	-0.0702937	-0.0702815	-0.0737946	-0.0710725	-0.0698449
199404:	-0.0662601	-0.0726575	-0.0725733	-0.0726042	-0.0727509	-0.0726042	-0.0763046	-0.0800694	-0.0793335	-0.0725601	-0.0731816	-0.072652	-0.0726042	-0.0709226	-0.0688518	-0.0776309	-0.0732809	-0.0726042	-0.0621758	-0.079738	0.244346	-0.0707637	1.34203	-0.0725424	-0.0743781	-0.079849	0.119653	0.600333	-0.0332622	-0.0749004	-0.0726042	-0.0726042	-0.0725918	-0.0761597	-0.0732715	-0.072078
199405:	-0.0670223	-0.0734355	-0.0733808	-0.0734136	-0.0735592	-0.0734136	-0.0772793	-0.0810024	-0.080256	-0.0733684	-0.0739891	-0.0734613	-0.0734136	-0.0716742	-0.0704058	-0.0785243	-0.0740867	-0.0734136	-0.0629705	-0.0806321	0.255178	-0.072136	1.34294	-0.073348	-0.0752105	-0.0807036	0.119638	0.614534	-0.0311613	-0.0758418	-0.0734136	-0.0734136	-0.073401	-0.0770393	-0.0749989	-0.072924
199406:	-0.0673325	-0.0737764	-0.073753	-0.0737877	-0.0739321	-0.0737877	-0.0777123	-0.0814518	-0.0807465	-0.0737414	-0.0744071	-0.0738354	-0.0737877	-0.0720406	-0.0717408	-0.0790086	-0.0745025	-0.0737877	-0.0631706	-0.0811327	0.262177	-0.0724924	1.34837	-0.0737181	-0.075936	-0.0812695	0.118225	0.615868	-0.0290924	-0.0763057	-0.0737877	-0.0737877	-0.0737748	-0.0775517	-0.0760072	-0.0734781
199407:	-0.0682539	-0.0747144	-0.0747171	-0.0747538	-0.074898	-0.0747538	-0.0789122	-0.0825989	-0.0818341	-0.0747063	-0.0754214	-0.0748018	-0.0747538	-0.0730517	-0.0739844	-0.0801808	-0.0756066	-0.0747538	-0.0640991	-0.0823591	0.275653	-0.0737031	1.35302	-0.0746804	-0.0769412	-0.0824455	0.120341	0.626312	-0.0260108	-0.0773836	-0.0747538	-0.0747538	-0.0747406	-0.0785799	-0.0776924	-0.0744856
199408:	-0.0699674	-0.0764941	-0.0765326	-0.0765715	-0.0767142	-0.0765715	-0.0809078	-0.0845982	-0.0836675	-0.0765227	-0.0772363	-0.0766194	-0.0765715	-0.0748543	-0.0758174	-0.0821585	-0.0774646	-0.0765715	-0.0657149	-0.0843667	0.296808	-0.0757896	1.35002	-0.0764936	-0.0787354	-0.0843748	0.118663	0.666403	-0.0246177	-0.0792462	-0.0765715	-0.0765715	-0.0765581	-0.0804991	-0.0802314	-0.0762783
199409:	-0.070814	-0.0774685	-0.0774448	-0.0775334	-0.0776265	-0.0774857	-0.0819201	-0.0855279	-0.0846527	-0.0774359	-0.0781456	-0.0775334	-0.0774857	-0.0758146	-0.0763175	-0.0831284	-0.078371	-0.0774857	-0.066689	-0.0853947	0.309944	-0.0764149	1.3428	-0.0774038	-0.0796196	-0.0853968	0.117357	0.691454	-0.0253717	-0.0801187	-0.0774857	-0.0774857	-0.077472	-0.0815331	-0.0817538	-0.0772208
199410:	-0.0847573	-0.0931952	-0.0933079	-0.0934181	-0.0935735	-0.0933636	-0.0989671	-0.103914	-0.104613	-0.0933016	-0.0941645	-0.0934181	-0.0933636	-0.0918412	-0.0851714	-0.100147	-0.094467	-0.0933636	-0.0804275	-0.103342	0.47697	-0.100027	1.20106	-0.093252	-0.0958353	-0.104712	0.065181	0.552999	-0.0645222	-0.0963747	-0.0933636	-0.0933636	-0.0933469	-0.0983002	0.611999	-0.0929936
199411:	-0.0926441	-0.101681	-0.101834	-0.10195	-0.102101	-0.101896	-0.107972	-0.111782	-0.11355	-0.101831	-0.102739	-0.10195	-0.101896	-0.100313	-0.0919629	-0.108734	-0.102983	-0.101896	-0.0883584	-0.111855	0.52022	-0.109339	1.1474	-0.101773	-0.104342	-0.113569	0.0472903	0.486693	-0.0797082	-0.104894	-0.101896	-0.101896	-0.101879	-0.107012	0.976071	-0.101439
199412:	-0.104039	-0.113716	-0.114036	-0.11405	-0.114193	-0.113997	-0.120393	-0.122089	-0.125657	-0.11393	-0.114812	-0.11405	-0.113997	-0.112343	-0.0973867	-0.120812	-0.115041	-0.113997	-0.100002	-0.12357	0.644901	-0.12073	1.08868	-0.113862	-0.1163	-0.125603	0.0205555	0.641601	-0.0990544	-0.116936	-0.113997	-0.113997	-0.11398	-0.119046	1.1533	-0.113417
199501:	-0.116404	-0.127311	-0.12769	-0.127715	-0.127848	-0.127663	-0.134679	-0.12929	-0.139876	-0.127642	-0.128452	-0.127715	-0.127663	-0.125881	-0.138767	-0.134471	-0.128717	-0.127663	-0.112891	-0.136841	0.884926	-0.137609	1.00534	-0.127509	-0.129903	-0.13953	-0.0162293	0.873101	-0.124841	-0.130741	-0.127663	-0.127663	-0.127644	-0.132807	1.26085	-0.1269
199502:	-0.124796	-0.136224	-0.136732	-0.136659	-0.136738	-0.136557	-0.144268	-0.137513	-0.14907	-0.136533	-0.137336	-0.136608	-0.136557	-0.134739	-0.145874	-0.143444	-0.137595	-0.136557	-0.121305	-0.145788	0.986808	-0.147035	0.98433	-0.136445	-0.13887	-0.148572	-0.0309108	0.903026	-0.136097	-0.139718	-0.136557	-0.136557	-0.136537	-0.14179	1.44171	-0.135893
199503:	-0.133502	-0.145505	-0.145983	-0.145816	-0.145891	-0.145714	-0.153709	-0.1469	-0.1584	-0.145688	-0.146482	-0.145765	-0.145714	-0.143869	-0.154998	-0.152576	-0.146733	-0.145714	-0.129968	-0.154729	1.07981	-0.156573	0.969577	-0.145593	-0.147998	-0.157827	-0.0480996	0.911006	-0.146594	-0.149076	-0.145714	-0.145714	-0.145694	-0.151165	1.65841	-0.145099
199504:	-0.139949	-0.152477	-0.152977	-0.152764	-0.152836	-0.152662	-0.16078	-0.154787	-0.165732	-0.152633	-0.153427	-0.152713	-0.152662	-0.150944	-0.162816	-0.159557	-0.153674	-0.152662	-0.136633	-0.161654	1.16278	-0.157201	0.952566	-0.152582	-0.154994	-0.165038	-0.0511052	0.900909	-0.155831	-0.156181	-0.152662	-0.152662	-0.152642	-0.158283	1.81921	-0.151944
199505:	-0.145245	-0.158387	-0.158759	-0.158551	-0.15862	-0.158449	-0.168183	-0.161534	-0.171861	-0.158417	-0.159208	-0.1585	-0.158449	-0.156804	-0.168919	-0.167314	-0.159548	-0.158449	-0.142163	-0.167561	1.22865	-0.163651	0.932354	-0.15836	-0.160726	-0.17118	-0.0624108	0.884725	-0.159785	-0.162066	-0.1585	-0.158449	-0.158428	-0.164219	1.98454	-0.157572
199506:	-0.149975	-0.163606	-0.163942	-0.163641	-0.163707	-0.16354	-0.174159	-0.168874	-0.177112	-0.163505	-0.164288	-0.16359	-0.16354	-0.16188	-0.174469	-0.172461	-0.164622	-0.16354	-0.147044	-0.172549	1.28465	-0.168834	0.929122	-0.163442	-0.165844	-0.176601	-0.0704743	0.87889	-0.166448	-0.16715	-0.16359	-0.16354	-0.163518	-0.169265	2.10871	-0.162626
199507:	-0.154369	-0.168575	-0.168684	-0.168391	-0.168453	-0.168291	-0.179972	-0.174293	-0.181877	-0.168254	-0.169026	-0.168341	-0.168291	-0.166561	-0.180236	-0.177386	-0.169351	-0.168291	-0.151689	-0.17729	1.33906	-0.173321	0.922343	-0.168185	-0.170606	-0.181346	-0.0775822	0.905492	-0.172874	-0.171869	-0.168341	-0.168291	-0.168269	-0.17409	2.19289	-0.167386
199508:	-0.158685	-0.173223	-0.173295	-0.173008	-0.173068	-0.172909	-0.185594	-0.17976	-0.186637	-0.17287	-0.173635	-0.172958	-0.172909	-0.171487	-0.185515	-0.182153	-0.174002	-0.172909	-0.156427	-0.182185	1.38834	-0.178129	0.917011	-0.172795	-0.175257	-0.186038	-0.083519	0.905002	-0.178556	-0.176531	-0.172958	-0.172909	-0.172886	-0.178858	2.30329	-0.17198
199509:	-0.158113	-0.172932	-0.172982	-0.172706	-0.172762	-0.172609	-0.185493	-0.178428	-0.18611	-0.172568	-0.173315	-0.172658	-0.172609	-0.171377	-0.185564	-0.181767	-0.173716	-0.172609	-0.155976	-0.181576	1.36474	-0.177911	0.911157	-0.172488	-0.174852	-0.185559	-0.0872515	0.889235	-0.179281	-0.176201	-0.172658	-0.172609	-0.172587	-0.178454	2.34228	-0.171689
199510:	-0.146708	-0.163608	-0.163711	-0.163376	-0.16343	-0.163273	0.0493193	-0.16373	-0.178539	-0.163276	-0.164116	-0.163325	-0.163273	-0.161887	-0.17986	-0.173398	-0.164434	-0.163273	-0.144922	-0.172804	1.13567	-0.17581	0.925546	-0.163124	-0.165657	-0.177973	-0.102894	0.746401	-0.177524	-0.167102	-0.163325	-0.163273	-0.163248	-0.16959	2.21555	-0.162024
199511:	-0.151202	-0.168831	-0.168895	-0.168505	-0.168558	-0.1684	0.207292	-0.168509	-0.18437	-0.1684	-0.169257	-0.168453	-0.1684	-0.167572	-0.185826	-0.178953	-0.169578	-0.1684	-0.149426	-0.17812	1.1632	-0.182723	0.948034	-0.168293	-0.170888	-0.183678	-0.110848	0.738209	-0.184276	-0.172482	-0.168453	-0.1684	-0.168374	-0.174902	2.1834	-0.167156
199512:	-0.153678	-0.171987	-0.172021	-0.171581	-0.171631	-0.171475	0.288688	-0.18529	-0.18795	-0.171472	-0.172334	-0.171528	-0.171475	-0.170715	-0.189271	-0.182176	-0.172704	-0.171475	-0.151885	-0.181438	1.21606	-0.187105	0.970316	-0.171357	-0.173932	-0.187098	-0.115685	0.717841	-0.188705	-0.175845	-0.171528	-0.171475	-0.171447	-0.178121	2.16182	-0.170335
199601:	-0.157897	-0.176608	-0.176652	-0.176214	-0.176262	-0.176108	0.370422	-0.191914	-0.193015	-0.176156	-0.176967	-0.176161	-0.176108	-0.175443	-0.194164	-0.186969	-0.177335	-0.176108	-0.156058	-0.186507	1.25947	-0.192275	0.981895	-0.176034	-0.178531	-0.191961	-0.122105	0.709043	-0.194151	-0.180623	-0.176161	-0.176108	-0.17608	-0.182911	2.18364	-0.174884
199602:	-0.160407	-0.180319	-0.17949	-0.179004	-0.17905	-0.178898	0.394527	-0.196357	-0.196198	-0.178944	-0.179752	-0.178951	-0.178898	-0.17834	-0.19705	-0.189802	-0.180167	-0.178898	-0.158747	-0.189742	1.29528	-0.195688	0.988502	-0.178818	-0.181373	-0.194853	-0.125274	0.710269	-0.197313	-0.183392	-0.178951	-0.178898	-0.17887	-0.185897	2.20754	-0.177771
199603:	-0.163895	-0.184104	-0.183292	-0.182761	-0.182804	-0.182656	0.418291	-0.200551	-0.200117	-0.182699	-0.183552	-0.182709	-0.182656	-0.182089	-0.200634	-0.193554	-0.183909	-0.182656	-0.162654	-0.193696	1.32196	-0.199976	1.00688	-0.182567	-0.185071	-0.198701	-0.131223	0.691361	-0.201419	-0.187107	-0.182709	-0.182656	-0.182627	-0.189693	2.27776	-0.181509
199604:	-0.165336	-0.185896	-0.185095	-0.184416	-0.184456	-0.184311	0.43715	-0.202912	-0.202005	-0.184351	-0.185199	-0.184363	-0.184311	-0.183694	-0.201912	-0.195285	-0.185653	-0.184311	-0.16434	-0.195516	1.33666	-0.201165	1.01215	-0.184215	-0.18687	-0.200344	-0.135444	0.681022	-0.203263	-0.188868	-0.184363	-0.184311	-0.184282	-0.191436	2.30415	-0.183211
199605:	-0.165886	-0.186817	-0.186084	-0.185208	-0.185246	-0.185104	0.45691	-0.204189	-0.202956	-0.185142	-0.185983	-0.185156	-0.185104	-0.184482	-0.202074	-0.196279	-0.18643	-0.185104	-0.164999	-0.196643	1.33948	-0.201797	1.01363	-0.185001	-0.187653	-0.201334	-0.132115	0.669583	-0.204458	-0.189711	-0.185156	-0.185104	-0.185075	-0.192307	2.31303	-0.184043
199606:	-0.166849	-0.188213	-0.187293	-0.186376	-0.186412	-0.186273	0.466188	-0.205611	-0.204279	-0.186308	-0.187143	-0.186325	-0.186273	-0.185809	-0.202962	-0.197572	-0.187634	-0.186273	-0.166427	-0.198046	1.35087	-0.203101	1.0117	-0.186163	-0.188764	-0.202665	-0.132109	0.659483	-0.205483	-0.190794	-0.186325	-0.186273	-0.186243	-0.19351	2.34046	-0.185202
199607:	-0.167435	-0.189106	-0.188165	-0.187212	-0.187296	-0.187109	0.474846	-0.206663	-0.205075	-0.187142	-0.187966	-0.187161	-0.187109	-0.186988	-0.203229	-0.198405	-0.188448	-0.187109	-0.167071	-0.199001	1.35644	-0.203786	1.01507	-0.186992	-0.189621	-0.203574	-0.134479	0.656612	-0.2064	-0.191784	-0.187161	-0.187109	-0.187079	-0.194468	2.35313	-0.185957
199608:	-0.168189	-0.190438	-0.189408	-0.188405	-0.188487	-0.188303	0.476412	-0.208504	-0.206765	-0.188333	-0.189159	-0.188354	-0.188303	-0.188319	-0.204079	-0.199858	-0.189639	-0.188303	-0.168082	-0.200606	1.39066	-0.191133	1.0135	-0.188176	-0.190827	-0.205097	-0.136851	0.653071	-0.208215	-0.19307	-0.188405	-0.188303	-0.188272	-0.195817	2.34938	-0.187327
199609:	-0.168837	-0.191443	-0.190232	-0.189239	-0.189318	-0.189137	0.471177	-0.210106	-0.207682	-0.189165	-0.189984	-0.189188	-0.189137	-0.189099	-0.20411	-0.200704	-0.190457	-0.189137	-0.168822	-0.201527	1.41421	-0.190143	1.01407	-0.189004	-0.191652	-0.206123	-0.137625	0.659775	-0.209149	-0.193996	-0.189239	-0.189137	-0.189106	-0.19676	2.34823	-0.188205
199610:	-0.163609	-0.186686	-0.185307	-0.184342	-0.184515	-0.184242	0.477194	-0.20379	-0.202405	-0.184266	-0.185065	-0.184292	-0.184242	-0.18408	-0.196722	-0.195615	-0.18557	-0.184242	-0.163868	-0.196392	1.36227	-0.185825	0.991226	-0.184099	-0.186681	-0.20099	-0.135637	0.626816	-0.204615	-0.189032	-0.184342	-0.184242	-0.184211	-0.191885	2.29648	-0.183181
199611:	-0.163318	-0.186459	-0.185194	-0.184192	-0.184362	-0.184093	0.482258	-0.202457	-0.202245	-0.184115	-0.184905	-0.184143	-0.184093	-0.183978	-0.195801	-0.195442	-0.185403	-0.184093	-0.163527	-0.196253	1.36631	-0.186222	0.977976	-0.183945	-0.187573	-0.200744	-0.135043	0.627474	-0.204641	-0.188957	-0.184192	-0.184093	-0.184062	-0.191739	2.29439	-0.183127
199612:	-0.163266	-0.186713	-0.185315	-0.18437	-0.184488	-0.184222	0.484283	-0.200439	-0.203242	-0.184242	-0.185028	-0.184272	-0.184222	-0.184259	-0.195302	-0.195613	-0.185616	-0.184222	-0.163415	-0.196481	1.37856	-0.186636	0.972867	-0.184068	-0.187697	-0.200953	-0.132125	0.61971	-0.205011	-0.189188	-0.184321	-0.184222	-0.184191	-0.191912	2.29289	-0.183252
199701:	-0.163876	-0.187648	-0.186168	-0.185183	-0.185298	-0.185036	0.528925	-0.199638	-0.204511	-0.185053	-0.185834	-0.185085	-0.185036	-0.185023	-0.195941	-0.196405	-0.186417	-0.185036	-0.164109	-0.197423	1.38813	-0.188683	0.95624	-0.184875	-0.188551	-0.201785	-0.131259	0.610339	-0.206132	-0.190102	-0.185134	-0.185036	-0.185004	-0.192693	2.2885	-0.184158
199702:	-0.164371	-0.188212	-0.186738	-0.185761	-0.185874	-0.185615	0.534775	-0.198501	-0.205237	-0.18563	-0.186406	-0.185663	-0.185615	-0.185762	-0.195901	-0.197031	-0.186982	-0.185615	-0.164527	-0.198029	1.39799	-0.189557	0.946216	-0.185449	-0.189255	-0.202458	-0.130571	0.607044	-0.206847	-0.190604	-0.185712	-0.185615	-0.185583	-0.193259	2.3012	-0.184846
199703:	-0.153402	-0.177592	-0.176178	-0.175205	-0.175308	-0.175065	0.53106	-0.168154	-0.193696	-0.175074	-0.175814	-0.175111	-0.175065	-0.175	-0.179936	-0.185973	-0.176358	-0.175065	-0.153888	-0.186594	1.26279	-0.181212	0.907148	-0.174888	-0.178456	-0.191092	-0.126943	0.527128	-0.195641	-0.179825	-0.175158	-0.175065	-0.175033	-0.182358	2.21021	-0.174183
199704:	-0.153963	-0.178432	-0.177034	-0.176023	-0.176124	-0.175884	0.529969	-0.14464	-0.195114	-0.175891	-0.176672	-0.17593	-0.175884	-0.175807	-0.18006	-0.186868	-0.177165	-0.175884	-0.15448	-0.187319	1.30315	-0.182663	0.898174	-0.1757	-0.179266	-0.191995	-0.129288	0.512458	-0.196695	-0.180653	-0.175977	-0.175884	-0.175851	-0.183222	2.19764	-0.175028
199705:	-0.153899	-0.178608	-0.177233	-0.176187	-0.176285	-0.176048	0.528344	-0.115462	-0.195383	-0.176054	-0.176828	-0.176095	-0.176048	-0.176047	-0.179128	-0.187003	-0.177404	-0.176048	-0.154784	-0.187461	1.3284	-0.183694	0.885007	-0.175858	-0.17941	-0.192178	-0.129759	0.491229	-0.19698	-0.180808	-0.176141	-0.176048	-0.176016	-0.183369	2.18464	-0.175357
199706:	-0.153998	-0.178953	-0.177612	-0.176564	-0.176661	-0.176425	0.551327	-0.104809	-0.197862	-0.176475	-0.177206	-0.176471	-0.176425	-0.176342	-0.179608	-0.18766	-0.177781	-0.176425	-0.155079	-0.188134	1.34358	-0.18497	0.879922	-0.176228	-0.179816	-0.192993	-0.130494	0.476723	-0.197912	-0.181247	-0.176518	-0.176425	-0.176392	-0.183933	2.1716	-0.175732
199707:	-0.154567	-0.179834	-0.178369	-0.177327	-0.177421	-0.177188	0.551835	-0.0983935	-0.198944	-0.177236	-0.178009	-0.177234	-0.177188	-0.177291	-0.18009	-0.188506	-0.178534	-0.177188	-0.155788	-0.189217	1.36318	-0.184665	0.872555	-0.176985	-0.180832	-0.193893	-0.129522	0.472777	-0.198941	-0.182028	-0.177281	-0.177188	-0.177155	-0.18482	2.17782	-0.176533
199708:	-0.155352	-0.180764	-0.17935	-0.178226	-0.178318	-0.178088	0.55388	-0.0899928	-0.200005	-0.178134	-0.178902	-0.178134	-0.178088	-0.178292	-0.181011	-0.1895	-0.179467	-0.178088	-0.156762	-0.1904	1.38392	-0.185927	0.862391	-0.177881	-0.181769	-0.194869	-0.131126	0.473737	-0.199968	-0.183064	-0.17818	-0.178088	-0.178054	-0.185793	2.18506	-0.177389
199709:	-0.155727	-0.181248	-0.179835	-0.178717	-0.178807	-0.178579	0.551666	-0.087735	-0.200678	-0.178623	-0.179388	-0.178625	-0.178579	-0.179069	-0.184831	-0.190073	-0.179949	-0.178579	-0.157188	-0.190931	1.40236	-0.186906	0.858344	-0.178366	-0.182304	-0.195469	-0.128492	0.471479	-0.200654	-0.18366	-0.178671	-0.178579	-0.178545	-0.186406	2.1892	-0.17784
199710:	-0.15564	-0.18154	-0.179971	-0.178775	-0.178862	-0.178638	0.558063	-0.0807841	-0.200847	-0.17868	-0.179439	-0.178683	-0.178638	-0.179078	-0.184578	-0.190045	-0.179993	-0.178683	-0.15711	-0.19116	1.40965	-0.187123	0.848044	-0.17842	-0.182347	-0.195726	-0.12595	0.466773	-0.200838	-0.183798	-0.178729	-0.178638	-0.178603	-0.186486	2.18325	-0.177983
199711:	-0.155768	-0.18188	-0.180233	-0.179043	-0.179129	-0.178907	0.558736	-0.0742667	-0.201286	-0.178947	-0.179702	-0.178952	-0.178907	-0.179487	-0.184527	-0.190383	-0.180295	-0.178952	-0.157237	-0.191737	1.42318	-0.18553	0.838847	-0.178684	-0.182944	-0.196151	-0.124173	0.463375	-0.201288	-0.184082	-0.178998	-0.178907	-0.178872	-0.186869	2.18025	-0.178251
199712:	-0.156159	-0.18244	-0.180725	-0.179548	-0.179631	-0.179413	0.557477	-0.069023	-0.201829	-0.179451	-0.180199	-0.179458	-0.179413	-0.18003	-0.184801	-0.190907	-0.180829	-0.179458	-0.157762	-0.192172	1.4359	-0.185418	0.829747	-0.179185	-0.183385	-0.19664	-0.123713	0.46552	-0.201829	-0.184697	-0.179503	-0.179413	-0.179378	-0.187381	2.18394	-0.178794
199801:	-0.15704	-0.183528	-0.181741	-0.180573	-0.180654	-0.180438	0.566268	-0.0700541	-0.202981	-0.180474	-0.181217	-0.180483	-0.180438	-0.181052	-0.18498	-0.1922	-0.181928	-0.180483	-0.158776	-0.193316	1.44804	-0.186165	0.827498	-0.180205	-0.184479	-0.197852	-0.120915	0.466569	-0.202981	-0.185843	-0.180528	-0.180438	-0.180403	-0.188361	2.19205	-0.179903
199802:	-0.157796	-0.184528	-0.182539	-0.18138	-0.181459	-0.181246	0.571348	-0.0697301	-0.20384	-0.181281	-0.182018	-0.181291	-0.181246	-0.181828	-0.185612	-0.19299	-0.182722	-0.181291	-0.159637	-0.194157	1.45458	-0.186955	0.81978	-0.181009	-0.185279	-0.198727	-0.120573	0.460191	-0.20383	-0.186893	-0.181335	-0.181246	-0.181211	-0.189301	2.21773	-0.180676
199803:	-0.159043	-0.185895	-0.183976	-0.182745	-0.182821	-0.182612	0.567407	-0.0658066	-0.205194	-0.182644	-0.183374	-0.182656	-0.182612	-0.183179	-0.186062	-0.19441	-0.184069	-0.182656	-0.161085	-0.195672	1.48376	-0.189314	0.80507	-0.182371	-0.186572	-0.200248	-0.119513	0.481587	-0.20517	-0.188385	-0.1827	-0.182612	-0.182577	-0.190587	2.22067	-0.181936
199804:	-0.1495	-0.176532	-0.174711	-0.173365	-0.173435	-0.173237	0.563659	-0.0662858	-0.194988	-0.173265	-0.173965	-0.17328	-0.173237	-0.173799	-0.173584	-0.184731	-0.174628	-0.17328	-0.151801	-0.185738	1.3278	-0.180819	0.787692	-0.173076	-0.177287	-0.190425	-0.114902	0.439745	-0.194701	-0.178837	-0.173323	-0.173237	-0.173203	-0.180963	2.15773	-0.17249
199805:	-0.1461	-0.173769	-0.171606	-0.170132	-0.170197	-0.170006	0.562264	-0.0642312	-0.191429	-0.17003	-0.170714	-0.170048	-0.170006	-0.17062	-0.167874	-0.181415	-0.171439	-0.170048	-0.148416	-0.182645	1.28111	-0.178242	0.770425	-0.169838	-0.173918	-0.187077	-0.111017	0.439724	-0.190845	-0.175592	-0.17009	-0.170006	-0.169972	-0.177658	2.12065	-0.169196
199806:	-0.146106	-0.176254	-0.171905	-0.170285	-0.170348	-0.170161	0.566784	-0.0631698	-0.191651	-0.170183	-0.17086	-0.170203	-0.170161	-0.170881	-0.167511	-0.181639	-0.171618	-0.170203	-0.148439	-0.182766	1.289	-0.17882	0.75808	-0.169988	-0.174123	-0.187237	-0.110284	0.453713	-0.190895	-0.175764	-0.170244	-0.170161	-0.170126	-0.177885	2.11163	-0.169333
199807:	-0.146434	-0.176834	-0.172415	-0.170729	-0.170789	-0.170605	0.568918	-0.0565573	-0.192181	-0.170625	-0.171297	-0.170646	-0.170605	-0.1714	-0.167248	-0.182112	-0.172087	-0.170646	-0.148887	-0.183585	1.29742	-0.179427	0.751082	-0.170427	-0.17455	-0.187876	-0.109917	0.45158	-0.191286	-0.176237	-0.170688	-0.170605	-0.17057	-0.17841	2.11645	-0.16977
199808:	-0.140971	-0.171308	-0.167081	-0.165405	-0.165461	-0.165285	0.57494	-0.0522474	-0.186339	-0.165301	-0.165954	-0.165325	-0.165285	-0.165982	-0.157904	-0.176621	-0.166756	-0.165325	-0.143743	-0.178032	1.20959	-0.174455	0.733368	-0.165261	-0.169138	-0.182242	-0.104217	0.424449	-0.1847	-0.170819	-0.165365	-0.165285	-0.16525	-0.172993	2.07204	-0.164332
199809:	-0.139911	-0.170307	-0.166269	-0.164457	-0.164511	-0.164338	0.57675	-0.0487796	-0.1854	-0.164352	-0.164998	-0.164377	-0.164338	-0.16502	-0.155553	-0.175756	-0.165791	-0.164417	-0.142635	-0.177538	1.20008	-0.170852	0.724693	-0.164308	-0.168236	-0.181261	-0.102782	0.421592	-0.183485	-0.169953	-0.164417	-0.164338	-0.164303	-0.172043	2.05498	-0.163372
199810:	-0.140079	-0.17063	-0.166548	-0.164711	-0.164763	-0.164593	0.575413	-0.0412574	-0.18574	-0.164605	-0.165247	-0.164632	-0.164593	-0.165313	-0.155685	-0.176015	-0.166071	-0.164672	-0.142796	-0.177958	1.21193	-0.171187	0.71708	-0.164558	-0.168478	-0.181547	-0.100643	0.424546	-0.18376	-0.170273	-0.164672	-0.164593	-0.164557	-0.172315	2.04711	-0.163586
199811:	-0.140531	-0.171158	-0.16709	-0.165225	-0.165275	-0.165106	0.580118	-0.0389524	-0.186341	-0.165117	-0.165756	-0.165146	-0.165106	-0.165837	-0.156169	-0.176581	-0.166575	-0.165225	-0.143116	-0.178655	1.2245	-0.171206	0.709711	-0.165067	-0.169166	-0.182177	-0.0987615	0.431438	-0.184256	-0.170933	-0.165185	-0.165106	-0.165071	-0.172953	2.04114	-0.164069
199812:	-0.141292	-0.172067	-0.167944	-0.166088	-0.166136	-0.16597	0.59165	-0.0310005	-0.187345	-0.165979	-0.166614	-0.166009	-0.16597	-0.166664	-0.155829	-0.177417	-0.167466	-0.166088	-0.143925	-0.179615	1.24193	-0.171532	0.701082	-0.165925	-0.170094	-0.183019	-0.0974806	0.434299	-0.185295	-0.171872	-0.166048	-0.16597	-0.165934	-0.173846	2.03236	-0.164893
199901:	-0.142132	-0.173016	-0.168873	-0.167027	-0.167074	-0.16691	0.593297	-0.0223913	-0.188393	-0.166917	-0.167549	-0.166949	-0.16691	-0.16776	-0.156206	-0.178459	-0.168433	-0.167027	-0.145036	-0.180645	1.26248	-0.172369	0.694217	-0.16686	-0.171061	-0.184054	-0.0958822	0.439805	-0.186262	-0.173083	-0.166988	-0.16691	-0.166874	-0.174906	2.02891	-0.165754
199902:	-0.142808	-0.17371	-0.169592	-0.16776	-0.167805	-0.167643	0.591139	-0.024186	-0.189124	-0.167649	-0.168275	-0.167682	-0.167643	-0.168491	-0.157346	-0.179339	-0.169151	-0.16776	-0.145757	-0.181494	1.27358	-0.172538	0.682926	-0.167589	-0.171845	-0.184773	-0.096532	0.443192	-0.186963	-0.173935	-0.167721	-0.167643	-0.167607	-0.175645	2.05166	-0.16649
199903:	-0.141859	-0.173725	-0.168823	-0.166937	-0.16698	-0.166822	0.59037	-0.0230997	-0.188276	-0.166864	-0.167445	-0.16686	-0.166822	-0.167719	-0.157055	-0.178468	-0.168347	-0.166937	-0.144991	-0.180765	1.26745	-0.171865	0.671609	-0.1668	-0.170985	-0.183902	-0.0937873	0.444185	-0.186077	-0.173105	-0.166899	-0.166822	-0.166786	-0.174805	2.0427	-0.165688
199904:	-0.142752	-0.175295	-0.169954	-0.16797	-0.167972	-0.167816	0.597495	-0.0213791	-0.189399	-0.167858	-0.168473	-0.167855	-0.167816	-0.168792	-0.157774	-0.179595	-0.169332	-0.167931	-0.145765	-0.181972	1.28539	-0.17304	0.667821	-0.167789	-0.171975	-0.185003	-0.0928263	0.453809	-0.187173	-0.17427	-0.167893	-0.167816	-0.16778	-0.175831	2.03926	-0.166685
199905:	-0.143146	-0.176364	-0.170556	-0.16847	-0.168471	-0.168317	0.603483	-0.0191853	-0.19003	-0.168395	-0.168969	-0.168355	-0.168317	-0.169334	-0.159285	-0.180288	-0.169897	-0.168432	-0.146149	-0.182983	1.29843	-0.173765	0.661282	-0.168285	-0.172542	-0.185553	-0.0896479	0.457777	-0.187762	-0.174751	-0.168394	-0.168317	-0.168281	-0.176429	2.03492	-0.167227
199906:	-0.143965	-0.177348	-0.171531	-0.169381	-0.169381	-0.169229	0.610774	-0.0164577	-0.191054	-0.169305	-0.169877	-0.169267	-0.169229	-0.170214	-0.161248	-0.181411	-0.1708	-0.169343	-0.14701	-0.184109	1.31544	-0.1748	0.652951	-0.169193	-0.173588	-0.186936	-0.0903268	0.460657	-0.188845	-0.175674	-0.169305	-0.169229	-0.169192	-0.177344	2.04295	-0.168182
199907:	-0.144317	-0.17795	-0.171949	-0.169813	-0.169811	-0.169661	0.611637	-0.00882779	-0.191537	-0.169736	-0.170303	-0.169699	-0.169661	-0.170717	-0.161661	-0.181918	-0.171255	-0.169775	-0.147301	-0.184806	1.32646	-0.175791	0.643796	-0.16962	-0.174073	-0.187476	-0.0891105	0.460603	-0.189257	-0.176227	-0.169737	-0.169661	-0.169624	-0.17785	2.0452	-0.168575
199908:	-0.144402	-0.178044	-0.172164	-0.169968	-0.169965	-0.169817	0.6114	-0.00817598	-0.191754	-0.16989	-0.170454	-0.169855	-0.169817	-0.170985	-0.1622	-0.182184	-0.171399	-0.16993	-0.147427	-0.185033	1.33367	-0.175683	0.637444	-0.169771	-0.174319	-0.187803	-0.0869515	0.462827	-0.189642	-0.176572	-0.169892	-0.169817	-0.16978	-0.178145	2.04519	-0.168695
199909:	-0.144918	-0.178767	-0.172798	-0.170543	-0.170538	-0.170393	0.613682	-0.00558652	-0.192396	-0.170463	-0.171024	-0.17043	-0.170393	-0.171673	-0.162246	-0.182846	-0.171963	-0.170505	-0.148033	-0.185831	1.34328	-0.176352	0.630557	-0.17038	-0.174951	-0.188403	-0.0855317	0.463868	-0.190263	-0.177335	-0.170468	-0.170393	-0.170355	-0.17871	2.05238	-0.169277
199910:	-0.145126	-0.179057	-0.173099	-0.170853	-0.170847	-0.170703	0.614908	0.00226464	-0.192832	-0.170772	-0.17133	-0.170741	-0.170703	-0.172131	-0.162756	-0.18321	-0.172264	-0.170815	-0.148339	-0.186338	1.35716	-0.176829	0.62271	-0.170686	-0.17539	-0.188948	-0.0810541	0.464203	-0.190919	-0.17787	-0.170778	-0.170703	-0.170666	-0.179111	2.04329	-0.169666
199911:	-0.145608	-0.179658	-0.17366	-0.171389	-0.171382	-0.17124	0.617172	0.00973053	-0.193429	-0.171308	-0.171863	-0.171277	-0.17124	-0.172746	-0.16359	-0.183792	-0.172827	-0.171352	-0.148854	-0.187067	1.3723	-0.177	0.617219	-0.171218	-0.175921	-0.189587	-0.0813497	0.466816	-0.191669	-0.178474	-0.171315	-0.17124	-0.171203	-0.179614	2.03777	-0.170135
199912:	-0.145206	-0.179797	-0.17331	-0.171055	-0.171047	-0.170907	0.614732	0.0138001	-0.193161	-0.170973	-0.171523	-0.170944	-0.170907	-0.17251	-0.162493	-0.183514	-0.172479	-0.171018	-0.148445	-0.186694	1.37214	-0.177046	0.609722	-0.17088	-0.175565	-0.189282	-0.0798865	0.470394	-0.191266	-0.178756	-0.170981	-0.170907	-0.170869	-0.179459	2.0299	-0.1698
200001:	-0.146754	-0.181734	-0.174957	-0.172723	-0.172749	-0.172576	0.609044	0.0184807	-0.194826	-0.172639	-0.173184	-0.172613	-0.172576	-0.174187	-0.163152	-0.185165	-0.174165	-0.172686	-0.15006	-0.188584	1.39429	-0.178693	0.596347	-0.172543	-0.177263	-0.19093	-0.0816851	0.47278	-0.192634	-0.180499	-0.172649	-0.172576	-0.172538	-0.181084	2.06916	-0.171676
200002:	-0.14858	-0.18377	-0.176981	-0.174619	-0.174644	-0.174473	0.60772	0.0215972	-0.196825	-0.174535	-0.175112	-0.174509	-0.174473	-0.176154	-0.164408	-0.187027	-0.176051	-0.174583	-0.15182	-0.190573	1.41674	-0.180816	0.590652	-0.174435	-0.17915	-0.192951	-0.084367	0.46888	-0.194601	-0.182512	-0.174546	-0.174473	-0.174435	-0.183002	2.11252	-0.173688
200003:	-0.152703	-0.188444	-0.18161	-0.179167	-0.179154	-0.178983	0.595729	0.017336	-0.201908	-0.179043	-0.179624	-0.17902	-0.178983	-0.180845	-0.169184	-0.191813	-0.180673	-0.179093	-0.155928	-0.195399	1.44637	-0.185993	0.752588	-0.178976	-0.183731	-0.197845	-0.090108	0.448108	-0.199347	-0.18711	-0.179056	-0.178983	-0.178944	-0.187607	2.0974	-0.178249
200004:	-0.153514	-0.189613	-0.182611	-0.180073	-0.180058	-0.179889	0.598418	0.0152125	-0.202993	-0.179948	-0.180526	-0.179926	-0.179889	-0.181928	-0.17004	-0.192848	-0.181571	-0.179999	-0.156833	-0.196481	1.46036	-0.187019	0.760436	-0.179914	-0.184895	-0.198763	-0.0903706	0.454184	-0.200555	-0.188083	-0.179963	-0.179889	-0.179851	-0.188516	2.09706	-0.179119
200005:	-0.154093	-0.190349	-0.183373	-0.180739	-0.180724	-0.180556	0.600001	0.0219105	-0.203803	-0.180614	-0.181189	-0.180593	-0.180556	-0.182739	-0.171242	-0.193769	-0.182229	-0.180666	-0.157553	-0.197371	1.47781	-0.188029	0.753897	-0.180577	-0.186044	-0.199496	-0.090717	0.459049	-0.201381	-0.189404	-0.18063	-0.180556	-0.180517	-0.189218	2.09604	-0.179975
200006:	-0.125266	-0.160454	-0.154295	-0.151947	-0.151924	-0.151783	0.579704	0.0117074	-0.171912	-0.151826	-0.152369	-0.151816	-0.151783	-0.153487	-0.131185	-0.163604	-0.153287	-0.151882	-0.129232	-0.166119	1.01164	-0.162586	0.714593	-0.151771	-0.157507	-0.16845	-0.0806059	0.330954	-0.164246	-0.15961	-0.151849	-0.151783	-0.151746	-0.159501	1.88617	-0.15094
200007:	-0.0737767	-0.105026	-0.100979	-0.0993274	-0.0992943	-0.0992095	0.518355	-0.0439429	-0.111316	-0.0992236	-0.0996018	-0.0992332	-0.0992095	-0.0996564	-0.0251424	-0.107241	-0.100277	-0.0992803	-0.0783454	-0.107272	0.261122	-0.111089	0.61795	-0.0991432	-0.10332	-0.110098	-0.0611023	0.0876065	-0.0775955	-0.104403	-0.0992568	-0.0992095	-0.0991791	-0.104608	1.42907	-0.0977461
200008:	-0.0609461	-0.0905521	-0.0871844	-0.0857837	-0.0857484	-0.0856826	0.491801	-0.0574141	-0.0950274	-0.0856877	-0.0860071	-0.0857029	-0.0856826	-0.0858091	0.0133818	-0.0924003	-0.0865735	-0.0857433	-0.0658718	-0.091803	0.110823	-0.0960559	0.577872	-0.0856017	-0.0893804	-0.0946445	-0.0557788	0.026606	-0.0463195	-0.0900523	-0.0857231	-0.0856826	-0.0856549	-0.0903164	1.26841	-0.0840636
200009:	-0.0599103	-0.0893661	-0.0860578	-0.0846898	-0.0846537	-0.0845909	0.488963	-0.0579102	-0.0936872	-0.0845944	-0.0849059	-0.0846107	-0.0845909	-0.08464	0.017758	-0.0911814	-0.0854575	-0.0846503	-0.0648414	-0.0906744	0.0989374	-0.0947961	0.569179	-0.0845065	-0.0884985	-0.093376	-0.0551842	0.0206668	-0.0427807	-0.0889038	-0.0846305	-0.0845909	-0.0845634	-0.0891582	1.25946	-0.0829593
200010:	-0.0560498	-0.0865369	-0.0828754	-0.0814824	-0.0814441	-0.0813817	0.4833	-0.0498828	-0.090721	-0.0813837	-0.0817	-0.0814019	-0.0813817	-0.0814149	-0.0531086	-0.0881664	-0.0822793	-0.0814422	-0.0611685	-0.0876614	0.120367	-0.0922327	0.554123	-0.0813105	-0.0857651	-0.0904815	-0.0544571	0.0164935	-0.0371127	-0.0858667	-0.0814221	-0.0813817	-0.0813534	-0.0861249	1.23453	-0.0798242
200011:	-0.0557039	-0.086378	-0.0826716	-0.0812766	-0.0812374	-0.0811757	0.482902	-0.0450783	-0.090635	-0.0811768	-0.0814932	-0.0811959	-0.0811757	-0.0812487	-0.058447	-0.0880903	-0.0821112	-0.0812363	-0.0608267	-0.0875662	0.126033	-0.0921885	0.551952	-0.0811015	-0.0860386	-0.0903564	-0.0528601	0.0152772	-0.037417	-0.0857494	-0.0812161	-0.0811757	-0.0811471	-0.0859615	1.22736	-0.0795884
200012:	-0.0555054	-0.0863868	-0.0825953	-0.081184	-0.0811439	-0.0810832	0.483223	-0.0438888	-0.0906137	-0.0810834	-0.0813988	-0.0811034	-0.0810832	-0.0812926	-0.0612599	-0.0880894	-0.0820149	-0.0811437	-0.0606641	-0.0876561	0.128875	-0.092198	0.547736	-0.081006	-0.086395	-0.0903306	-0.0525838	0.0150159	-0.0378736	-0.0857439	-0.0811236	-0.0810832	-0.0810544	-0.0859102	1.2292	-0.0795531
200101:	-0.0543867	-0.0856338	-0.0817867	-0.080365	-0.0803237	-0.0802635	0.482005	-0.0424489	-0.0899537	-0.0802627	-0.0805799	-0.0802838	-0.0802635	-0.0806261	-0.0793008	-0.0874396	-0.0811994	-0.0803245	-0.0596171	-0.0869082	0.140696	-0.091692	0.541092	-0.0801821	-0.0858534	-0.0897801	-0.0527415	0.0121454	-0.0367124	-0.0849791	-0.0803042	-0.0802635	-0.0802342	-0.085181	1.22272	-0.0787714
200102:	-0.0544828	-0.0858375	-0.0819991	-0.0805627	-0.0805205	-0.0804614	0.48066	-0.0396221	-0.0902414	-0.0804596	-0.0807755	-0.0804817	-0.0804614	-0.0808963	-0.0809918	-0.0876578	-0.0814117	-0.0805223	-0.0596826	-0.0871827	0.147923	-0.0919719	0.536296	-0.0803769	-0.0862503	-0.0900145	-0.05301	0.0166186	-0.0368851	-0.0852887	-0.080502	-0.0804614	-0.080432	-0.0853988	1.22235	-0.0790032
200103:	-0.0545883	-0.086113	-0.0822669	-0.0808107	-0.0807675	-0.0807093	0.482385	-0.0370161	-0.0913338	-0.0807066	-0.0810222	-0.0807296	-0.0807093	-0.081281	-0.0817429	-0.0879687	-0.081658	-0.0807702	-0.059761	-0.0875962	0.152662	-0.092366	0.532152	-0.0806215	-0.0868171	-0.090335	-0.0518266	0.0175778	-0.0363519	-0.0856214	-0.0807499	-0.0807093	-0.0806796	-0.0857011	1.22382	-0.0792627
200104:	-0.0546694	-0.0863004	-0.0824232	-0.0809696	-0.0809257	-0.0808683	0.480166	-0.0350744	-0.0916437	-0.0808648	-0.0811796	-0.0808886	-0.0808683	-0.0814593	-0.0821813	-0.0881817	-0.0818328	-0.0809292	-0.0599374	-0.0879079	0.156602	-0.0926251	0.530813	-0.0807778	-0.0872727	-0.090533	-0.0513639	0.0186877	-0.0369214	-0.0858376	-0.0809089	-0.0808683	-0.0808385	-0.0859316	1.22613	-0.079419
200105:	-0.055009	-0.086767	-0.0829174	-0.0814102	-0.0813654	-0.0813091	0.479054	-0.0330217	-0.0923094	-0.0813047	-0.0816183	-0.0813293	-0.0813091	-0.0819739	-0.0828321	-0.0887118	-0.0822888	-0.0813698	-0.0604133	-0.0884233	0.161289	-0.0931564	0.527032	-0.0812359	-0.0880821	-0.0910451	-0.0518375	0.0192336	-0.0374865	-0.0863479	-0.0813496	-0.0813091	-0.0812791	-0.0864117	1.23855	-0.0799378
200106:	-0.0550263	-0.0869157	-0.0830048	-0.0815001	-0.0814546	-0.0813991	0.478522	-0.0306105	-0.0924695	-0.0813939	-0.0817067	-0.0814193	-0.0813991	-0.082143	-0.0833223	-0.0888313	-0.0823752	-0.0814598	-0.0605901	-0.0887681	0.164006	-0.0933347	0.521784	-0.0813232	-0.0885966	-0.091226	-0.0514445	0.0180855	-0.038223	-0.0865567	-0.0814396	-0.0813991	-0.081369	-0.0865427	1.2449	-0.0800475
200107:	-0.0551094	-0.0872936	-0.083263	-0.0817516	-0.0817051	-0.0816501	0.48074	-0.028673	-0.0929234	-0.0816441	-0.081978	-0.0816704	-0.0816501	-0.0824998	-0.0838508	-0.0892036	-0.0826287	-0.081711	-0.0607792	-0.0907238	0.169068	-0.0937939	0.515599	-0.0815713	-0.0897478	-0.0916492	-0.0511492	0.0201341	-0.0384515	-0.0868856	-0.0816907	-0.0816501	-0.0816196	-0.0868539	1.25069	-0.0804632
200108:	-0.0552944	-0.087685	-0.0835576	-0.0820268	-0.0819795	-0.0819252	0.480102	-0.0269962	-0.0932874	-0.0819185	-0.0822521	-0.0819456	-0.0819252	-0.0828777	-0.0847633	-0.0895507	-0.0829023	-0.0819862	-0.0610897	-0.0910987	0.176436	-0.0942028	0.50987	-0.0818846	-0.090344	-0.0920066	-0.0503536	0.0247687	-0.039609	-0.0873832	-0.0819659	-0.0819252	-0.0818946	-0.0872118	1.25345	-0.0807803
200109:	-0.0554638	-0.0880218	-0.08382	-0.0822879	-0.0822398	-0.0821861	0.480235	-0.0239578	-0.0936657	-0.0821787	-0.0825123	-0.0822065	-0.0821861	-0.0831456	-0.0853653	-0.0899016	-0.0831623	-0.0822472	-0.0614831	-0.0916113	0.182424	-0.0945868	0.5053	-0.082143	-0.0909588	-0.0923575	-0.0492842	0.0270612	-0.0404957	-0.0881223	-0.0822269	-0.0821861	-0.0821553	-0.0875437	1.25577	-0.0810843
200110:	-0.0557959	-0.0885693	-0.0842763	-0.0827421	-0.0826932	-0.0826402	0.478399	-0.0229391	-0.0942661	-0.082632	-0.0829657	-0.0826606	-0.0826402	-0.083643	-0.0863904	-0.0903873	-0.0836353	-0.0827014	-0.061814	-0.0921863	0.189282	-0.0952086	0.503941	-0.0825943	-0.0917875	-0.0929095	-0.0466037	0.0283558	-0.0421913	-0.0888145	-0.082681	-0.0826402	-0.0826092	-0.0880565	1.2633	-0.0815982
200111:	-0.0561105	-0.089072	-0.0846868	-0.0831709	-0.0831008	-0.0830485	0.47809	-0.0223338	-0.0948133	-0.0830395	-0.0833935	-0.0830689	-0.0830485	-0.0841382	-0.0868428	-0.0908903	-0.0840432	-0.0831098	-0.0622516	-0.0927523	0.195658	-0.0957546	0.501532	-0.0830001	-0.0926927	-0.0934233	-0.0460887	0.0305449	-0.0454078	-0.0892863	-0.0830893	-0.0830485	-0.0830172	-0.0885079	1.27254	-0.0821354
200112:	-0.0567622	-0.0899574	-0.0855158	-0.0839953	-0.0839241	-0.0838724	0.501384	-0.0226356	-0.095788	-0.0838625	-0.0842172	-0.0838929	-0.0838724	-0.0849858	-0.0878907	-0.0918657	-0.0848681	-0.0839339	-0.0630457	-0.0938288	0.19959	-0.0968203	0.497535	-0.083862	-0.0940514	-0.0944174	-0.046736	0.0282267	-0.0470008	-0.0902443	-0.0839134	-0.0838724	-0.0838408	-0.0895108	1.27941	-0.0831628
200201:	-0.0570591	-0.0904943	-0.0859307	-0.0843921	-0.0843201	-0.0842692	0.504479	-0.0211613	-0.0963141	-0.0842586	-0.0846127	-0.0842897	-0.0842692	-0.0854021	-0.0892218	-0.0923399	-0.0852819	-0.0843307	-0.063438	-0.0943496	0.20478	-0.0973354	0.494032	-0.084256	-0.094673	-0.0948773	-0.0474455	0.0281904	-0.048165	-0.0908644	-0.0843102	-0.0842692	-0.0842374	-0.0899859	1.28833	-0.08366
200202:	-0.057272	-0.0907926	-0.0862044	-0.0846663	-0.0845936	-0.0845434	0.506181	-0.0198237	-0.0967221	-0.084532	-0.0848857	-0.0845639	-0.0845434	-0.0857618	-0.089779	-0.0926937	-0.0855541	-0.0846254	-0.0637665	-0.09477	0.208611	-0.0977112	0.490915	-0.0845688	-0.0953456	-0.0952074	-0.0473634	0.029214	-0.048519	-0.091306	-0.0845844	-0.0845434	-0.0845114	-0.0903396	1.29324	-0.0840631
200203:	-0.0577488	-0.0915099	-0.0867963	-0.0852555	-0.0851819	-0.0851323	0.508877	-0.0147494	-0.0974721	-0.0851202	-0.0854742	-0.0851529	-0.0851323	-0.0863394	-0.0907569	-0.0933707	-0.086143	-0.0852145	-0.064238	-0.0954931	0.216341	-0.0984843	0.485668	-0.0851964	-0.0962063	-0.0961754	-0.0471463	0.0291715	-0.0491907	-0.0920209	-0.0851734	-0.0851323	-0.0851002	-0.0910067	1.30183	-0.0847778
200204:	-0.0580629	-0.0919206	-0.0871925	-0.0856715	-0.0855766	-0.0855277	0.512897	-0.014027	-0.0980001	-0.0855149	-0.0858687	-0.0855483	-0.0855277	-0.086762	-0.0911841	-0.0938289	-0.0865371	-0.08561	-0.0646388	-0.0960553	0.221609	-0.0990168	0.481256	-0.0855894	-0.0968582	-0.0967614	-0.0472167	0.0304663	-0.0513641	-0.0926321	-0.0855689	-0.0855277	-0.0854953	-0.0914567	1.3097	-0.0853833
200205:	-0.0583673	-0.0924025	-0.0876468	-0.0861049	-0.0860091	-0.0859609	0.523995	-0.0117934	-0.0985636	-0.0859472	-0.0863011	-0.0859815	-0.0859609	-0.0872767	-0.091375	-0.0943447	-0.0869892	-0.0860433	-0.0650755	-0.0967816	0.225348	-0.0996213	0.479288	-0.0860199	-0.0976947	-0.0973468	-0.0468878	0.0294468	-0.0530394	-0.0933128	-0.0860021	-0.0859609	-0.0859283	-0.0919646	1.31065	-0.0860189
200206:	-0.0587822	-0.0929381	-0.0881691	-0.0866266	-0.0865299	-0.0864825	0.526513	-0.0105558	-0.0991803	-0.0864681	-0.0868624	-0.0865031	-0.0864825	-0.0878411	-0.0917685	-0.0949935	-0.0875092	-0.086565	-0.0656823	-0.0974639	0.230895	-0.100279	0.4774	-0.0865388	-0.0984955	-0.0980517	-0.0444004	0.0301611	-0.0544349	-0.0940332	-0.0865238	-0.0864825	-0.0864497	-0.0925564	1.31741	-0.086723
200207:	-0.0592854	-0.0936038	-0.0887727	-0.0872288	-0.0871519	-0.0870845	0.528475	-0.00913176	-0.0999015	-0.0870693	-0.0874637	-0.0871052	-0.0870845	-0.0885679	-0.0923177	-0.0956768	-0.0881303	-0.0871671	-0.0663082	-0.0983661	0.237162	-0.101022	0.47515	-0.087159	-0.0994055	-0.0988354	-0.0426038	0.0313589	-0.0554796	-0.0947413	-0.0871258	-0.0870845	-0.0870515	-0.0932322	1.32644	-0.0874287
200208:	-0.0591254	-0.0934778	-0.0886452	-0.0871159	-0.0870384	-0.0869728	0.528253	-0.00918221	-0.0996851	-0.0869565	-0.087367	-0.0869933	-0.0869728	-0.0885612	-0.0915555	-0.0954945	-0.0880059	-0.0870546	-0.0662404	-0.0983039	0.233159	-0.10084	0.470702	-0.0870628	-0.0994169	-0.098834	-0.0422612	0.0285486	-0.0545739	-0.09474	-0.0870137	-0.0869728	-0.0869397	-0.0931121	1.33324	-0.0873891
200209:	-0.0593094	-0.0938004	-0.088925	-0.0873954	-0.0873171	-0.0872522	0.529732	-0.00775449	-0.100099	-0.0872351	-0.0876656	-0.0872727	-0.0872522	-0.0888455	-0.0929191	-0.0958481	-0.0882837	-0.0873341	-0.0665782	-0.0987758	0.238507	-0.10126	0.466786	-0.0873397	-0.0999057	-0.0993599	-0.0408334	0.0285749	-0.0552034	-0.095146	-0.0872932	-0.0872522	-0.0872189	-0.0934452	1.33827	-0.0877488
200210:	-0.0591394	-0.0938229	-0.088862	-0.0872998	-0.0872207	-0.087157	0.528121	-0.005456	-0.100057	-0.0871595	-0.0875676	-0.0871774	-0.087157	-0.088779	-0.0926175	-0.0958012	-0.0881824	-0.0872387	-0.0666575	-0.0988045	0.239941	-0.101193	0.46376	-0.087241	-0.0999523	-0.0993424	-0.038057	0.0284846	-0.0558095	-0.0952084	-0.0871979	-0.087157	-0.0871236	-0.0933473	1.33534	-0.0878613
200211:	-0.0594321	-0.0942473	-0.089266	-0.087685	-0.0876052	-0.0875422	0.52808	-0.000840358	-0.100492	-0.0875439	-0.0879718	-0.0875627	-0.0875422	-0.0892441	-0.0930174	-0.0962553	-0.0885654	-0.0876239	-0.067134	-0.0994963	0.246468	-0.101736	0.460426	-0.0876235	-0.100553	-0.0998566	-0.0374158	0.0292477	-0.0568299	-0.095728	-0.0875831	-0.0875422	-0.0875087	-0.0937826	1.33931	-0.0883043
200212:	-0.0598544	-0.0948437	-0.0898075	-0.088223	-0.0881423	-0.0880798	0.53126	0.00226356	-0.101181	-0.0881013	-0.0885094	-0.0881003	-0.0880798	-0.0898316	-0.0933449	-0.0969259	-0.0891036	-0.0881617	-0.0677111	-0.100456	0.253201	-0.102465	0.456323	-0.0881589	-0.101437	-0.100646	-0.0358797	0.029931	-0.0582509	-0.0964507	-0.0881208	-0.0880798	-0.088046	-0.0943564	1.34642	-0.0890456
200301:	-0.0600446	-0.0951921	-0.0900974	-0.0884959	-0.0884144	-0.0883528	0.530965	0.00604987	-0.101511	-0.088394	-0.0888008	-0.0883733	-0.0883528	-0.0901805	-0.0935304	-0.0972439	-0.0893731	-0.0884347	-0.0681139	-0.100907	0.25776	-0.102864	0.452592	-0.088429	-0.101924	-0.101008	-0.0346157	0.0296608	-0.0589672	-0.0968203	-0.0883938	-0.0883528	-0.0883189	-0.0946567	1.35065	-0.0895108
200302:	-0.0606793	-0.0959051	-0.0908028	-0.0892063	-0.0891241	-0.0890636	0.531417	0.00514605	-0.102254	-0.0891037	-0.089509	-0.0890841	-0.0890636	-0.0908833	-0.0939099	-0.0980208	-0.0900982	-0.0891453	-0.0688652	-0.101733	0.264108	-0.103646	0.448319	-0.0891365	-0.102841	-0.101804	-0.0351422	0.0335105	-0.0596383	-0.0976375	-0.0891045	-0.0890636	-0.0890295	-0.0953682	1.36681	-0.0904442
200303:	-0.0610689	-0.0963882	-0.0912751	-0.089679	-0.089596	-0.0895362	0.532005	0.00705059	-0.102875	-0.0895756	-0.0899805	-0.0895567	-0.0895362	-0.0914755	-0.0942207	-0.0985636	-0.0906082	-0.0896179	-0.0694325	-0.102477	0.269712	-0.104238	0.448226	-0.0896065	-0.103519	-0.102443	-0.0348097	0.0345583	-0.0611459	-0.0981921	-0.0895771	-0.0895362	-0.0895019	-0.0958915	1.37331	-0.0909369
200304:	-0.0614582	-0.0969274	-0.0917541	-0.090157	-0.0900732	-0.0900141	0.532201	0.00880555	-0.10346	-0.0900528	-0.0904577	-0.0900346	-0.0900141	-0.0920186	-0.0946047	-0.099094	-0.091085	-0.0900959	-0.0700309	-0.103177	0.275276	-0.104861	0.446276	-0.090082	-0.104216	-0.103106	-0.0312368	0.0344587	-0.0621313	-0.0988122	-0.090055	-0.0900141	-0.0899796	-0.0964098	1.37991	-0.0915153
200305:	-0.062714	-0.0983184	-0.0931482	-0.0915497	-0.0914651	-0.0914082	0.526001	0.00225057	-0.104744	-0.0914448	-0.0918447	-0.0914284	-0.0914082	-0.0934126	-0.0944407	-0.100412	-0.0924829	-0.0914891	-0.0713326	-0.104552	0.306226	-0.106184	0.436572	-0.0914697	-0.105631	-0.104573	-0.0338888	0.0858719	-0.0616942	-0.100195	-0.0914487	-0.0914082	-0.0913736	-0.0978153	1.3594	-0.0930395
200306:	-0.0634833	-0.099385	-0.0940322	-0.092439	-0.0923535	-0.0922978	0.522138	-0.00036927	-0.105713	-0.0923333	-0.0927315	-0.092318	-0.0922978	-0.0943804	-0.0946201	-0.101316	-0.0933665	-0.0923785	-0.0722594	-0.105625	0.324107	-0.107168	0.431417	-0.0923555	-0.106796	-0.105591	-0.035161	0.112792	-0.0624175	-0.101175	-0.0923382	-0.0922978	-0.0922631	-0.0987968	1.35372	-0.0941172
200307:	-0.0648102	-0.101418	-0.0955164	-0.0939129	-0.0938265	-0.0937723	0.516864	-0.00261441	-0.107113	-0.0938064	-0.094202	-0.0937925	-0.0937723	-0.0960479	-0.0950456	-0.102823	-0.0948322	-0.0938527	-0.0736602	-0.107236	0.350766	-0.10869	0.423887	-0.0938654	-0.108441	-0.107214	-0.0374858	0.15359	-0.0630765	-0.102706	-0.0938126	-0.0937723	-0.0937375	-0.100274	1.34565	-0.0956304
200308:	-0.0655341	-0.102299	-0.0963399	-0.0947395	-0.0946522	-0.0945991	0.517221	0.000254618	-0.108023	-0.0946322	-0.0950266	-0.0946192	-0.0945991	-0.0968861	-0.0954533	-0.10374	-0.0956547	-0.0946794	-0.0745337	-0.108153	0.365017	-0.109671	0.420184	-0.0947089	-0.10944	-0.108158	-0.0382133	0.168621	-0.0637777	-0.10366	-0.0946393	-0.0945991	-0.0945641	-0.101139	1.34211	-0.0966704
200309:	-0.0645026	-0.101874	-0.0956761	-0.0940637	-0.0939746	-0.0939222	0.513085	0.000604607	-0.107613	-0.0939544	-0.0943713	-0.0939424	-0.0939222	-0.0962353	-0.0937963	-0.103182	-0.094983	-0.0940031	-0.0737189	-0.107866	0.386714	-0.109335	0.413822	-0.0940291	-0.109168	-0.1078	-0.0395226	0.169534	-0.0904871	-0.10319	-0.0939626	-0.0939222	-0.0938866	-0.100572	1.3398	-0.0960869
200310:	-0.0641688	-0.1022	-0.0956957	-0.0940614	-0.0939505	-0.0938992	0.507783	-0.00133638	-0.107697	-0.0939302	-0.0943476	-0.0939195	-0.0938992	-0.0962924	-0.0930822	-0.103262	-0.0949592	-0.0939804	-0.0736843	-0.108096	0.40881	-0.109534	0.405046	-0.0940019	-0.10948	-0.108	-0.0403063	0.177875	-0.103186	-0.103282	-0.0939398	-0.0938992	-0.0938633	-0.100838	1.33928	-0.0960044
200311:	-0.065546	-0.103767	-0.0972315	-0.0956061	-0.0954943	-0.0954447	0.503569	-0.00521207	-0.109188	-0.0954741	-0.0958888	-0.0954649	-0.0954447	-0.0978397	-0.0932203	-0.104813	-0.0964956	-0.0955255	-0.0752606	-0.109655	0.44014	-0.111028	0.397485	-0.0955421	-0.111149	-0.109538	-0.0425128	0.216304	-0.107616	-0.104896	-0.0954851	-0.0954447	-0.0954085	-0.102475	1.33368	-0.0975076
200312:	-0.0657402	-0.104123	-0.0975827	-0.0959597	-0.0958469	-0.0957983	0.513533	-0.00216146	-0.10957	-0.0958267	-0.0962403	-0.0958185	-0.0957983	-0.0982555	-0.0929807	-0.105226	-0.0968451	-0.0958791	-0.0755575	-0.110195	0.449762	-0.111475	0.392482	-0.095892	-0.111686	-0.11001	-0.0436549	0.21613	-0.110113	-0.10536	-0.0958387	-0.0957983	-0.095762	-0.102979	1.32997	-0.0978994
200401:	-0.0663365	-0.104906	-0.0982772	-0.0966568	-0.0965432	-0.0964956	0.514601	-0.00221197	-0.110272	-0.096523	-0.0969357	-0.0965158	-0.0964956	-0.0989288	-0.093591	-0.105939	-0.097558	-0.0965763	-0.0763598	-0.111031	0.46116	-0.112284	0.389077	-0.096586	-0.112535	-0.110776	-0.0442885	0.221607	-0.111634	-0.106202	-0.096536	-0.0964956	-0.0964591	-0.103808	1.33792	-0.0986055
200402:	-0.0665626	-0.105218	-0.0985574	-0.0969395	-0.0968252	-0.0967784	0.514419	-0.00183604	-0.110583	-0.0968051	-0.0972168	-0.0967986	-0.0967784	-0.0992691	-0.0936356	-0.106278	-0.0978765	-0.096859	-0.0766274	-0.111497	0.467306	-0.112627	0.386498	-0.0968662	-0.112959	-0.111106	-0.0448528	0.222332	-0.112585	-0.106577	-0.0968188	-0.0967784	-0.0967417	-0.104146	1.34337	-0.0989238
200403:	-0.0667958	-0.105654	-0.0988756	-0.0972599	-0.0971449	-0.0970989	0.512924	-0.00118381	-0.110999	-0.0971247	-0.0975357	-0.0971191	-0.0970989	-0.0995694	-0.0934705	-0.106643	-0.0981936	-0.0971795	-0.0769409	-0.111985	0.47448	-0.113102	0.383234	-0.0971838	-0.113469	-0.111505	-0.0446926	0.224091	-0.11338	-0.107019	-0.0971392	-0.0970989	-0.0970621	-0.104524	1.34871	-0.0993883
200404:	-0.0673169	-0.106451	-0.0995145	-0.0978813	-0.0977655	-0.0977204	0.513846	-0.00123288	-0.111746	-0.0977454	-0.0981556	-0.0977406	-0.0977204	-0.100282	-0.0935419	-0.107406	-0.0988509	-0.097801	-0.077516	-0.11275	0.484593	-0.113833	0.37816	-0.0978224	-0.114236	-0.112212	-0.0426591	0.228136	-0.114328	-0.107754	-0.0977607	-0.0977204	-0.0976834	-0.105177	1.3557	-0.100116
200405:	-0.0676905	-0.106991	-0.100042	-0.0983718	-0.0982551	-0.098211	0.510166	-0.000341075	-0.112309	-0.098235	-0.0986445	-0.0982311	-0.098211	-0.100861	-0.0935899	-0.107947	-0.0993577	-0.0982915	-0.0781274	-0.113392	0.494866	-0.114403	0.374337	-0.0983098	-0.114917	-0.112844	-0.0378164	0.231775	-0.115045	-0.108396	-0.0982513	-0.098211	-0.0981738	-0.105714	1.35869	-0.100653
200406:	-0.0680531	-0.107539	-0.100556	-0.0988655	-0.0987478	-0.0987044	0.508439	-0.000494583	-0.112863	-0.0987478	-0.0991372	-0.0987246	-0.0987044	-0.101508	-0.094057	-0.108525	-0.0998698	-0.098785	-0.0787012	-0.114096	0.504624	-0.115115	0.371027	-0.0988006	-0.115628	-0.113491	-0.0311657	0.232151	-0.115715	-0.108999	-0.0987448	-0.0987044	-0.098667	-0.106284	1.36305	-0.101296
200407:	-0.0684271	-0.108153	-0.101043	-0.0993362	-0.0992178	-0.0991753	0.509872	0.00131779	-0.113409	-0.0992178	-0.0996063	-0.0991955	-0.0991753	-0.102123	-0.0938823	-0.109067	-0.100376	-0.0992559	-0.0793051	-0.114702	0.513491	-0.115707	0.368299	-0.0992885	-0.116265	-0.114078	-0.0308831	0.236906	-0.116235	-0.109591	-0.0992156	-0.0991753	-0.0991376	-0.106813	1.36304	-0.10187
200408:	-0.0687987	-0.108599	-0.101507	-0.0997842	-0.0996651	-0.0996234	0.506402	0.00263984	-0.113885	-0.0996651	-0.100072	-0.0996436	-0.0996234	-0.102641	-0.0938467	-0.109633	-0.10084	-0.0997039	-0.0796926	-0.115286	0.522942	-0.116213	0.365661	-0.0997336	-0.116825	-0.114623	-0.0281231	0.242155	-0.116663	-0.110291	-0.0996637	-0.0996234	-0.0995857	-0.107374	1.36383	-0.102403
200409:	-0.0649402	-0.104839	-0.0978326	-0.0961173	-0.0959975	-0.0959587	0.500888	0.000473223	-0.109827	-0.0959975	-0.0963979	-0.0959786	-0.0959587	-0.101524	-0.100745	-0.105847	-0.0971511	-0.0960381	-0.0758531	-0.111701	0.494448	-0.112106	0.357699	-0.096119	-0.113094	-0.110907	-0.026542	0.219669	-0.113074	-0.106534	-0.0959984	-0.0959587	-0.0959209	-0.103674	1.33415	-0.0986983
200410:	-0.0632306	-0.103922	-0.0967674	-0.0949704	-0.0948477	-0.0948095	0.492689	-0.00189229	-0.108971	-0.0948477	-0.0952531	-0.0948297	-0.0948095	-0.100998	-0.100918	-0.105099	-0.0960158	-0.0948901	-0.0742443	-0.111107	0.504865	-0.107065	0.350977	-0.095008	-0.112641	-0.110167	-0.0277372	0.207903	-0.112687	-0.105733	-0.0948498	-0.0948095	-0.0947709	-0.102781	1.32183	-0.0975848
200411:	-0.0638614	-0.104936	-0.0977165	-0.0959123	-0.0957878	-0.0957507	0.488979	-0.00372006	-0.109942	-0.0957878	-0.0961944	-0.095771	-0.0957507	-0.102161	-0.101643	-0.106152	-0.0969784	-0.0958316	-0.0749897	-0.112345	0.519012	-0.0984503	0.343072	-0.095946	-0.113977	-0.111319	-0.0293254	0.200451	-0.114011	-0.106767	-0.0957912	-0.0957507	-0.0957116	-0.103845	1.34915	-0.0985367
200412:	-0.0654027	-0.106769	-0.0995199	-0.0976991	-0.0975732	-0.0975375	0.487719	0.0101608	-0.111664	-0.0975732	-0.0979786	-0.0975577	-0.0975375	-0.104143	-0.103575	-0.108068	-0.0987603	-0.0976184	-0.076685	-0.11433	0.541377	-0.098776	0.334762	-0.0977481	-0.115987	-0.1132	-0.0323204	0.189916	-0.11593	-0.108681	-0.097578	-0.0975375	-0.0974981	-0.105649	1.38733	-0.100365
200501:	-0.0660804	-0.107683	-0.100372	-0.0985505	-0.0984235	-0.0983887	0.487368	0.0127643	-0.112572	-0.0984235	-0.0988287	-0.098409	-0.0983887	-0.105099	-0.104274	-0.109014	-0.0996097	-0.0984697	-0.0774367	-0.11536	0.553085	-0.0988832	0.329524	-0.0985961	-0.117071	-0.114166	-0.0219835	0.186488	-0.116985	-0.109679	-0.0984292	-0.0983887	-0.0983491	-0.106636	1.39666	-0.101338
200502:	-0.0664698	-0.108251	-0.100856	-0.0990357	-0.0989079	-0.0988739	0.484804	0.0167996	-0.113103	-0.0989079	-0.0993125	-0.0988942	-0.0988739	-0.10572	-0.104651	-0.109567	-0.100112	-0.0989549	-0.0779361	-0.115976	0.561692	-0.0990961	0.326365	-0.0990785	-0.117724	-0.114712	-0.0161403	0.183834	-0.117548	-0.110232	-0.0989144	-0.0988739	-0.0988341	-0.107201	1.40114	-0.101876
200503:	-0.0658958	-0.108347	-0.100823	-0.0989545	-0.0988238	-0.0987902	0.481077	0.0162233	-0.118446	-0.0988238	-0.0992342	-0.0988108	-0.0987902	-0.105792	-0.104678	-0.109806	-0.100045	-0.0988724	-0.0776509	-0.11645	0.572258	-0.0994888	0.319417	-0.098995	-0.118364	-0.115039	-0.011562	0.182128	-0.118173	-0.110445	-0.0988314	-0.0987902	-0.0987496	-0.107346	1.40566	-0.101948
200504:	-0.0659468	-0.10889	-0.101067	-0.0991955	-0.0990635	-0.0990308	0.480132	0.0194118	-0.118559	-0.0990635	-0.0994743	-0.0990514	-0.0990308	-0.106121	-0.104637	-0.110108	-0.100306	-0.0991132	-0.07787	-0.1169	0.579259	-0.0997513	0.315623	-0.0992534	-0.11888	-0.11546	-0.00815088	0.180738	-0.118664	-0.110804	-0.099072	-0.0990308	-0.0989898	-0.107709	1.40626	-0.102227
200505:	-0.066013	-0.109067	-0.10121	-0.0993405	-0.0992079	-0.099176	0.481133	0.0209588	-0.118605	-0.0992079	-0.0996178	-0.0991966	-0.099176	-0.106317	-0.104559	-0.110272	-0.100467	-0.0992583	-0.0780113	-0.117194	0.582695	-0.0996827	0.313701	-0.0993956	-0.119165	-0.11576	-0.00775259	0.179609	-0.118852	-0.111113	-0.0992172	-0.099176	-0.0991348	-0.107882	1.40741	-0.10248
200506:	-0.066029	-0.109198	-0.101286	-0.0994407	-0.0993075	-0.099256	0.47918	0.0234845	-0.118644	-0.0992869	-0.0996956	-0.0992765	-0.099256	-0.106472	-0.104532	-0.1104	-0.100542	-0.0993382	-0.0781562	-0.117412	0.585271	-0.0996039	0.311322	-0.0994723	-0.119356	-0.115959	-0.00670051	0.177159	-0.118981	-0.111305	-0.0992971	-0.099256	-0.0992147	-0.108012	1.41099	-0.10272
200507:	-0.0661448	-0.10944	-0.101529	-0.0996668	-0.0995327	-0.0995028	0.475955	0.0231743	-0.118915	-0.0995122	-0.0999199	-0.0995028	-0.0994822	-0.106728	-0.104446	-0.110767	-0.100765	-0.0995644	-0.0784144	-0.117805	0.590235	-0.100252	0.307885	-0.0996951	-0.119748	-0.116282	0.00372786	0.17622	-0.11928	-0.111654	-0.0995233	-0.0994822	-0.0994407	-0.108297	1.41118	-0.103084
200508:	-0.0671714	-0.110607	-0.102687	-0.100833	-0.100698	-0.10067	0.477547	0.0196641	-0.120227	-0.100678	-0.101083	-0.10067	-0.100649	-0.10796	-0.104752	-0.111946	-0.101923	-0.100731	-0.0797646	-0.119098	0.610635	-0.101753	0.301422	-0.100857	-0.12104	-0.117533	0.0112642	0.199419	-0.120642	-0.112884	-0.10069	-0.100649	-0.100607	-0.109577	1.40279	-0.104363
200509:	-0.067707	-0.111245	-0.103294	-0.101443	-0.101307	-0.101279	0.481587	0.0187992	-0.120942	-0.101286	-0.101691	-0.101279	-0.101259	-0.10865	-0.105112	-0.112571	-0.102529	-0.10134	-0.0804882	-0.119928	0.619291	-0.102807	0.298012	-0.101484	-0.121782	-0.118265	0.0139223	0.205673	-0.121371	-0.113638	-0.1013	-0.101259	-0.101217	-0.110273	1.40454	-0.105077
200510:	-0.0684233	-0.112205	-0.104224	-0.102312	-0.102175	-0.102148	0.497114	0.0173414	-0.122049	-0.102155	-0.102559	-0.102148	-0.102128	-0.109556	-0.105742	-0.113548	-0.103438	-0.10221	-0.0812433	-0.121097	0.628821	-0.101342	0.295144	-0.10235	-0.122898	-0.119292	0.0160689	0.206876	-0.122486	-0.114605	-0.102189	-0.102128	-0.102086	-0.111258	1.40463	-0.106005
200511:	-0.0701581	-0.113949	-0.106031	-0.104135	-0.103998	-0.103973	0.496253	0.0112528	-0.123955	-0.103977	-0.104378	-0.103973	-0.103952	-0.111386	-0.105994	-0.115462	-0.105287	-0.104034	-0.0831625	-0.122896	0.662298	-0.10373	0.289546	-0.104188	-0.124704	-0.121069	0.0141741	0.258942	-0.124441	-0.116453	-0.104013	-0.103952	-0.10391	-0.11315	1.38579	-0.107949
200512:	-0.0708329	-0.114723	-0.106812	-0.104904	-0.104766	-0.104742	0.495575	0.0188189	-0.124847	-0.104746	-0.105145	-0.104742	-0.104722	-0.11213	-0.106223	-0.116234	-0.106049	-0.104803	-0.0842552	-0.123773	0.678102	-0.104792	0.287455	-0.104974	-0.12556	-0.121948	0.012494	0.271149	-0.12534	-0.117236	-0.104782	-0.104722	-0.104679	-0.113971	1.37755	-0.108691
200601:	-0.0711997	-0.115151	-0.107224	-0.105321	-0.105183	-0.10516	0.495492	0.020419	-0.125344	-0.105163	-0.10556	-0.10516	-0.105139	-0.112613	-0.10619	-0.116714	-0.106461	-0.10522	-0.0848818	-0.124308	0.68624	-0.10561	0.285371	-0.105408	-0.126036	-0.122453	0.0122007	0.278345	-0.12579	-0.117787	-0.1052	-0.105139	-0.105097	-0.114383	1.37605	-0.109221
200602:	-0.0717198	-0.115723	-0.107797	-0.105881	-0.105742	-0.10572	0.492793	0.022533	-0.126005	-0.105722	-0.106118	-0.10572	-0.1057	-0.113192	-0.106423	-0.117323	-0.107035	-0.10578	-0.0854303	-0.125004	0.695164	-0.10631	0.282287	-0.105965	-0.126656	-0.123085	0.0148101	0.282474	-0.126428	-0.118393	-0.10576	-0.1057	-0.105657	-0.114968	1.38081	-0.109913
200603:	-0.0721836	-0.116258	-0.108338	-0.106407	-0.106267	-0.106246	0.492143	0.024333	-0.126618	-0.106247	-0.106642	-0.106246	-0.106226	-0.113778	-0.106755	-0.117952	-0.107556	-0.106306	-0.0859587	-0.125675	0.705162	-0.1071	0.279984	-0.106528	-0.127284	-0.12387	0.0164644	0.28817	-0.127001	-0.119029	-0.106286	-0.106226	-0.106183	-0.11553	1.38096	-0.110521
200604:	-0.0712878	-0.115553	-0.10743	-0.105516	-0.105376	-0.105356	0.490537	0.0252792	-0.125678	-0.105376	-0.105747	-0.105356	-0.105336	-0.112876	-0.104716	-0.117056	-0.106652	-0.105416	-0.0850998	-0.124683	0.69246	-0.106479	0.278019	-0.105631	-0.126286	-0.123037	0.0184944	0.28337	-0.126067	-0.118194	-0.105396	-0.105336	-0.105294	-0.11459	1.3723	-0.109642
200605:	-0.0715504	-0.115928	-0.107775	-0.105827	-0.105687	-0.105667	0.491677	0.0280611	-0.126066	-0.105687	-0.106056	-0.105667	-0.105647	-0.113276	-0.105118	-0.117425	-0.106978	-0.105727	-0.0854499	-0.125111	0.69861	-0.107103	0.276528	-0.105939	-0.126676	-0.123465	0.0193043	0.28504	-0.126443	-0.118561	-0.105707	-0.105647	-0.105605	-0.114948	1.37157	-0.110052
200606:	-0.0717835	-0.116207	-0.108058	-0.106097	-0.105956	-0.105938	0.490764	0.0295051	-0.126412	-0.105956	-0.106324	-0.105938	-0.105918	-0.113627	-0.105133	-0.117821	-0.107243	-0.105998	-0.0858767	-0.125484	0.704416	-0.107437	0.274223	-0.106206	-0.126986	-0.123776	0.0192661	0.289614	-0.126755	-0.11891	-0.105978	-0.105918	-0.105875	-0.115287	1.37154	-0.110431
200607:	-0.0720027	-0.116504	-0.1083	-0.106346	-0.106205	-0.106188	0.491114	0.0308252	-0.126698	-0.106205	-0.106571	-0.106188	-0.106168	-0.113906	-0.104979	-0.118111	-0.107486	-0.106247	-0.0860915	-0.125804	0.707274	-0.107787	0.27244	-0.106472	-0.127253	-0.124042	0.018547	0.289789	-0.12704	-0.119183	-0.106227	-0.106168	-0.106125	-0.115615	1.37676	-0.11084
200608:	-0.0721798	-0.116868	-0.108573	-0.106618	-0.106476	-0.106459	0.492787	0.03136	-0.127186	-0.106476	-0.106842	-0.106459	-0.106439	-0.114304	-0.105499	-0.118606	-0.107776	-0.106519	-0.0862895	-0.126322	0.71253	-0.108272	0.270519	-0.106742	-0.127678	-0.124552	0.0195943	0.290182	-0.127442	-0.120506	-0.106499	-0.106439	-0.106396	-0.115929	1.3806	-0.111223
200609:	-0.0725521	-0.117309	-0.109017	-0.107046	-0.106903	-0.106887	0.496084	0.0336662	-0.127734	-0.106903	-0.107269	-0.106887	-0.106868	-0.114905	-0.105904	-0.119087	-0.108238	-0.106947	-0.0867511	-0.12687	0.718995	-0.10901	0.268555	-0.107187	-0.128191	-0.125055	0.0211514	0.290738	-0.127945	-0.121089	-0.106927	-0.106868	-0.106824	-0.116395	1.38217	-0.111786
200610:	-0.072746	-0.117528	-0.109242	-0.107276	-0.107133	-0.107117	0.494532	0.0350401	-0.128046	-0.107133	-0.107497	-0.107117	-0.107098	-0.115143	-0.105725	-0.119423	-0.108464	-0.107177	-0.0870544	-0.127282	0.724071	-0.108921	0.267227	-0.107413	-0.128478	-0.12541	0.0212407	0.293863	-0.12822	-0.121506	-0.107157	-0.107098	-0.107054	-0.11664	1.38224	-0.112112
200611:	-0.0730622	-0.117909	-0.109611	-0.107648	-0.107504	-0.10749	0.502361	0.0348138	-0.128539	-0.107504	-0.107868	-0.10749	-0.10747	-0.115589	-0.105952	-0.120011	-0.108832	-0.107549	-0.0874313	-0.12777	0.728613	-0.109484	0.264616	-0.107783	-0.128916	-0.125911	0.021518	0.29565	-0.128641	-0.121958	-0.10753	-0.10747	-0.107427	-0.117062	1.38242	-0.11258
200612:	-0.0730031	-0.117858	-0.109623	-0.107612	-0.107468	-0.107454	0.501816	0.0349831	-0.128552	-0.107468	-0.107849	-0.107454	-0.107435	-0.115546	-0.105515	-0.120008	-0.108789	-0.107514	-0.0874741	-0.127821	0.729352	-0.109527	0.261982	-0.107763	-0.128888	-0.125896	0.0220713	0.295781	-0.128521	-0.122059	-0.107494	-0.107435	-0.107391	-0.117099	1.38314	-0.11261
200701:	-0.0731411	-0.11802	-0.109783	-0.107797	-0.107633	-0.10762	0.503545	0.0350827	-0.128802	-0.107633	-0.108012	-0.10762	-0.1076	-0.115791	-0.105386	-0.120281	-0.108949	-0.107679	-0.0879341	-0.128072	0.731051	-0.109672	0.25923	-0.107925	-0.129093	-0.126132	0.0230077	0.294915	-0.128711	-0.122318	-0.107659	-0.1076	-0.107557	-0.117303	1.38776	-0.112865
200702:	-0.0733341	-0.118288	-0.109992	-0.108009	-0.107844	-0.107832	0.503429	0.0360075	-0.129094	-0.107864	-0.108223	-0.107832	-0.107813	-0.116053	-0.105331	-0.120571	-0.109158	-0.107891	-0.0882035	-0.128425	0.735218	-0.109841	0.257182	-0.108135	-0.129374	-0.126503	0.0235653	0.295042	-0.128871	-0.122624	-0.107872	-0.107813	-0.107769	-0.117537	1.39082	-0.113164
200703:	-0.0721587	-0.117891	-0.109398	-0.107357	-0.107189	-0.107177	0.500502	0.0381513	-0.129492	-0.107209	-0.107575	-0.107177	-0.107157	-0.115574	-0.105041	-0.129701	-0.108547	-0.107237	-0.0873513	-0.128549	0.737059	-0.110793	0.252631	-0.107504	-0.129728	-0.126505	0.0220163	0.295813	-0.129156	-0.122477	-0.107217	-0.107157	-0.107113	-0.117142	1.39317	-0.112769
200704:	-0.0718716	-0.117934	-0.10931	-0.107257	-0.107087	-0.107076	0.499182	0.0392976	-0.129824	-0.107107	-0.107475	-0.107076	-0.107056	-0.115672	-0.105256	-0.129946	-0.108472	-0.107136	-0.0871515	-0.128788	0.740777	-0.111365	0.251264	-0.107403	-0.130022	-0.126814	0.0224194	0.296812	-0.129319	-0.122629	-0.107116	-0.107056	-0.107011	-0.117128	1.39036	-0.112749
200705:	-0.0719669	-0.118186	-0.109526	-0.107452	-0.107281	-0.107271	0.500108	0.0424379	-0.13023	-0.107302	-0.107669	-0.107271	-0.107251	-0.11597	-0.105423	-0.129974	-0.108686	-0.107331	-0.0874353	-0.129212	0.745177	-0.112115	0.248535	-0.107596	-0.13038	-0.127279	0.0230633	0.295961	-0.129703	-0.122944	-0.107311	-0.107251	-0.107206	-0.117433	1.39235	-0.112974
200706:	-0.0719822	-0.118363	-0.109631	-0.107558	-0.107386	-0.107376	0.499092	0.0419197	-0.130233	-0.107406	-0.107774	-0.107376	-0.107356	-0.116166	-0.10558	-0.1301	-0.108828	-0.107437	-0.0877699	-0.129511	0.748305	-0.112375	0.24644	-0.107719	-0.130647	-0.127565	0.025434	0.296551	-0.130022	-0.123207	-0.107417	-0.107356	-0.107311	-0.117561	1.39442	-0.113151
200707:	-0.0717791	-0.118421	-0.109664	-0.107566	-0.107393	-0.107384	0.495645	0.0398508	-0.130641	-0.107413	-0.107781	-0.107384	-0.107364	-0.116194	-0.105922	-0.130311	-0.108838	-0.107445	-0.0879016	-0.129798	0.755801	-0.100887	0.243923	-0.107765	-0.13099	-0.12785	0.0246005	0.293269	-0.130452	-0.123436	-0.107425	-0.107364	-0.107318	-0.117718	1.39049	-0.113174
200708:	-0.0713693	-0.118168	-0.109411	-0.107293	-0.107119	-0.107111	0.492608	0.0431595	-0.130661	-0.107139	-0.107506	-0.107111	-0.10709	-0.115968	-0.105365	-0.130154	-0.108563	-0.107171	-0.0877704	-0.129778	0.756326	-0.0996069	0.241618	-0.107488	-0.130926	-0.127778	0.0254427	0.291801	-0.130443	-0.125534	-0.107151	-0.10709	-0.107044	-0.117613	1.3874	-0.112938
200709:	-0.071302	-0.11818	-0.109381	-0.107266	-0.107092	-0.107084	0.491805	0.044326	-0.13073	-0.107112	-0.107478	-0.107084	-0.107064	-0.115954	-0.105243	-0.130149	-0.108532	-0.107145	-0.0879189	-0.129904	0.757051	-0.0992914	0.240617	-0.107459	-0.130968	-0.12785	0.0273459	0.289042	-0.130455	-0.125661	-0.107125	-0.107064	-0.107018	-0.117697	1.38795	-0.112923
200710:	-0.0714734	-0.118437	-0.109619	-0.10749	-0.107315	-0.107308	0.489375	0.0461731	-0.131036	-0.107335	-0.10774	-0.107308	-0.107288	-0.116168	-0.105216	-0.130448	-0.108771	-0.107369	-0.0882528	-0.130321	0.761205	-0.0994788	0.238045	-0.10768	-0.131212	-0.128224	0.0279056	0.289274	-0.130772	-0.12606	-0.107349	-0.107288	-0.107242	-0.117966	1.39334	-0.113153
200711:	-0.0715896	-0.11869	-0.109758	-0.107633	-0.107457	-0.107451	0.487721	0.0475965	-0.13127	-0.107477	-0.107881	-0.107451	-0.107431	-0.116355	-0.105558	-0.130632	-0.108909	-0.107512	-0.0885777	-0.130597	0.764879	-0.0997323	0.236259	-0.10782	-0.131419	-0.128456	0.0291117	0.288791	-0.130932	-0.126281	-0.107492	-0.107431	-0.107385	-0.118217	1.39638	-0.113343
200712:	-0.071649	-0.118814	-0.109855	-0.107733	-0.107557	-0.107552	0.486643	0.0480164	-0.131471	-0.107577	-0.108	-0.107552	-0.107532	-0.116565	-0.105556	-0.130775	-0.109025	-0.107612	-0.0888229	-0.130855	0.768006	-0.100003	0.234476	-0.107917	-0.131562	-0.128751	0.0305915	0.290075	-0.131083	-0.126487	-0.107592	-0.107532	-0.107485	-0.118367	1.39707	-0.113596
200801:	-0.0716535	-0.118869	-0.109887	-0.10777	-0.107613	-0.107589	0.485216	0.0479793	-0.13161	-0.107613	-0.108035	-0.107589	-0.107569	-0.116707	-0.105267	-0.130801	-0.109057	-0.107649	-0.0890614	-0.131074	0.769686	-0.10013	0.233009	-0.107951	-0.131633	-0.128923	0.0311786	0.290938	-0.131122	-0.126655	-0.107629	-0.107569	-0.107522	-0.118419	1.39865	-0.113693
200802:	-0.0717041	-0.118932	-0.109971	-0.107838	-0.107681	-0.107657	0.485244	0.0472284	-0.131764	-0.107681	-0.108102	-0.107657	-0.107637	-0.116806	-0.105113	-0.130896	-0.10918	-0.107718	-0.0892623	-0.131276	0.771323	-0.100401	0.231118	-0.108037	-0.131705	-0.129069	0.0321767	0.291374	-0.131165	-0.12688	-0.107698	-0.107637	-0.107591	-0.118536	1.40094	-0.113812
200803:	-0.0719345	-0.119283	-0.110277	-0.108144	-0.107986	-0.107963	0.483715	0.0483061	-0.132267	-0.107986	-0.108407	-0.107963	-0.107943	-0.117159	-0.105199	-0.130924	-0.109524	-0.108023	-0.0896392	-0.131761	0.776667	-0.10078	0.229925	-0.108341	-0.132016	-0.129544	0.0333662	0.293257	-0.131668	-0.127358	-0.108003	-0.107943	-0.107896	-0.118897	1.40377	-0.114177
200804:	-0.0720278	-0.119404	-0.110392	-0.108264	-0.108106	-0.108084	0.481846	0.0503503	-0.132471	-0.108126	-0.108526	-0.108084	-0.108064	-0.117333	-0.105109	-0.130898	-0.109678	-0.108144	-0.0898551	-0.131952	0.77923	-0.100797	0.228274	-0.108458	-0.13215	-0.129691	0.0339212	0.292975	-0.13187	-0.127584	-0.108124	-0.108064	-0.108017	-0.119089	1.40614	-0.114374
200805:	-0.0727314	-0.120408	-0.111312	-0.109179	-0.10902	-0.108998	0.478399	0.0479487	-0.133775	-0.10904	-0.10946	-0.108998	-0.108978	-0.118312	-0.105865	-0.132135	-0.110594	-0.109059	-0.0909654	-0.133205	0.792061	-0.102387	0.223847	-0.10937	-0.133395	-0.130895	0.0713711	0.286752	-0.13322	-0.128719	-0.109039	-0.108978	-0.108931	-0.12009	1.402	-0.115318
200806:	-0.0729605	-0.121348	-0.1121	-0.109942	-0.109779	-0.109759	0.470976	0.0423844	-0.135526	-0.1098	-0.110224	-0.109759	-0.109739	-0.119276	-0.105804	-0.13398	-0.11139	-0.10982	-0.0915256	-0.134665	0.816083	-0.049655	0.217293	-0.110131	-0.135052	-0.132304	0.071692	0.273186	-0.135032	-0.130019	-0.1098	-0.109739	-0.109691	-0.121072	1.38456	-0.116285
200807:	-0.0737763	-0.122299	-0.113097	-0.110905	-0.110742	-0.110723	0.468206	0.0395987	-0.136709	-0.110762	-0.111205	-0.110723	-0.110702	-0.120318	-0.105765	-0.135113	-0.112367	-0.110784	-0.0926851	-0.135813	0.835017	-0.0390795	0.213072	-0.11109	-0.136156	-0.133428	0.0727674	0.288807	-0.136244	-0.131167	-0.110763	-0.110702	-0.110654	-0.122101	1.37574	-0.117329
200808:	-0.07422	-0.122831	-0.113616	-0.111427	-0.111263	-0.111245	0.467098	0.0395357	-0.137386	-0.111283	-0.111725	-0.111245	-0.111224	-0.120835	-0.106089	-0.135769	-0.112944	-0.111306	-0.0934261	-0.136515	0.844686	-0.0342102	0.210947	-0.111629	-0.136759	-0.134083	0.0735605	0.293888	-0.136957	-0.131785	-0.111285	-0.111224	-0.111176	-0.122767	1.37453	-0.118016
200809:	-0.0744461	-0.12319	-0.113942	-0.111736	-0.111571	-0.111553	0.46737	0.0398985	-0.137866	-0.111591	-0.112032	-0.111553	-0.111533	-0.121246	-0.106088	-0.136259	-0.113249	-0.111614	-0.0938219	-0.137028	0.853114	-0.0314914	0.209362	-0.111935	-0.137187	-0.134554	0.0749867	0.294924	-0.137074	-0.132226	-0.111594	-0.111533	-0.111505	-0.12323	1.37132	-0.118323
200810:	-0.0746952	-0.123485	-0.114232	-0.112051	-0.111866	-0.111849	0.465293	0.0399024	-0.138244	-0.111886	-0.112346	-0.111849	-0.111829	-0.121593	-0.105906	-0.136676	-0.113539	-0.11191	-0.0941952	-0.137516	0.860302	-0.0293061	0.207237	-0.112227	-0.137556	-0.13499	0.0764333	0.299992	-0.137385	-0.13264	-0.11189	-0.111829	-0.1118	-0.123536	1.36829	-0.118621
200811:	-0.0749029	-0.123829	-0.114497	-0.112301	-0.112115	-0.112099	0.464622	0.0426282	-0.138597	-0.112135	-0.112594	-0.112099	-0.112079	-0.121883	-0.106025	-0.137021	-0.113785	-0.11216	-0.0944749	-0.137884	0.866362	-0.0272422	0.205572	-0.112494	-0.137885	-0.135343	0.0766589	0.300151	-0.137621	-0.132959	-0.11214	-0.112079	-0.112051	-0.123892	1.36716	-0.118966
200812:	-0.0755449	-0.124569	-0.115256	-0.113044	-0.112857	-0.112842	0.463231	0.0410691	-0.139517	-0.112878	-0.113335	-0.112842	-0.112822	-0.122702	-0.106398	-0.137984	-0.114523	-0.112903	-0.0952617	-0.138802	0.87971	-0.0260576	0.202171	-0.113254	-0.13879	-0.13623	0.0912782	0.3056	-0.138468	-0.133815	-0.112883	-0.112822	-0.112794	-0.124737	1.36066	-0.119784
200901:	-0.0758428	-0.124966	-0.115606	-0.113398	-0.11321	-0.113196	0.463594	0.0421349	-0.140002	-0.11323	-0.113687	-0.113196	-0.113176	-0.123151	-0.106759	-0.138513	-0.114893	-0.113256	-0.0955865	-0.139327	0.886098	-0.0251758	0.200682	-0.113605	-0.139243	-0.13678	0.0972879	0.305174	-0.138904	-0.134255	-0.113236	-0.113176	-0.113147	-0.125129	1.35886	-0.120186
200902:	-0.076037	-0.125213	-0.115854	-0.113628	-0.11344	-0.113427	0.462729	0.0416684	-0.140348	-0.11346	-0.113916	-0.113427	-0.113407	-0.123419	-0.10757	-0.138853	-0.11514	-0.113487	-0.0958554	-0.139697	0.891105	-0.0247757	0.19997	-0.113833	-0.139539	-0.137145	0.101012	0.305136	-0.13918	-0.134575	-0.113467	-0.113407	-0.113378	-0.125371	1.35984	-0.120609
200903:	-0.0762722	-0.125566	-0.116162	-0.11392	-0.113731	-0.113718	0.460684	0.0443125	-0.14077	-0.113751	-0.114226	-0.113718	-0.113698	-0.123746	-0.107804	-0.139293	-0.115486	-0.113779	-0.0964034	-0.140162	0.897069	-0.0242363	0.197973	-0.114162	-0.139853	-0.137637	0.104703	0.304399	-0.139625	-0.135015	-0.113759	-0.113698	-0.113669	-0.125705	1.36143	-0.121002
200904:	-0.0771561	-0.126585	-0.117182	-0.114919	-0.114729	-0.114717	0.482913	0.0462275	-0.142005	-0.11475	-0.115264	-0.114717	-0.114697	-0.124827	-0.108813	-0.140559	-0.116485	-0.114778	-0.0972891	-0.141388	0.907039	-0.0255774	0.195246	-0.115158	-0.141065	-0.138837	0.110147	0.302334	-0.140919	-0.136179	-0.114758	-0.114697	-0.114668	-0.126842	1.35773	-0.122077
200905:	-0.0776887	-0.12719	-0.117798	-0.115517	-0.115327	-0.115316	0.490533	0.0472233	-0.142755	-0.115347	-0.115882	-0.115316	-0.115296	-0.125513	-0.109254	-0.141331	-0.1171	-0.115376	-0.0979581	-0.14216	0.914408	-0.0248488	0.193888	-0.115774	-0.141844	-0.139622	0.11333	0.301545	-0.141667	-0.136909	-0.115356	-0.115296	-0.115266	-0.127457	1.35807	-0.122833
200906:	-0.0782527	-0.127843	-0.118424	-0.116147	-0.115956	-0.115946	0.491366	0.0468621	-0.143497	-0.115977	-0.11651	-0.115946	-0.115926	-0.126249	-0.109604	-0.142092	-0.117745	-0.116007	-0.0985496	-0.142935	0.924332	-0.0252372	0.191349	-0.116401	-0.142637	-0.140308	0.122321	0.304575	-0.1424	-0.137694	-0.115986	-0.115926	-0.115896	-0.128122	1.35698	-0.123573
200907:	-0.0786276	-0.128278	-0.118863	-0.11657	-0.116378	-0.116368	0.494887	0.047098	-0.14404	-0.116398	-0.11695	-0.116368	-0.116348	-0.126784	-0.109943	-0.142646	-0.118202	-0.116429	-0.0990771	-0.143535	0.930612	-0.0253997	0.189493	-0.116841	-0.143077	-0.140799	0.124794	0.305925	-0.142916	-0.138201	-0.116409	-0.116348	-0.116319	-0.128614	1.35795	-0.124027
200908:	-0.078141	-0.127878	-0.118407	-0.116123	-0.115932	-0.115923	0.497749	0.0463901	-0.14362	-0.115952	-0.116521	-0.115923	-0.115903	-0.126375	-0.108373	-0.142229	-0.117785	-0.115983	-0.0986462	-0.1433	0.922193	-0.0246961	0.187703	-0.11639	-0.142585	-0.140395	0.127678	0.302439	-0.142594	-0.137785	-0.115963	-0.115903	-0.115873	-0.128182	1.35287	-0.123643
200909:	-0.0783556	-0.128168	-0.118655	-0.116375	-0.116183	-0.116175	0.498858	0.0489951	-0.14396	-0.116203	-0.116771	-0.116175	-0.116155	-0.12667	-0.108252	-0.142619	-0.118033	-0.116236	-0.0990833	-0.143703	0.925496	-0.0246662	0.186506	-0.116639	-0.142902	-0.140762	0.128703	0.299387	-0.142912	-0.138175	-0.116216	-0.116155	-0.116125	-0.128453	1.35674	-0.123905
200910:	-0.0787589	-0.128706	-0.119098	-0.116824	-0.116632	-0.116625	0.501461	0.0526132	-0.144497	-0.116652	-0.117218	-0.116625	-0.116605	-0.127105	-0.108531	-0.143175	-0.118496	-0.116685	-0.0997065	-0.144249	0.933054	-0.0250702	0.18422	-0.117104	-0.143401	-0.141289	0.130031	0.300274	-0.143435	-0.138674	-0.116665	-0.116605	-0.116574	-0.128972	1.3568	-0.124474
200911:	-0.0792163	-0.12925	-0.11961	-0.117322	-0.117129	-0.117122	0.50026	0.0582203	-0.145082	-0.117149	-0.117713	-0.117122	-0.117102	-0.127655	-0.109133	-0.143809	-0.118988	-0.117182	-0.100256	-0.144856	0.943018	-0.0254955	0.183231	-0.117619	-0.143992	-0.141877	0.130817	0.301371	-0.143992	-0.139281	-0.117162	-0.117102	-0.117072	-0.129467	1.3569	-0.125061
200912:	-0.0779847	-0.127866	-0.11836	-0.116057	-0.115864	-0.11586	0.501013	0.0591032	-0.143614	-0.115884	-0.116443	-0.11586	-0.11584	-0.12631	-0.106563	-0.142338	-0.117723	-0.115919	-0.0989728	-0.143415	0.922227	-0.0259396	0.182313	-0.116347	-0.142483	-0.140434	0.129159	0.294636	-0.142629	-0.137874	-0.115899	-0.11584	-0.115809	-0.128101	1.34753	-0.123749
201001:	-0.0784327	-0.128402	-0.118857	-0.116558	-0.116365	-0.116361	0.507257	0.0609434	-0.144218	-0.116385	-0.116962	-0.116361	-0.116341	-0.126881	-0.106911	-0.14296	-0.118238	-0.11642	-0.0994922	-0.144035	0.929294	-0.0265507	0.180951	-0.116864	-0.143085	-0.141022	0.130754	0.295444	-0.143187	-0.138491	-0.116401	-0.116341	-0.116311	-0.128619	1.34665	-0.124239
201002:	-0.0789959	-0.128996	-0.119455	-0.117143	-0.11695	-0.116947	0.509883	0.0642	-0.144855	-0.116969	-0.117584	-0.116947	-0.116927	-0.127496	-0.10686	-0.143602	-0.118817	-0.117006	-0.100237	-0.144676	0.938387	-0.0275179	0.178771	-0.117485	-0.143717	-0.141655	0.130721	0.300269	-0.143883	-0.139131	-0.116986	-0.116927	-0.116896	-0.129238	1.34659	-0.124924
201003:	-0.0794872	-0.12953	-0.120035	-0.117691	-0.117497	-0.117495	0.520057	0.0624463	-0.145507	-0.117517	-0.118129	-0.117495	-0.117475	-0.128032	-0.10753	-0.144285	-0.11936	-0.117554	-0.100873	-0.145323	0.943237	-0.0282816	0.18007	-0.118049	-0.144368	-0.142264	0.131944	0.301726	-0.144596	-0.139826	-0.117534	-0.117475	-0.117444	-0.1298	1.34654	-0.125574
201004:	-0.0797789	-0.129872	-0.120355	-0.118015	-0.117821	-0.117819	0.523227	0.0634405	-0.145911	-0.11784	-0.118452	-0.117819	-0.117799	-0.128317	-0.1078	-0.144689	-0.119679	-0.117898	-0.101129	-0.14575	0.946801	-0.0289343	0.180885	-0.11837	-0.144715	-0.142649	0.132336	0.300592	-0.144979	-0.14023	-0.117858	-0.117799	-0.117769	-0.130122	1.34882	-0.125937
201005:	-0.0803764	-0.130687	-0.121035	-0.118695	-0.118499	-0.118498	0.544341	0.0621787	-0.14678	-0.118519	-0.11913	-0.118498	-0.118479	-0.129092	-0.108255	-0.145616	-0.120395	-0.118577	-0.101917	-0.146645	0.951474	-0.028863	0.179291	-0.119067	-0.145576	-0.143586	0.131788	0.299167	-0.145895	-0.141106	-0.118538	-0.118479	-0.118448	-0.130874	1.34856	-0.126676
201006:	-0.0811155	-0.131668	-0.121914	-0.119571	-0.119374	-0.119374	0.557702	0.062168	-0.147926	-0.119394	-0.120005	-0.119374	-0.119354	-0.130043	-0.108479	-0.146776	-0.121272	-0.119453	-0.10282	-0.147805	0.96048	-0.0305755	0.176349	-0.119941	-0.146354	-0.145046	0.140044	0.297967	-0.147081	-0.142127	-0.119413	-0.119354	-0.119323	-0.131838	1.34968	-0.127618
201007:	-0.081533	-0.132134	-0.122392	-0.120038	-0.119841	-0.119841	0.559926	0.0610494	-0.148447	-0.11986	-0.12047	-0.119841	-0.119822	-0.130496	-0.108466	-0.14731	-0.121769	-0.11992	-0.103321	-0.148353	0.968527	-0.0307285	0.17453	-0.120403	-0.14683	-0.14574	0.14135	0.306907	-0.147681	-0.142655	-0.119881	-0.119822	-0.11979	-0.132346	1.34555	-0.128105
201008:	-0.0819974	-0.132716	-0.122901	-0.120552	-0.120355	-0.120357	0.562	0.0605669	-0.149037	-0.120375	-0.120982	-0.120357	-0.120337	-0.131039	-0.108584	-0.147931	-0.122353	-0.120435	-0.103923	-0.14897	0.977732	-0.0305058	0.172009	-0.120915	-0.147372	-0.146519	0.140346	0.315706	-0.148331	-0.143248	-0.120396	-0.120337	-0.120306	-0.132911	1.34451	-0.12883
201009:	-0.0822326	-0.133121	-0.123236	-0.120869	-0.120671	-0.120673	0.56246	0.0610896	-0.149532	-0.120691	-0.121317	-0.120673	-0.120654	-0.131431	-0.108915	-0.148447	-0.122687	-0.120752	-0.104419	-0.149477	0.984113	-0.0261878	0.169805	-0.121229	-0.147812	-0.147389	0.140033	0.315609	-0.148835	-0.14371	-0.120713	-0.120654	-0.120622	-0.133297	1.34641	-0.129269
201010:	-0.0826576	-0.133656	-0.123744	-0.121361	-0.121162	-0.121165	0.566257	0.0613125	-0.150157	-0.121182	-0.121808	-0.121165	-0.121146	-0.131955	-0.109464	-0.149119	-0.123194	-0.121244	-0.104971	-0.150113	0.991772	-0.0229657	0.168758	-0.121718	-0.148468	-0.148083	0.141771	0.315631	-0.149427	-0.144337	-0.121205	-0.121146	-0.121114	-0.133814	1.34589	-0.129855
201011:	-0.082952	-0.134048	-0.124056	-0.121678	-0.121479	-0.121483	0.56817	0.0638069	-0.150541	-0.121499	-0.122123	-0.121483	-0.121464	-0.132294	-0.109797	-0.149536	-0.123506	-0.121561	-0.105371	-0.1505	0.99787	-0.0235463	0.167213	-0.122032	-0.148832	-0.148492	0.143908	0.317024	-0.149805	-0.144737	-0.121522	-0.121464	-0.121432	-0.134201	1.3437	-0.130259
201012:	-0.0829308	-0.134299	-0.124216	-0.121831	-0.12163	-0.121635	0.576035	0.063184	-0.151039	-0.12165	-0.122275	-0.121635	-0.121615	-0.132556	-0.109936	-0.150119	-0.123662	-0.121713	-0.105535	-0.151003	1.00055	-0.0243078	0.165133	-0.122203	-0.146681	-0.148912	0.142532	0.318024	-0.150336	-0.145094	-0.121674	-0.121615	-0.121583	-0.134464	1.3412	-0.130511
201101:	-0.0828417	-0.134443	-0.124245	-0.121858	-0.121657	-0.121662	0.577932	0.0651923	-0.151303	-0.121676	-0.122322	-0.121662	-0.121642	-0.132733	-0.110032	-0.150447	-0.123709	-0.121741	-0.105674	-0.15128	1.00418	-0.0251462	0.163284	-0.122248	-0.145	-0.149299	0.143628	0.319357	-0.150591	-0.145326	-0.121701	-0.121642	-0.12161	-0.134574	1.33508	-0.130587
201102:	-0.082854	-0.134478	-0.124293	-0.121895	-0.121693	-0.121699	0.577773	0.0672748	-0.151368	-0.121713	-0.122356	-0.121699	-0.12168	-0.132743	-0.109954	-0.15055	-0.123776	-0.121778	-0.105832	-0.151355	1.00609	-0.0252386	0.161507	-0.122281	-0.144348	-0.149388	0.143313	0.321169	-0.150721	-0.145338	-0.121739	-0.12168	-0.121647	-0.134622	1.33224	-0.130646
201103:	-0.0931922	-0.142644	-0.134462	-0.132463	-0.132274	-0.132298	0.454397	-0.0606764	-0.156419	-0.13229	-0.132818	-0.132298	-0.132282	-0.140928	-0.0720373	-0.156509	-0.133996	-0.132364	-0.115034	-0.156879	1.14147	-0.0445805	0.0989547	-0.132737	-0.151043	-0.155174	0.326278	0.912179	-0.151197	-0.151904	-0.132331	-0.132282	-0.13225	-0.143039	0.95412	-0.138995
201104:	-0.105944	-0.153595	-0.146713	-0.144993	-0.144815	-0.144849	0.372063	-0.124301	-0.164631	-0.144829	-0.14528	-0.144849	-0.144849	-0.15186	-0.0411391	-0.165722	-0.146284	-0.144907	-0.126983	-0.165751	1.26242	-0.00716999	0.0548949	-0.145186	-0.160603	-0.164382	0.343383	1.41833	-0.144688	-0.161731	-0.144878	-0.144835	-0.144804	-0.154164	0.7237	-0.150057
201105:	-0.118502	-0.165049	-0.158736	-0.157163	-0.156992	-0.157032	0.326887	-0.155034	-0.174225	-0.157005	-0.157425	-0.157032	-0.157032	-0.163163	-0.0264939	-0.175837	-0.158318	-0.157085	-0.138893	-0.17572	1.38477	-0.0230163	0.0267131	-0.157326	-0.170851	-0.174621	0.367619	1.79801	-0.142103	-0.17232	-0.157058	-0.157019	-0.156989	-0.165505	0.601029	-0.161484
201106:	-0.12379	-0.169814	-0.163827	-0.162281	-0.162113	-0.162156	0.307024	-0.166767	-0.17827	-0.162126	-0.162525	-0.162156	-0.162156	-0.16792	-0.018387	-0.180059	-0.163373	-0.162206	-0.143908	-0.179856	1.4273	-0.0295101	0.0138279	-0.162423	-0.175165	-0.178883	0.39632	1.94827	-0.139437	-0.17678	-0.162181	-0.162143	-0.162113	-0.170245	0.546145	-0.16632
201107:	-0.128173	-0.173711	-0.168049	-0.166496	-0.166332	-0.166376	0.291634	-0.175082	-0.181462	-0.166344	-0.166738	-0.166376	-0.166376	-0.171817	-0.0118329	-0.183546	-0.16756	-0.166424	-0.148074	-0.183274	1.46088	-0.0362267	0.00352638	-0.166622	-0.178539	-0.182393	0.418658	2.07194	-0.13683	-0.180454	-0.1664	-0.166364	-0.166334	-0.174185	0.502027	-0.170274
201108:	-0.132456	-0.177624	-0.172156	-0.17066	-0.170497	-0.170543	0.278722	-0.181941	-0.184755	-0.170509	-0.170899	-0.170543	-0.170543	-0.175698	-0.00462675	-0.187118	-0.17169	-0.17059	-0.152162	-0.186766	1.49491	-0.0416599	-0.0068024	-0.17077	-0.18211	-0.185968	0.45234	2.174	-0.13539	-0.184136	-0.170566	-0.170531	-0.170502	-0.178084	0.462595	-0.174277
201109:	-0.135602	-0.180387	-0.175116	-0.173656	-0.173496	-0.173542	0.267767	-0.18668	-0.187004	-0.173507	-0.173884	-0.173542	-0.173542	-0.178471	0.00180813	-0.189584	-0.174659	-0.173588	-0.155143	-0.189158	1.51646	-0.0455429	-0.0142813	-0.173766	-0.184563	-0.18846	0.468956	2.25895	-0.133964	-0.186735	-0.173565	-0.173531	-0.173502	-0.180864	0.43249	-0.177094
201110:	-0.137922	-0.182398	-0.17732	-0.175849	-0.17569	-0.175738	0.259821	-0.189725	-0.188547	-0.175701	-0.176068	-0.175738	-0.175738	-0.180547	0.00673881	-0.191331	-0.176818	-0.175783	-0.157338	-0.19087	1.53093	-0.0484092	-0.0203034	-0.175948	-0.186338	-0.190246	0.477301	2.32829	-0.131947	-0.188576	-0.17576	-0.175727	-0.175698	-0.182872	0.407014	-0.179145
201111:	-0.140266	-0.184516	-0.179546	-0.17809	-0.177933	-0.177981	0.25102	-0.192531	-0.190478	-0.177943	-0.1783	-0.177981	-0.177981	-0.182646	0.0107494	-0.193221	-0.179031	-0.178025	-0.159517	-0.192746	1.54756	-0.051036	-0.0256996	-0.17818	-0.188215	-0.19214	0.488053	2.39114	-0.129892	-0.190547	-0.178003	-0.177971	-0.177942	-0.184968	0.386025	-0.181224
201112:	-0.142741	-0.186842	-0.181943	-0.180497	-0.180341	-0.180391	0.250961	-0.195256	-0.192518	-0.180352	-0.180701	-0.180391	-0.180391	-0.1849	0.0146796	-0.195353	-0.181435	-0.180434	-0.161885	-0.19484	1.56614	-0.0541223	-0.0312178	-0.180579	-0.190286	-0.194288	0.496804	2.44868	-0.128528	-0.192712	-0.180412	-0.180381	-0.180352	-0.187232	0.367589	-0.183529
201201:	-0.144282	-0.18816	-0.183362	-0.181948	-0.181794	-0.181844	0.246173	-0.196789	-0.19352	-0.181804	-0.182145	-0.181844	-0.181844	-0.186249	0.0195408	-0.196501	-0.182861	-0.181886	-0.163342	-0.195957	1.57152	-0.0564649	-0.0358708	-0.182033	-0.191284	-0.195464	0.508696	2.49077	-0.126327	-0.193949	-0.181865	-0.181834	-0.181806	-0.188576	0.349762	-0.184859
201202:	-0.145807	-0.189501	-0.184795	-0.183396	-0.183243	-0.183294	0.242652	-0.198163	-0.194654	-0.183253	-0.183587	-0.183294	-0.183294	-0.187585	0.0230013	-0.197712	-0.18431	-0.183335	-0.164787	-0.19715	1.58081	-0.0588379	-0.0394624	-0.183475	-0.192517	-0.196688	0.519188	2.52773	-0.124839	-0.195223	-0.183315	-0.183284	-0.183256	-0.189932	0.334838	-0.186234
201203:	-0.146225	-0.189859	-0.185272	-0.183871	-0.183718	-0.183771	0.23531	-0.19856	-0.194707	-0.183728	-0.184056	-0.183771	-0.183771	-0.187944	0.0304202	-0.198071	-0.184763	-0.183811	-0.165146	-0.197395	1.57001	-0.0647196	-0.04375	-0.183951	-0.192947	-0.196959	0.521744	2.57529	-0.120399	-0.195544	-0.183791	-0.183761	-0.183732	-0.195276	0.317125	-0.186628
201204:	-0.148812	-0.192273	-0.18778	-0.186397	-0.186245	-0.186298	0.2268	-0.200692	-0.196801	-0.186255	-0.186575	-0.186298	-0.186298	-0.190362	0.0340084	-0.20036	-0.187268	-0.186338	-0.167638	-0.199626	1.59144	-0.0703985	-0.049108	-0.18647	-0.195269	-0.199238	0.543225	2.63098	-0.119424	-0.197865	-0.186318	-0.186288	-0.18626	-0.198367	0.299916	-0.189058
201205:	-0.151378	-0.194649	-0.190195	-0.188831	-0.188681	-0.188734	0.219586	-0.202543	-0.198758	-0.18869	-0.189004	-0.188734	-0.188734	-0.192697	0.0374366	-0.20249	-0.18969	-0.188773	-0.170129	-0.201792	1.61353	-0.0764058	-0.0533874	-0.188907	-0.197375	-0.201384	0.544944	2.69998	-0.11864	-0.20012	-0.188754	-0.188725	-0.188697	-0.200823	0.283667	-0.191426
201206:	-0.153268	-0.196371	-0.192001	-0.190648	-0.190498	-0.190553	0.215768	-0.20395	-0.200349	-0.190508	-0.190816	-0.190553	-0.190553	-0.194429	0.0403669	-0.204131	-0.191501	-0.190591	-0.171926	-0.203419	1.63025	-0.0803422	-0.0569205	-0.190719	-0.198998	-0.203035	0.551636	2.74154	-0.118187	-0.201794	-0.190572	-0.190543	-0.190515	-0.202665	0.273975	-0.193185
201207:	-0.154859	-0.19788	-0.193506	-0.192174	-0.192025	-0.192079	0.212101	-0.204922	-0.201589	-0.192034	-0.192337	-0.192079	-0.192079	-0.195868	0.0427855	-0.20548	-0.193019	-0.192117	-0.173454	-0.204772	1.64258	-0.0836386	-0.060179	-0.192258	-0.200207	-0.204434	0.555863	2.78134	-0.117557	-0.203209	-0.192098	-0.19207	-0.192042	-0.204146	0.264106	-0.194657
201208:	-0.156109	-0.199007	-0.194694	-0.193378	-0.193229	-0.193284	0.208326	-0.20603	-0.202535	-0.193238	-0.193538	-0.193284	-0.193284	-0.197004	0.0454525	-0.206567	-0.19422	-0.193322	-0.174715	-0.205828	1.6559	-0.0861938	-0.0627293	-0.193457	-0.201242	-0.205506	0.560159	2.80894	-0.117444	-0.204333	-0.193303	-0.193275	-0.193247	-0.205294	0.25637	-0.195858
201209:	-0.157032	-0.199796	-0.195562	-0.194236	-0.194088	-0.194143	0.206259	-0.206469	-0.20317	-0.194097	-0.194392	-0.194143	-0.194143	-0.19782	0.0478158	-0.207292	-0.195065	-0.19418	-0.175613	-0.206541	1.66092	-0.0876767	-0.0646653	-0.194311	-0.201945	-0.206231	0.563917	2.83218	-0.116699	-0.205088	-0.194162	-0.194134	-0.194106	-0.206068	0.248469	-0.19669
201210:	-0.158587	-0.201218	-0.197033	-0.195724	-0.195577	-0.195633	0.202814	-0.207529	-0.204468	-0.195586	-0.195877	-0.195633	-0.195633	-0.199277	0.0500702	-0.208634	-0.19655	-0.19567	-0.177224	-0.207869	1.67499	-0.089913	-0.0678693	-0.195795	-0.203292	-0.207587	0.570479	2.86613	-0.116198	-0.206484	-0.195651	-0.195624	-0.195596	-0.207455	0.238833	-0.19813
201211:	-0.160035	-0.202622	-0.198403	-0.19711	-0.196963	-0.197019	0.199436	-0.208508	-0.205659	-0.196972	-0.197259	-0.197019	-0.197019	-0.2006	0.0520186	-0.209891	-0.19794	-0.197055	-0.178649	-0.20911	1.68849	-0.0930984	-0.0705557	-0.197177	-0.204441	-0.208844	0.578491	2.8968	-0.116323	-0.20777	-0.197037	-0.19701	-0.196983	-0.208746	0.230055	-0.199475
201212:	-0.164874	-0.207141	-0.202988	-0.201729	-0.201584	-0.201641	0.189957	-0.211768	-0.209775	-0.201593	-0.201872	-0.201641	-0.201641	-0.205103	0.0531544	-0.214097	-0.202543	-0.201676	-0.183369	-0.213358	1.7422	-0.101561	-0.0769965	-0.201789	-0.208592	-0.213128	0.565692	3.01895	-0.117013	-0.212102	-0.201659	-0.201632	-0.201605	-0.213099	0.21161	-0.203987
201301:	-0.166587	-0.208779	-0.20462	-0.203368	-0.203224	-0.203281	0.187456	-0.212993	-0.211229	-0.203233	-0.203508	-0.203281	-0.203281	-0.206702	0.0545794	-0.215595	-0.204169	-0.203316	-0.185013	-0.214857	1.76064	-0.104512	-0.0797698	-0.203424	-0.2101	-0.214656	0.565058	3.05933	-0.117194	-0.21366	-0.203298	-0.203272	-0.203245	-0.214626	0.203323	-0.205603
201302:	-0.167433	-0.209534	-0.205408	-0.204162	-0.204018	-0.204076	0.186351	-0.213346	-0.211855	-0.204027	-0.204299	-0.204076	-0.204076	-0.207441	0.0564446	-0.216286	-0.204953	-0.20411	-0.185801	-0.215562	1.76769	-0.107008	-0.0817056	-0.204223	-0.210797	-0.215361	0.565392	3.08269	-0.117976	-0.214381	-0.204093	-0.204067	-0.20404	-0.215332	0.197261	-0.206385
201303:	-0.168279	-0.210243	-0.206175	-0.204928	-0.204785	-0.204842	0.184555	-0.213521	-0.21243	-0.204793	-0.205062	-0.204842	-0.204842	-0.208171	0.0578684	-0.216915	-0.205707	-0.204876	-0.186592	-0.216208	1.77279	-0.10935	-0.0830979	-0.204985	-0.211461	-0.216	0.563494	3.108	-0.117486	-0.215043	-0.204859	-0.204834	-0.204807	-0.215997	0.191533	-0.207114
201304:	-0.168285	-0.210104	-0.206105	-0.204857	-0.204715	-0.204773	0.18219	-0.212854	-0.212176	-0.204723	-0.205005	-0.204773	-0.204773	-0.208089	0.058417	-0.216707	-0.205641	-0.204807	-0.186554	-0.216054	1.76662	-0.111721	-0.0841337	-0.204919	-0.211257	-0.215786	0.561813	3.12182	-0.116037	-0.214877	-0.20479	-0.204764	-0.204737	-0.215813	0.185978	-0.20701
201305:	-0.168983	-0.210727	-0.206739	-0.205502	-0.205361	-0.205419	0.181728	-0.213209	-0.21272	-0.205369	-0.205648	-0.205419	-0.205419	-0.208697	0.0596302	-0.217261	-0.206293	-0.205452	-0.187266	-0.216614	1.77195	-0.11386	-0.0856638	-0.205578	-0.211807	-0.21634	0.560055	3.14118	-0.115519	-0.215466	-0.205436	-0.20541	-0.205384	-0.216383	0.18204	-0.207637
201306:	-0.169435	-0.211122	-0.207159	-0.205916	-0.205775	-0.205833	0.180688	-0.213283	-0.213076	-0.205783	-0.20606	-0.205833	-0.205833	-0.209102	0.0605693	-0.217605	-0.206699	-0.205867	-0.187713	-0.216962	1.77542	-0.115807	-0.0869676	-0.205989	-0.212074	-0.216695	0.559571	3.15583	-0.11608	-0.215838	-0.20585	-0.205825	-0.205798	-0.216747	0.178654	-0.208009
201307:	-0.170184	-0.211817	-0.207871	-0.20664	-0.206498	-0.206557	0.179121	-0.21364	-0.2137	-0.206507	-0.20678	-0.206557	-0.206557	-0.209791	0.0614742	-0.218262	-0.207422	-0.20659	-0.188459	-0.217626	1.78264	-0.117206	-0.0885215	-0.206717	-0.212544	-0.217357	0.558948	3.17595	-0.116142	-0.216583	-0.206574	-0.206549	-0.206522	-0.217421	0.174213	-0.208747
201308:	-0.171257	-0.212816	-0.208897	-0.207676	-0.207535	-0.207594	0.178853	-0.214655	-0.214639	-0.207543	-0.207814	-0.207594	-0.207594	-0.210828	0.0629453	-0.219218	-0.208458	-0.207627	-0.189486	-0.218613	1.79476	-0.118906	-0.0905013	-0.207758	-0.213499	-0.218319	0.558439	3.19949	-0.116001	-0.217562	-0.20761	-0.207586	-0.207559	-0.218387	0.168799	-0.209759
201309:	-0.172142	-0.213629	-0.209753	-0.208533	-0.208392	-0.208452	0.178592	-0.215645	-0.21534	-0.2084	-0.208669	-0.208452	-0.208452	-0.211667	0.0635221	-0.220024	-0.209331	-0.208484	-0.190385	-0.21943	1.80649	-0.119556	-0.0919422	-0.208612	-0.214246	-0.21912	0.555438	3.21988	-0.116036	-0.21837	-0.208468	-0.208443	-0.208417	-0.219199	0.164281	-0.210615
201310:	-0.174268	-0.215627	-0.211774	-0.210562	-0.210422	-0.210482	0.175754	-0.217226	-0.217123	-0.21043	-0.210703	-0.210482	-0.210482	-0.213642	0.064053	-0.221895	-0.211356	-0.210514	-0.192435	-0.22135	1.83161	-0.122822	-0.0949537	-0.210638	-0.216114	-0.221022	0.548977	3.27213	-0.116413	-0.220287	-0.210498	-0.210474	-0.210447	-0.221105	0.155621	-0.212598
201311:	-0.175683	-0.216941	-0.21311	-0.211911	-0.211771	-0.211831	0.17525	-0.218112	-0.218331	-0.211779	-0.21205	-0.211831	-0.211831	-0.214942	0.0648456	-0.223135	-0.212695	-0.211863	-0.193842	-0.222593	1.84637	-0.126127	-0.0972028	-0.211983	-0.217119	-0.222276	0.544978	3.3079	-0.116496	-0.221584	-0.211847	-0.211823	-0.211797	-0.22237	0.149433	-0.213903
201312:	-0.176871	-0.218051	-0.214253	-0.213057	-0.212918	-0.212978	0.178072	-0.218717	-0.219327	-0.212926	-0.213194	-0.212978	-0.212978	-0.216055	0.0653505	-0.224204	-0.213833	-0.21301	-0.194995	-0.223667	1.8575	-0.128736	-0.0989251	-0.213134	-0.218126	-0.22335	0.543184	3.33397	-0.116497	-0.222686	-0.212994	-0.21297	-0.212944	-0.223457	0.144774	-0.215019
201401:	-0.177654	-0.218761	-0.214976	-0.21379	-0.213652	-0.213712	0.177319	-0.219081	-0.219941	-0.21366	-0.213932	-0.213712	-0.213712	-0.216783	0.0663855	-0.224852	-0.214573	-0.213743	-0.195767	-0.224332	1.8646	-0.130473	-0.100252	-0.213872	-0.218812	-0.224057	0.541138	3.35575	-0.11651	-0.223351	-0.213728	-0.213704	-0.213678	-0.22414	0.139763	-0.215746
201402:	-0.178731	-0.219796	-0.215994	-0.214811	-0.214673	-0.214733	0.176924	-0.219846	-0.220837	-0.21468	-0.214958	-0.214733	-0.214733	-0.217802	0.0672428	-0.225792	-0.215585	-0.214764	-0.196833	-0.225276	1.87643	-0.132726	-0.101703	-0.21489	-0.219781	-0.225013	0.538546	3.38172	-0.116864	-0.22432	-0.214749	-0.214725	-0.214699	-0.225089	0.135016	-0.216748
201403:	-0.179713	-0.220671	-0.216909	-0.215744	-0.215598	-0.215659	0.175237	-0.220484	-0.221622	-0.215606	-0.215881	-0.215659	-0.215659	-0.218687	0.0682959	-0.226633	-0.216502	-0.21569	-0.1978	-0.226134	1.88613	-0.134799	-0.103471	-0.215812	-0.220672	-0.225862	0.5407	3.40282	-0.11666	-0.225182	-0.215674	-0.215651	-0.215625	-0.225948	0.13052	-0.217686
201404:	-0.180677	-0.221728	-0.217831	-0.216668	-0.216523	-0.216583	0.174129	-0.221062	-0.222428	-0.21653	-0.216803	-0.216583	-0.216583	-0.219592	0.0679558	-0.227499	-0.217426	-0.216614	-0.198759	-0.22701	1.89734	-0.13677	-0.105156	-0.216733	-0.22159	-0.226715	0.541792	3.42361	-0.117001	-0.226054	-0.216599	-0.216576	-0.216557	-0.226815	0.127219	-0.218581
201405:	-0.181142	-0.222138	-0.218246	-0.217091	-0.216947	-0.217008	0.174784	-0.221315	-0.222783	-0.216954	-0.217225	-0.217008	-0.217008	-0.219989	0.0695595	-0.227847	-0.217842	-0.217038	-0.19923	-0.227388	1.89961	-0.138267	-0.105957	-0.217155	-0.22196	-0.227071	0.540048	3.43635	-0.116204	-0.226419	-0.217023	-0.217	-0.216981	-0.227204	0.124067	-0.218981
201406:	-0.181927	-0.222901	-0.218999	-0.217851	-0.217706	-0.217768	0.174136	-0.221897	-0.223503	-0.217714	-0.21799	-0.217768	-0.217768	-0.220737	0.0696598	-0.228578	-0.218604	-0.217798	-0.200018	-0.228116	1.90909	-0.140166	-0.107341	-0.217912	-0.222592	-0.227819	0.539997	3.45412	-0.116562	-0.22716	-0.217783	-0.21776	-0.217741	-0.227956	0.121174	-0.219745
201407:	-0.183116	-0.224045	-0.22018	-0.219019	-0.218875	-0.218936	0.173802	-0.222516	-0.224672	-0.218882	-0.219157	-0.218936	-0.218936	-0.22191	0.0701687	-0.229704	-0.219765	-0.218967	-0.201243	-0.22923	1.92267	-0.142765	-0.109356	-0.219085	-0.223683	-0.228931	0.544639	3.47627	-0.117822	-0.228291	-0.218952	-0.218929	-0.21891	-0.229097	0.117273	-0.220915
201408:	-0.18371	-0.2246	-0.22076	-0.219599	-0.219455	-0.219517	0.173188	-0.223466	-0.225155	-0.219462	-0.219735	-0.219517	-0.219517	-0.222483	0.0703425	-0.230249	-0.220339	-0.219546	-0.201831	-0.22979	1.93229	-0.144522	-0.11071	-0.219662	-0.224107	-0.229468	0.542616	3.4905	-0.118376	-0.228854	-0.219531	-0.219509	-0.21949	-0.229644	0.115156	-0.22149
201409:	-0.184031	-0.224887	-0.221065	-0.21989	-0.219746	-0.219808	0.17308	-0.223713	-0.225471	-0.219753	-0.220024	-0.219808	-0.219808	-0.222788	0.0712575	-0.230501	-0.220624	-0.219838	-0.202166	-0.230044	1.93516	-0.146205	-0.111447	-0.219951	-0.224367	-0.229745	0.541138	3.50168	-0.118573	-0.229123	-0.219823	-0.2198	-0.219782	-0.229912	0.112163	-0.221785
201410:	-0.184787	-0.226129	-0.221817	-0.220627	-0.220484	-0.220546	0.171995	-0.224197	-0.226141	-0.220491	-0.22076	-0.220546	-0.220546	-0.223523	0.0714003	-0.231218	-0.221364	-0.220576	-0.202917	-0.230765	1.94454	-0.148025	-0.112749	-0.220687	-0.225093	-0.230462	0.539528	3.52087	-0.119077	-0.229844	-0.220561	-0.220539	-0.22052	-0.230616	0.109781	-0.22251
201411:	-0.184861	-0.226147	-0.221835	-0.220655	-0.220511	-0.220574	0.171768	-0.224219	-0.226093	-0.220519	-0.220785	-0.220574	-0.220574	-0.223548	0.0728267	-0.231165	-0.221384	-0.220603	-0.202922	-0.230748	1.94268	-0.149215	-0.11338	-0.220711	-0.225025	-0.230425	0.535538	3.5301	-0.118387	-0.229825	-0.220589	-0.220566	-0.220548	-0.230584	0.106578	-0.222513
201412:	-0.185467	-0.22668	-0.222402	-0.221223	-0.221079	-0.221142	0.17064	-0.224796	-0.226619	-0.221087	-0.221352	-0.221142	-0.221142	-0.224096	0.0731098	-0.231687	-0.221946	-0.221171	-0.203525	-0.231263	1.95058	-0.150258	-0.114385	-0.221277	-0.225554	-0.23097	0.532658	3.54602	-0.118687	-0.230365	-0.221157	-0.221135	-0.221116	-0.231105	0.10389	-0.223064
201501:	-0.186101	-0.227281	-0.223001	-0.221822	-0.221679	-0.221742	0.169897	-0.225212	-0.22717	-0.221686	-0.221949	-0.221742	-0.221742	-0.224702	0.0732958	-0.232238	-0.222539	-0.221771	-0.204123	-0.231826	1.95785	-0.151653	-0.115513	-0.221888	-0.226108	-0.231563	0.529843	3.56263	-0.118779	-0.230951	-0.221756	-0.221734	-0.221715	-0.231656	0.101798	-0.223673
201502:	-0.187685	-0.22875	-0.224501	-0.22332	-0.223178	-0.223241	0.167516	-0.226137	-0.228515	-0.223185	-0.223445	-0.223241	-0.223241	-0.226158	0.0734881	-0.233621	-0.224036	-0.22327	-0.205714	-0.233232	1.97633	-0.154147	-0.117705	-0.223391	-0.227503	-0.232971	0.523904	3.60194	-0.119364	-0.232378	-0.223255	-0.223234	-0.223215	-0.233065	0.0966865	-0.225167
201503:	-0.188596	-0.229595	-0.225353	-0.224181	-0.224039	-0.224102	0.168219	-0.226676	-0.229251	-0.224046	-0.224312	-0.224102	-0.224102	-0.227014	0.0737359	-0.234416	-0.22489	-0.224131	-0.206616	-0.234031	1.98623	-0.156224	-0.1193	-0.22425	-0.228248	-0.23379	0.520148	3.62391	-0.119679	-0.233193	-0.224117	-0.224095	-0.224076	-0.233873	0.094068	-0.226008
201504:	-0.189257	-0.230218	-0.225985	-0.224818	-0.224676	-0.224739	0.169503	-0.227112	-0.229835	-0.224683	-0.224947	-0.224739	-0.224739	-0.22767	0.0742415	-0.235017	-0.225529	-0.224768	-0.207236	-0.234664	1.99365	-0.157859	-0.120009	-0.224885	-0.228798	-0.234423	0.517449	3.63913	-0.120246	-0.233813	-0.224761	-0.224732	-0.224713	-0.23448	0.0920251	-0.226648
201505:	-0.189815	-0.230728	-0.226511	-0.225344	-0.225203	-0.225266	0.170127	-0.227522	-0.230237	-0.22521	-0.225472	-0.225266	-0.225266	-0.228185	0.0748953	-0.235506	-0.226065	-0.225295	-0.207807	-0.23516	2.0003	-0.159267	-0.1209	-0.225409	-0.229298	-0.234966	0.514215	3.65435	-0.121172	-0.234312	-0.225288	-0.225259	-0.22524	-0.234971	0.0892069	-0.22716
201506:	-0.190458	-0.231333	-0.22712	-0.225959	-0.225818	-0.225882	0.169572	-0.228033	-0.230774	-0.225825	-0.226093	-0.225882	-0.225882	-0.228785	0.0750107	-0.236085	-0.226674	-0.22591	-0.208555	-0.235766	2.00883	-0.160906	-0.121887	-0.226022	-0.229763	-0.235576	0.510818	3.67182	-0.121976	-0.234906	-0.225903	-0.225874	-0.225855	-0.235557	0.0867453	-0.227742
201507:	-0.191056	-0.231872	-0.227711	-0.226524	-0.226383	-0.226446	0.169143	-0.228369	-0.2313	-0.22639	-0.226656	-0.226446	-0.226446	-0.229333	0.0753097	-0.236609	-0.22724	-0.226475	-0.20921	-0.236303	2.01516	-0.162353	-0.122546	-0.226585	-0.230246	-0.23612	0.507046	3.68744	-0.121879	-0.23544	-0.226468	-0.226439	-0.22642	-0.236093	0.0855719	-0.228311
201508:	-0.191619	-0.232422	-0.228267	-0.227072	-0.226931	-0.226995	0.169423	-0.229103	-0.231804	-0.226945	-0.227203	-0.226995	-0.226995	-0.229882	0.0758663	-0.237141	-0.227798	-0.227023	-0.209781	-0.236845	2.02351	-0.163773	-0.12316	-0.227131	-0.230802	-0.236644	0.504493	3.70002	-0.122685	-0.235998	-0.227016	-0.226988	-0.226969	-0.236622	0.0841791	-0.228875
201509:	-0.192178	-0.232955	-0.228814	-0.227612	-0.227471	-0.227535	0.168801	-0.229856	-0.232321	-0.227485	-0.227741	-0.227535	-0.227535	-0.230417	0.0761006	-0.237661	-0.228333	-0.227563	-0.210337	-0.237381	2.0318	-0.165008	-0.124028	-0.227669	-0.231296	-0.23722	0.501933	3.71305	-0.122893	-0.236523	-0.227556	-0.227528	-0.227509	-0.237145	0.082813	-0.2294
201510:	-0.192949	-0.233677	-0.229562	-0.228352	-0.228211	-0.228276	0.168754	-0.230655	-0.233067	-0.228225	-0.22848	-0.228276	-0.228276	-0.231149	0.0753155	-0.238368	-0.229069	-0.228303	-0.211108	-0.238111	2.043	-0.166675	-0.124997	-0.228408	-0.231956	-0.237922	0.497134	3.73284	-0.123258	-0.237237	-0.228296	-0.228269	-0.22825	-0.237853	0.0803483	-0.230153
201511:	-0.193119	-0.237465	-0.229941	-0.228724	-0.228582	-0.228647	0.166788	-0.231625	-0.233482	-0.228596	-0.228852	-0.228647	-0.228647	-0.231568	0.0755623	-0.238968	-0.229451	-0.228682	-0.211348	-0.238633	2.05262	-0.168313	-0.126379	-0.228779	-0.232585	-0.238424	0.492959	3.74952	-0.123613	-0.237726	-0.228668	-0.22864	-0.228621	-0.238353	0.0781852	-0.230551
201512:	-0.193398	-0.238486	-0.230277	-0.229055	-0.228913	-0.228978	0.166197	-0.232794	-0.23378	-0.228927	-0.229182	-0.228978	-0.228978	-0.23192	0.0759818	-0.23935	-0.22978	-0.229013	-0.211641	-0.238995	2.06064	-0.169438	-0.127144	-0.229108	-0.232963	-0.238772	0.488944	3.76008	-0.12347	-0.238087	-0.228999	-0.228971	-0.228952	-0.238701	0.0761284	-0.230915
201601:	-0.193808	-0.239225	-0.230739	-0.229513	-0.229371	-0.229436	0.169733	-0.234809	-0.234169	-0.229385	-0.229639	-0.229443	-0.229436	-0.232414	0.0764939	-0.239863	-0.230242	-0.229471	-0.212073	-0.239483	2.07299	-0.171262	-0.128204	-0.229565	-0.233487	-0.239236	0.483881	3.76771	-0.123452	-0.238554	-0.229457	-0.22943	-0.22941	-0.23917	0.0742949	-0.231352
201602:	-0.194329	-0.240044	-0.231287	-0.230051	-0.229909	-0.229975	0.168813	-0.236147	-0.234677	-0.229923	-0.230176	-0.229982	-0.229975	-0.232952	0.0766551	-0.240427	-0.230777	-0.23001	-0.21256	-0.240028	2.08551	-0.172603	-0.129141	-0.230156	-0.234086	-0.239766	0.478635	3.78205	-0.124208	-0.239099	-0.229996	-0.229968	-0.229948	-0.239705	0.0721523	-0.231909
201603:	-0.194755	-0.240647	-0.231736	-0.230484	-0.230341	-0.230408	0.168368	-0.236957	-0.235114	-0.230355	-0.230608	-0.230415	-0.230408	-0.233403	0.0771536	-0.240878	-0.231221	-0.230442	-0.212995	-0.240479	2.09375	-0.173717	-0.129828	-0.230594	-0.234529	-0.240198	0.474969	3.79337	-0.124617	-0.239542	-0.230429	-0.230401	-0.230381	-0.240129	0.0707393	-0.232343
201604:	-0.192953	-0.239822	-0.230561	-0.229292	-0.229146	-0.229215	0.161589	-0.238032	-0.238769	-0.22916	-0.229416	-0.229222	-0.229215	-0.232229	0.0844259	-0.240269	-0.230043	-0.22925	-0.211414	-0.239564	2.15789	-0.177531	-0.132847	-0.229414	-0.234336	-0.239291	0.458209	3.73389	-0.118646	-0.238599	-0.229236	-0.229208	-0.229187	-0.239225	0.0602404	-0.231148
201605:	-0.193391	-0.240523	-0.231141	-0.229866	-0.22972	-0.229789	0.164359	-0.23421	-0.239588	-0.229734	-0.229989	-0.229796	-0.229789	-0.232825	0.0862823	-0.240961	-0.230615	-0.229824	-0.211903	-0.240205	2.18634	-0.180015	-0.134594	-0.229993	-0.235085	-0.239929	0.452764	3.72562	-0.117682	-0.239211	-0.22981	-0.229782	-0.229761	-0.239845	0.0559555	-0.231753
201606:	-0.194188	-0.241472	-0.232015	-0.230741	-0.230594	-0.230664	0.178446	-0.23342	-0.240479	-0.230608	-0.230863	-0.230671	-0.230664	-0.233676	0.0876012	-0.241915	-0.231494	-0.230699	-0.212756	-0.24113	2.20106	-0.182202	-0.135609	-0.230873	-0.236044	-0.240836	0.448845	3.72897	-0.117907	-0.240123	-0.230685	-0.230657	-0.230637	-0.240747	0.0520887	-0.232639
201607:	-0.193479	-0.240748	-0.231308	-0.230029	-0.229883	-0.229953	0.180089	-0.231903	-0.239734	-0.229897	-0.23015	-0.22996	-0.229953	-0.232944	0.090857	-0.24117	-0.230789	-0.229988	-0.212151	-0.240416	2.18848	-0.182993	-0.135436	-0.230179	-0.235304	-0.240108	0.447255	3.71987	-0.116644	-0.239385	-0.229974	-0.229946	-0.229925	-0.240004	0.0497422	-0.23194
201608:	-0.194552	-0.241791	-0.232352	-0.231081	-0.230935	-0.231005	0.179246	-0.23222	-0.240765	-0.230949	-0.2312	-0.231012	-0.231005	-0.233973	0.0908802	-0.242178	-0.231848	-0.23104	-0.213279	-0.241452	2.20503	-0.185195	-0.13704	-0.231235	-0.236304	-0.241104	0.444741	3.74161	-0.116635	-0.240415	-0.231026	-0.230998	-0.230978	-0.241022	0.0460661	-0.23299
201609:	-0.195276	-0.242629	-0.233185	-0.231865	-0.231718	-0.231789	0.178032	-0.232715	-0.241702	-0.231732	-0.231983	-0.231796	-0.231789	-0.234738	0.0907062	-0.243019	-0.232637	-0.231824	-0.21404	-0.242283	2.21723	-0.186876	-0.138392	-0.232017	-0.237093	-0.241941	0.461385	3.7416	-0.117002	-0.241232	-0.23181	-0.231782	-0.231762	-0.241824	0.0433385	-0.233841
201610:	-0.194822	-0.242465	-0.232907	-0.231577	-0.231429	-0.2315	0.18001	-0.232377	-0.241477	-0.231443	-0.231694	-0.231507	-0.2315	-0.234473	0.0615832	-0.242889	-0.232355	-0.231535	-0.213689	-0.242109	2.23562	-0.18801	-0.139325	-0.231727	-0.236961	-0.241751	0.463923	3.74473	-0.116034	-0.241025	-0.231521	-0.231493	-0.231473	-0.241618	0.0403944	-0.23357
201611:	-0.204282	-0.250974	-0.241912	-0.240615	-0.240471	-0.240542	0.165154	-0.243695	-0.249811	-0.240485	-0.240724	-0.240548	-0.240542	-0.243336	0.0589668	-0.251271	-0.241368	-0.240575	-0.222949	-0.250568	2.35512	-0.201093	-0.150028	-0.240752	-0.245273	-0.25029	0.429522	3.96881	-0.118455	-0.249615	-0.240562	-0.240535	-0.240515	-0.250191	0.0168475	-0.242445
201612:	-0.206891	-0.253283	-0.244362	-0.243095	-0.242945	-0.243016	0.161185	-0.246254	-0.252042	-0.242959	-0.243193	-0.243022	-0.243016	-0.245733	0.0588118	-0.253534	-0.243825	-0.243049	-0.225465	-0.252856	2.38761	-0.205485	-0.153529	-0.243219	-0.247508	-0.252588	0.420285	4.03113	-0.118544	-0.251945	-0.243035	-0.243009	-0.242989	-0.252502	0.00872893	-0.244856
201701:	-0.208021	-0.254247	-0.245412	-0.244145	-0.243996	-0.244067	0.159795	-0.247539	-0.252952	-0.24401	-0.244241	-0.244073	-0.244067	-0.246746	0.0595826	-0.25447	-0.244885	-0.244099	-0.226562	-0.253817	2.3993	-0.207674	-0.155103	-0.244266	-0.24846	-0.253546	0.415276	4.06073	-0.118537	-0.252923	-0.244086	-0.24406	-0.24404	-0.253466	0.00473455	-0.245902
201702:	-0.208866	-0.25499	-0.246193	-0.244935	-0.244787	-0.244857	0.158889	-0.248359	-0.253653	-0.2448	-0.24503	-0.244864	-0.244857	-0.247533	0.0599199	-0.255198	-0.245675	-0.24489	-0.227373	-0.254552	2.40925	-0.209318	-0.15613	-0.245054	-0.24915	-0.25429	0.412392	4.08013	-0.118638	-0.25367	-0.244877	-0.244851	-0.244831	-0.254198	0.00252447	-0.246687
201703:	-0.210011	-0.256057	-0.247323	-0.246043	-0.245896	-0.245966	0.15749	-0.249392	-0.254711	-0.245915	-0.246137	-0.245973	-0.245966	-0.248606	0.0597348	-0.256248	-0.246789	-0.245998	-0.228519	-0.255637	2.42521	-0.211368	-0.157572	-0.246159	-0.250152	-0.255359	0.409005	4.10527	-0.118988	-0.254738	-0.245986	-0.24596	-0.24594	-0.255258	-0.000231825	-0.247814
201704:	-0.210651	-0.256636	-0.247956	-0.246659	-0.246512	-0.246583	0.157094	-0.249542	-0.255274	-0.246531	-0.246752	-0.246589	-0.246583	-0.249217	0.0601012	-0.256832	-0.247406	-0.246615	-0.229159	-0.256232	2.43519	-0.212729	-0.158431	-0.246773	-0.250719	-0.255957	0.404994	4.11972	-0.119137	-0.255389	-0.246602	-0.246576	-0.246556	-0.25585	-0.00222842	-0.248427
