# Supplementary material for: Regional Seismic Information Entropy to Detect Earthquake Activation Precursors
Source: Entropy (Basel). 2018 Nov 8;20(11):861. doi: 10.3390/e20110861 (PMC7512422; doi:10.3390/e20110861)
Supplement: Supplementary file 1 [file entropy-20-00861-s001.zip › SupplememtaryData1-4/S4_Data_RI_Month_Region.xlsx]

## Sheet: Sheet1
Latitude	25	29	33	37	41	45	25	29	33	37	41	45	25	29	33	37	41	45	25	29	33	37	41	45	25	29	33	37	41	45	25	29	33	37	41	45
Longitude	125	125	125	125	125	125	129	129	129	129	129	129	133	133	133	133	133	133	137	137	137	137	137	137	141	141	141	141	141	141	145	145	145	145	145	145
yyyymm:	Index of Relative Intensity, setting [t0, t] as the learning period for predicting (t, t+ prediction period]
198301: t0
198302: t=t1+1month
198303:	0.0059795	0.00702354	0.00588459	0.00303721	0	0	0.00398633	0.00898507	0.00860542	0.00670716	0.000379651	0	0.00360668	0.0747912	0.0775753	0.0760567	0.00366996	0.000759301	0.00132878	0.0761832	0.0865604	0.0952923	0.020248	0.0140471	0.00132878	0.0718805	0.0820046	0.0944065	0.0237914	0.0197418	0.00142369	0.00835232	0.019552	0.0375854	0.0307517	0.0284738
198304:	0.00877652	0.00841975	0.00713538	0.00256874	0	0	0.00585101	0.0111312	0.0105604	0.00761107	0.000380554	0.000142708	0.00542289	0.0674531	0.0711635	0.0688802	0.00504234	0.00142708	0.00171249	0.0684997	0.0809628	0.0918086	0.024736	0.0176957	0.00171249	0.0629816	0.0753496	0.0905718	0.0291124	0.024403	0.00192655	0.00913329	0.0221197	0.043954	0.0366759	0.034678
198305:	0.0096223	0.00909745	0.00781447	0.00268258	0	0	0.00641487	0.0119744	0.0113524	0.00800886	0.000311024	0.000116634	0.00641487	0.0643819	0.0682697	0.065315	0.00520965	0.00139961	0.00221604	0.0652373	0.0783003	0.0896526	0.0262038	0.019128	0.00221604	0.0593278	0.072313	0.0887196	0.0313357	0.0269424	0.00209941	0.00956398	0.0230935	0.0471201	0.0396555	0.0384892
198306:	0.00677306	0.00637886	0.00551879	0.00186349	0	0	0.00451537	0.00845737	0.00807511	0.00568603	0.000238909	7.16726e-05	0.00451537	0.0469217	0.0692357	0.0712903	0.0273789	0.00716726	0.00150512	0.048164	0.0799866	0.0934611	0.0465394	0.0216451	0.00150512	0.0439592	0.0756863	0.0935089	0.0509831	0.028454	0.00139762	0.00766897	0.0217885	0.0418568	0.0357646	0.0320377
198307:	0.00636042	0.00609541	0.00540636	0.00185512	0	0	0.00424028	0.00816254	0.00787986	0.0055477	0.000212014	5.30035e-05	0.0045053	0.0393286	0.0686926	0.074841	0.0385159	0.0133569	0.0014841	0.0402827	0.0781979	0.0943816	0.055265	0.0256537	0.0014841	0.0361837	0.0740283	0.0938869	0.0591166	0.0315371	0.00111307	0.00704947	0.0198233	0.0368905	0.0312191	0.0273498
198308:	0.0061582	0.00592494	0.00513183	0.00181947	0	0	0.00410547	0.00814873	0.00780661	0.00562947	0.000217714	4.6653e-05	0.00438539	0.0379756	0.0677091	0.0736496	0.0385976	0.0129695	0.00163286	0.0399972	0.078657	0.094208	0.0554549	0.0248661	0.00163286	0.0357984	0.0743649	0.0938037	0.0594982	0.0310709	0.00111967	0.00835089	0.0216937	0.0386754	0.0316774	0.027222
198309:	0.00602902	0.00596556	0.00507707	0.00194621	0	0	0.00401935	0.00874385	0.00832076	0.00626172	0.000197442	4.23089e-05	0.00435782	0.0391217	0.0678353	0.0732791	0.0370626	0.0122273	0.00186159	0.0412653	0.0791741	0.0940951	0.0542119	0.0241161	0.00186159	0.0365267	0.0743509	0.0931361	0.0582453	0.0302932	0.0012058	0.0085041	0.0222545	0.0391781	0.0320702	0.0271623
198310:	0.00646784	0.00638799	0.00534994	0.00215595	7.98499e-05	0.000119775	0.00431189	0.00918274	0.00867702	0.00657431	0.000266166	0.000119775	0.00463129	0.0399249	0.0676328	0.0726102	0.0357727	0.0117379	0.0019164	0.0418946	0.0788917	0.0936373	0.0531534	0.0238751	0.0019164	0.0369971	0.0738878	0.0924928	0.0571991	0.0301034	0.00113786	0.00854394	0.0223979	0.0396854	0.0325388	0.0277279
198311:	0.00653737	0.00650105	0.00541149	0.00225176	0.000108956	0.000163434	0.00439457	0.00956393	0.00900705	0.00694898	0.000314762	0.000217912	0.00475775	0.0423476	0.0683276	0.0727101	0.0335343	0.0109683	0.0021428	0.0441636	0.0793443	0.0935571	0.0509673	0.0233166	0.00210649	0.0389579	0.0740418	0.0919832	0.0548413	0.0292729	0.001253	0.00835331	0.0220818	0.0393332	0.0324326	0.0277838
198312:	0.00704676	0.00675529	0.0055894	0.00216032	0.000102872	0.000154309	0.00473213	0.0106302	0.0100358	0.00779544	0.000320048	0.000205745	0.00510933	0.0427492	0.0677358	0.0715992	0.0322562	0.0105616	0.00240036	0.0446924	0.0791432	0.0930195	0.0500874	0.0230777	0.00236607	0.0385886	0.0729251	0.0905963	0.0539966	0.0291129	0.00149165	0.00870987	0.0228377	0.0401888	0.0330906	0.0281356
198401:	0.00750836	0.00716927	0.0059421	0.00226058	9.6882e-05	0.000145323	0.00503786	0.0111737	0.0105494	0.00813809	0.00032294	0.000193764	0.0053608	0.0435323	0.0677313	0.0710683	0.0311099	0.0100434	0.00242205	0.0452977	0.0791203	0.0926407	0.0491084	0.0225735	0.00238976	0.038925	0.0726185	0.0899926	0.0530698	0.0287094	0.00150167	0.00878397	0.0231548	0.0405936	0.0334243	0.0282895
198402:	0.00789763	0.00752598	0.00622519	0.0023538	9.29133e-05	0.00013937	0.00529606	0.0118103	0.0111496	0.00860997	0.000330358	0.000185827	0.00548188	0.0441854	0.0676409	0.0707173	0.0301865	0.00978687	0.00232283	0.0457546	0.0789144	0.0924178	0.0483562	0.022454	0.00229186	0.0389823	0.0720181	0.0893826	0.0523205	0.0285863	0.00144016	0.00876482	0.0232903	0.0409128	0.0336966	0.0284779
198403:	0.00797427	0.00770548	0.00633163	0.0024789	8.95986e-05	0.000134398	0.00537592	0.0124443	0.0117474	0.00919879	0.000338484	0.000179197	0.00543565	0.0446798	0.0675573	0.0704444	0.0293883	0.00946759	0.00226983	0.0462528	0.0789861	0.0923065	0.0477063	0.0221309	0.0022101	0.0389654	0.0715594	0.0888022	0.0517083	0.028343	0.00138878	0.00887026	0.0236242	0.0413348	0.0339877	0.028582
198404:	0.00804197	0.00805631	0.0066228	0.002781	8.60104e-05	0.000129016	0.00550467	0.012978	0.0122517	0.00965228	0.000344042	0.000172021	0.00553334	0.0447636	0.0671455	0.0697831	0.0287084	0.00917444	0.00235095	0.0461971	0.0785944	0.091668	0.0471719	0.021818	0.0022076	0.0386091	0.0708535	0.0882658	0.0515107	0.0285555	0.00133316	0.00894508	0.0239396	0.0422024	0.0347195	0.0293295
198405:	0.00830666	0.00823778	0.00675002	0.00278266	8.26534e-05	0.00012398	0.00567553	0.0133898	0.0126184	0.00993677	0.000330613	0.000165307	0.00562043	0.0450369	0.0669676	0.0693553	0.0280654	0.00889901	0.00228674	0.0464696	0.0785023	0.0914697	0.0466716	0.0216276	0.00214899	0.0385899	0.0704758	0.0878513	0.0511165	0.0285154	0.00128113	0.00906432	0.0241899	0.0426491	0.0350726	0.0296726
198406:	0.0088031	0.0085794	0.007053	0.00278962	7.89515e-05	0.000118427	0.00600032	0.0144569	0.0136674	0.01079	0.000333351	0.000157903	0.00589505	0.0459849	0.0671614	0.0691615	0.0271067	0.00860572	0.00223696	0.0471955	0.0785129	0.0913557	0.0457919	0.0213959	0.00210537	0.0384757	0.0696352	0.0867765	0.0501079	0.0281067	0.00122375	0.00902679	0.0242118	0.0426075	0.0350018	0.0294884
198407:	0.00875756	0.00871964	0.00715264	0.0029571	7.5823e-05	0.000113734	0.00599002	0.0152151	0.0144064	0.0115588	0.000336991	0.000151646	0.00583837	0.0464542	0.0669938	0.0688641	0.0263022	0.0083658	0.00222414	0.0475831	0.0784515	0.0912403	0.0452748	0.0213063	0.0020725	0.0381979	0.0688978	0.086017	0.0495882	0.0280292	0.00117526	0.00899766	0.0244656	0.0430675	0.0354346	0.0297226
198408:	0.009504	0.00933342	0.00767631	0.00307053	7.31077e-05	0.000109662	0.00650659	0.0158238	0.0149465	0.011811	0.000324923	0.000146215	0.006336	0.0467727	0.0666905	0.0680714	0.0255227	0.00809059	0.00226634	0.0475525	0.0779816	0.0906048	0.0447094	0.0211281	0.00209575	0.0379673	0.0682339	0.0852761	0.0490959	0.0279515	0.00116972	0.00904099	0.0247348	0.0435235	0.0358472	0.0300107
198409:	0.0197758	0.0160692	0.014449	0.00295194	6.6585e-05	9.98776e-05	0.0133614	0.0199015	0.0190285	0.0112899	0.000295934	0.00013317	0.0132948	0.0489474	0.0672361	0.0635517	0.0234675	0.00741313	0.00226389	0.0449375	0.0733027	0.0850513	0.041771	0.019798	0.00208633	0.0357636	0.0639808	0.0799464	0.0459437	0.0262789	0.00106536	0.00863386	0.0236599	0.0415269	0.0341581	0.0284984
198410:	0.0190322	0.0152987	0.0137439	0.00266816	5.75862e-05	8.63793e-05	0.0128417	0.0185428	0.0176982	0.0102503	0.000268736	0.000115172	0.0127265	0.0547837	0.0707542	0.0668256	0.0205263	0.00644965	0.00201552	0.0514692	0.0764616	0.0868656	0.036868	0.0175446	0.00186195	0.0431384	0.0680029	0.0821947	0.0406175	0.0233608	0.000978965	0.00902184	0.0224202	0.0384292	0.0305399	0.0255395
198411:	0.0198893	0.0157799	0.0142092	0.00257519	5.47914e-05	8.2187e-05	0.0134056	0.0187143	0.017862	0.0100451	0.000267869	0.000109583	0.0133326	0.0556802	0.0710461	0.0665654	0.0197736	0.00620969	0.00202728	0.0519909	0.0763304	0.0866069	0.0360892	0.0173506	0.00188117	0.0438087	0.0680143	0.0819313	0.0396811	0.0229393	0.000931453	0.00893099	0.0222453	0.0381165	0.0302631	0.0252588
198412:	0.0205941	0.0163302	0.0147202	0.00265388	5.30776e-05	7.96164e-05	0.0138886	0.0192141	0.0183295	0.0102145	0.000259491	0.000106155	0.0137825	0.0558612	0.0708409	0.065946	0.0192731	0.00601546	0.00201695	0.0518155	0.0760189	0.0861627	0.0358215	0.0171441	0.00185772	0.0435001	0.0675855	0.0813385	0.0393836	0.0226641	0.000902319	0.00891704	0.0226111	0.0384105	0.030555	0.0251323
198501:	0.0211932	0.0167086	0.0150685	0.002631	5.12533e-05	7.68799e-05	0.0142826	0.0194876	0.0185765	0.0102165	0.000250572	0.000102507	0.0141459	0.055775	0.0704448	0.0651942	0.0188498	0.00584287	0.00199888	0.0516178	0.0756726	0.0857752	0.0356153	0.0170673	0.00184512	0.0432806	0.0672215	0.0809574	0.0392031	0.0226198	0.000896932	0.009106	0.0230298	0.0389696	0.0309057	0.0253191
198502:	0.0217251	0.0171227	0.0154402	0.00268883	4.94877e-05	7.42315e-05	0.0146319	0.0198611	0.0189593	0.0104034	0.000296926	0.000115471	0.0144174	0.0556461	0.0700195	0.0644989	0.0184644	0.00569108	0.00196301	0.0511922	0.0750013	0.0851518	0.0354112	0.0171227	0.00181455	0.0427573	0.0664234	0.0804669	0.0392272	0.0230613	0.000890778	0.00902325	0.0230118	0.0395571	0.0315896	0.0262285
198503:	0.022014	0.0173122	0.0155761	0.00268443	4.82234e-05	7.23351e-05	0.0148367	0.0200716	0.0191393	0.0104805	0.000300057	0.000112521	0.0146117	0.0556391	0.0697524	0.0640406	0.0181427	0.00556176	0.00199323	0.0511168	0.0747998	0.0849374	0.0352888	0.0171193	0.00183249	0.0425973	0.0661303	0.0801687	0.0391038	0.0230668	0.000892132	0.00908207	0.0232437	0.0399129	0.0318917	0.0264264
198504:	0.0224944	0.0176918	0.0159103	0.00275757	6.19679e-05	9.29519e-05	0.0151512	0.0202635	0.0192927	0.0104623	0.000299512	0.000123936	0.0149653	0.0553374	0.0693938	0.0633932	0.0180327	0.00545318	0.00206043	0.0505968	0.0743202	0.0844417	0.035363	0.0171806	0.00190551	0.0421382	0.065717	0.0797837	0.0392567	0.023238	0.000929519	0.00912478	0.0233929	0.0402637	0.0322698	0.0268399
198505:	0.0225785	0.0177632	0.0159659	0.00277082	5.99097e-05	8.98645e-05	0.0152021	0.0204592	0.0194906	0.010634	0.000309533	0.000119819	0.0150673	0.0552367	0.0690259	0.0629351	0.0177433	0.00539187	0.00211182	0.0505638	0.0741382	0.084263	0.0352568	0.017224	0.00196204	0.0419568	0.0653715	0.0794702	0.039171	0.0233348	0.000921111	0.009286	0.0237242	0.0407386	0.0325909	0.0270717
198506:	0.0228404	0.0182752	0.0164753	0.00312087	7.25782e-05	0.000108867	0.0153721	0.0208929	0.0199155	0.0109545	0.000309667	0.000130641	0.015285	0.0552079	0.0687558	0.0624657	0.0174478	0.00525467	0.00219186	0.0501951	0.0736814	0.0837263	0.0351375	0.0171139	0.00204671	0.0414954	0.0648269	0.0788877	0.0391052	0.0232976	0.000958033	0.0092755	0.0239508	0.0410503	0.032936	0.0272386
198507:	0.0234122	0.0187943	0.0170117	0.00327041	8.42164e-05	0.000105271	0.0157485	0.0212319	0.0202587	0.0110417	0.000308794	0.000126325	0.0156923	0.0552273	0.0684492	0.0617961	0.0170304	0.00509509	0.0022177	0.0498655	0.0730812	0.0831778	0.0349498	0.0171942	0.00207734	0.0411725	0.0642478	0.0783681	0.0389454	0.0233981	0.000947435	0.00926381	0.0240578	0.0414064	0.0333216	0.027623
198508:	0.0235098	0.0188949	0.0171005	0.0033032	8.15605e-05	0.000101951	0.0158091	0.0214957	0.0205261	0.0112735	0.00031718	0.000122341	0.0157684	0.0553615	0.068393	0.0616054	0.0167562	0.0049616	0.00224291	0.0498879	0.0729423	0.0829833	0.0347629	0.0171549	0.00210698	0.0409978	0.0638981	0.0780534	0.0388319	0.0234894	0.000958336	0.00918915	0.0240196	0.0415687	0.0335757	0.0279549
198509:	0.0239854	0.0192121	0.0173899	0.00330105	7.92252e-05	9.90315e-05	0.0161619	0.0217957	0.020801	0.0113292	0.000308098	0.000118838	0.0163864	0.0555633	0.0681513	0.0610034	0.0163644	0.00481953	0.00257482	0.0499295	0.0726143	0.0824734	0.0344365	0.017007	0.00240316	0.0409506	0.0634858	0.0775086	0.0385298	0.0233714	0.000990315	0.00925614	0.0241769	0.0417385	0.0336971	0.0279863
198510:	0.0241878	0.0193194	0.0174593	0.00327122	7.69698e-05	9.62122e-05	0.0163048	0.0219449	0.0209187	0.0113744	0.000299327	0.000115455	0.0168692	0.0557945	0.0679216	0.0606265	0.0160781	0.00468233	0.00302748	0.0500646	0.0722233	0.0820498	0.0341746	0.016959	0.00284788	0.0410078	0.0630297	0.0771237	0.0383737	0.023463	0.00111606	0.00919789	0.0240017	0.0417946	0.0338795	0.0283249
198511:	0.0241457	0.0192547	0.0173973	0.00323181	7.42945e-05	9.28681e-05	0.01632	0.0220242	0.0210419	0.0114826	0.000338453	0.000111442	0.0170754	0.0561914	0.0679712	0.0605583	0.0157504	0.00453196	0.00326896	0.0505285	0.0723298	0.0820129	0.0338288	0.0168029	0.00304608	0.041349	0.0629687	0.0769113	0.037948	0.0232542	0.00113299	0.00923728	0.0240219	0.0417411	0.0337916	0.0282319
198512:	0.0243987	0.0194561	0.0175588	0.00326283	7.25073e-05	9.06341e-05	0.0164833	0.0221469	0.021156	0.0115125	0.00035448	0.000108761	0.017293	0.0562979	0.0678023	0.0602858	0.0155166	0.00447128	0.00333533	0.050457	0.0720883	0.0817882	0.0337159	0.0167975	0.00311781	0.0412889	0.0627188	0.0767046	0.0378407	0.0232869	0.00112386	0.009148	0.0240603	0.041885	0.0340059	0.0283685
198601:	0.0247725	0.0197638	0.0178334	0.00331948	7.06271e-05	8.82839e-05	0.0167269	0.0224437	0.0214314	0.0116456	0.000353136	0.000105941	0.0176097	0.0563997	0.0676765	0.0599389	0.015279	0.0044142	0.00342542	0.0503101	0.0717807	0.081386	0.0335322	0.0167504	0.00321354	0.0410501	0.0623167	0.076293	0.0377384	0.0233658	0.00111238	0.00905205	0.0240368	0.0419878	0.0342071	0.0285687
198602:	0.0250127	0.0199229	0.0179949	0.00331666	6.8858e-05	8.60725e-05	0.0168932	0.0226619	0.0216444	0.0117441	0.00034429	0.000103287	0.0178801	0.0563718	0.067389	0.0594551	0.0150034	0.00432658	0.00359209	0.0503123	0.0714364	0.0810382	0.0332967	0.0168243	0.00337404	0.0409399	0.0618727	0.0759045	0.0375659	0.023515	0.0011878	0.00924993	0.0241233	0.0422788	0.0343487	0.0289204
198603:	0.0251631	0.020079	0.0181416	0.00337076	6.71911e-05	8.39889e-05	0.0169882	0.0228002	0.0217699	0.0118107	0.000335956	0.000100787	0.0179848	0.0562166	0.0669522	0.0589192	0.0146925	0.00425544	0.00359473	0.0500574	0.0712375	0.0808683	0.0333791	0.0168426	0.00338195	0.0406506	0.0616441	0.0756871	0.0376345	0.0235057	0.00115905	0.00923878	0.0246144	0.0428567	0.0349058	0.0290098
198604:	0.025607	0.0203589	0.0182618	0.0033531	6.55328e-05	8.1916e-05	0.0172897	0.023002	0.0218588	0.0118032	0.000327664	9.82992e-05	0.0183055	0.0561835	0.0666323	0.0584553	0.0144755	0.00417226	0.00365892	0.0498122	0.0709793	0.0805617	0.0333562	0.0167982	0.00344047	0.0403901	0.0613751	0.075421	0.0376668	0.0235372	0.00114682	0.00915275	0.0247823	0.0431424	0.0352676	0.0291785
198605:	0.0256814	0.0204916	0.0183836	0.00343489	6.42035e-05	8.02544e-05	0.0173349	0.0230847	0.0219291	0.0118491	0.000321018	9.63053e-05	0.0182873	0.056121	0.0664649	0.0582683	0.0143388	0.00414113	0.0037024	0.0497649	0.0708022	0.0803828	0.0332574	0.0168427	0.00348839	0.0403483	0.0612073	0.075275	0.0375947	0.0236162	0.00125197	0.00926671	0.0248575	0.0432732	0.0353547	0.029341
198606:	0.0259093	0.0207107	0.0185895	0.00350055	6.26964e-05	7.83705e-05	0.0174818	0.0232603	0.02209	0.0119262	0.000320448	0.000104494	0.0184641	0.0559809	0.0661516	0.057813	0.0141415	0.00406481	0.00379313	0.0495371	0.0705334	0.0800075	0.0331733	0.0167504	0.00358414	0.0400908	0.060913	0.0749709	0.0376248	0.0236888	0.0013323	0.00934176	0.0251203	0.0436158	0.0356951	0.029577
198607:	0.0262159	0.0208952	0.0187628	0.00347912	6.12163e-05	7.65203e-05	0.0176915	0.023439	0.0222555	0.0119576	0.000312883	0.000102027	0.0188342	0.0561217	0.0661136	0.0574957	0.0139301	0.00397906	0.00398926	0.0495512	0.0704055	0.0796832	0.0329684	0.0166202	0.003775	0.040049	0.0607333	0.0746158	0.0374644	0.0236193	0.00136206	0.00932528	0.0251497	0.0436064	0.0357605	0.0295981
198608:	0.0262963	0.0209552	0.0188088	0.00348422	5.99006e-05	7.48757e-05	0.0177505	0.0235076	0.0223163	0.0119868	0.000312814	9.98343e-05	0.0188587	0.0559471	0.0658307	0.0571584	0.0137904	0.00393347	0.0039734	0.049378	0.0702501	0.0795746	0.0330318	0.0167023	0.00375377	0.0398472	0.0605462	0.074503	0.0375443	0.0237306	0.00136274	0.00936446	0.0253679	0.043977	0.0360901	0.0298305
198609:	0.0264147	0.0210654	0.0188983	0.00351415	5.85692e-05	7.32114e-05	0.0178245	0.0235708	0.0223604	0.0119937	0.000305861	9.76153e-05	0.0189081	0.0560051	0.0657016	0.0569552	0.013562	0.0038558	0.00395342	0.0493673	0.0700487	0.0794263	0.0329094	0.0168093	0.00373866	0.0398465	0.0603653	0.0743893	0.0374517	0.0238669	0.00137637	0.00937106	0.0253604	0.0441221	0.0362836	0.0301485
198610:	0.0264123	0.0210973	0.0189082	0.00354649	5.73556e-05	7.16945e-05	0.0178185	0.0235987	0.0223751	0.0120256	0.000305897	9.55927e-05	0.0188987	0.0560619	0.0656148	0.0568649	0.0134085	0.00383327	0.00394798	0.0493896	0.069993	0.0793611	0.0328138	0.0167861	0.00373768	0.0398622	0.0602999	0.0743711	0.0374086	0.0239269	0.0013622	0.00933941	0.0254085	0.0442785	0.0364495	0.0302694
198611:	0.0264673	0.0210694	0.0188579	0.00348046	5.59859e-05	6.99824e-05	0.0178595	0.0235638	0.0223197	0.0119561	0.000298591	9.33098e-05	0.0189326	0.0564711	0.0658145	0.0569874	0.0131442	0.00376039	0.00395634	0.0497964	0.0702188	0.0794253	0.0324718	0.0165812	0.00374172	0.040285	0.0605456	0.074455	0.0370627	0.02371	0.00137166	0.00930299	0.0253896	0.0441169	0.0363162	0.0300504
198612:	0.0254746	0.0202175	0.0180903	0.00328676	5.23092e-05	6.53864e-05	0.0171836	0.0225511	0.0213538	0.0113801	0.000284794	8.71819e-05	0.0181774	0.0590222	0.0678043	0.0592721	0.012374	0.00353959	0.00373139	0.052594	0.0720065	0.0807886	0.030874	0.0157886	0.00353087	0.043527	0.0627826	0.0760633	0.0352622	0.0226063	0.00129465	0.00890128	0.0243238	0.0422396	0.0347507	0.0287177
198701:	0.0254847	0.0202406	0.0181191	0.00330215	5.13288e-05	6.4161e-05	0.0171866	0.0226816	0.0214839	0.0115033	0.000279457	8.5548e-05	0.0181618	0.0591422	0.0678281	0.0592448	0.012222	0.00349036	0.00369567	0.0526861	0.0720827	0.0808029	0.0307745	0.0156895	0.00349891	0.043504	0.0627466	0.0759552	0.0351602	0.0224991	0.00127039	0.00887988	0.0244325	0.0423035	0.034818	0.0286286
198702:	0.025485	0.0202003	0.0180797	0.00326054	5.02911e-05	6.28639e-05	0.0171996	0.022631	0.0214296	0.0114384	0.000273807	8.38185e-05	0.0181467	0.058835	0.0674013	0.0587624	0.0120363	0.0034198	0.00366287	0.0523698	0.0720001	0.0807173	0.0309793	0.0156741	0.00345332	0.0432113	0.0626907	0.0759843	0.0354552	0.0226142	0.00124471	0.00882609	0.0249109	0.0429738	0.0355307	0.0289048
198703:	0.0254667	0.0201949	0.0180748	0.00327441	5.73022e-05	7.36743e-05	0.0171825	0.022528	0.0213219	0.0113458	0.000272868	9.00463e-05	0.0180911	0.0583664	0.0668253	0.0581645	0.0118697	0.00335627	0.00360185	0.0522596	0.0720098	0.0806651	0.0310032	0.0155616	0.0033972	0.0432004	0.0628087	0.0760373	0.0354946	0.0225116	0.00122791	0.00936482	0.0257942	0.0438116	0.0358384	0.0288558
198704:	0.02709	0.0212545	0.0191514	0.00325032	5.57653e-05	7.16982e-05	0.0182591	0.0231771	0.0219821	0.0112752	0.00027086	8.76311e-05	0.0191275	0.0584792	0.0669077	0.0574807	0.0117638	0.00328218	0.00352915	0.0516227	0.0712468	0.0798081	0.0307293	0.0153673	0.00332998	0.0426206	0.0621278	0.0752406	0.0352224	0.0222822	0.00120692	0.0093128	0.0256441	0.0435367	0.0355862	0.0286195
198705:	0.0274365	0.0214877	0.0193514	0.00325122	5.45768e-05	7.01701e-05	0.0184859	0.0233069	0.0220906	0.0112532	0.000270285	8.57635e-05	0.0193592	0.0583036	0.0665941	0.0569886	0.0116015	0.00322003	0.0035319	0.0513749	0.0710694	0.0795678	0.0307449	0.0152971	0.00333698	0.0423984	0.0619784	0.0750145	0.0352358	0.022205	0.00120459	0.00943399	0.0260487	0.0439031	0.0358492	0.0285943
198706:	0.0271244	0.0212285	0.0190462	0.00319819	5.26761e-05	6.77265e-05	0.0182786	0.023022	0.0217678	0.0110971	0.000260872	8.27768e-05	0.0190989	0.0587414	0.0667683	0.0572866	0.0112928	0.00312294	0.003439	0.0520139	0.0715743	0.0798921	0.0303716	0.0149826	0.00324334	0.0431493	0.0626043	0.0754724	0.0348867	0.0219133	0.00118521	0.00950428	0.0262478	0.0439093	0.0357746	0.0282984
198707:	0.0271396	0.0211998	0.0190251	0.00315853	5.17791e-05	6.65731e-05	0.0182854	0.0230787	0.0218261	0.0111448	0.00025643	8.13672e-05	0.0190917	0.0586682	0.0666274	0.057105	0.0111794	0.00307716	0.00341742	0.0519566	0.071608	0.079868	0.0303919	0.0148902	0.0032251	0.0430161	0.062564	0.07542	0.0349632	0.0219026	0.00116503	0.00949037	0.0264813	0.044175	0.0360531	0.0283491
198708:	0.0274084	0.0213369	0.0191489	0.00311541	5.0716e-05	6.52063e-05	0.0184606	0.0231651	0.0218997	0.011114	0.000255995	8.69417e-05	0.0192503	0.0584731	0.0663124	0.0566474	0.0110223	0.00302847	0.00338348	0.0517255	0.0713067	0.0795082	0.0302412	0.0147873	0.00319511	0.0427898	0.0622744	0.0753302	0.0350762	0.0221846	0.00115198	0.00957808	0.0266331	0.0446808	0.0364576	0.0288538
198709:	0.0274102	0.0213665	0.0191836	0.00314275	4.97721e-05	6.39927e-05	0.0184797	0.0232554	0.0219993	0.0111964	0.000260711	8.53236e-05	0.0192476	0.0584277	0.0662111	0.0565127	0.0109309	0.00300055	0.00337739	0.0516872	0.0712547	0.0794363	0.0301998	0.0147681	0.00317119	0.0426808	0.0621488	0.0752365	0.0350727	0.0222268	0.0011412	0.00961313	0.0267418	0.044866	0.0365967	0.0289567
198710:	0.0275686	0.0214935	0.0193078	0.00316327	4.88806e-05	6.28465e-05	0.0185816	0.0233184	0.0220568	0.0111867	0.000256041	8.37953e-05	0.0193218	0.0583308	0.0660633	0.0562871	0.0108515	0.00296775	0.00336578	0.0516086	0.0711701	0.0792936	0.0301244	0.0146781	0.00316327	0.0426239	0.0620876	0.0751551	0.0350357	0.0221918	0.00116266	0.00976215	0.0269541	0.0450679	0.0366534	0.0289513
198711:	0.0276638	0.0216195	0.0193915	0.00322504	4.81349e-05	6.18878e-05	0.0186626	0.0234715	0.0221787	0.0112819	0.000252135	8.2517e-05	0.0194121	0.0582983	0.0659174	0.056107	0.0107639	0.00296374	0.0033832	0.0514998	0.0710151	0.0791476	0.0300958	0.0147018	0.00316315	0.0424459	0.0618694	0.0749851	0.0350377	0.0222521	0.00114492	0.00977139	0.0270312	0.0452262	0.036782	0.029046
198712:	0.0277114	0.0217313	0.0194946	0.00331105	5.40579e-05	7.0951e-05	0.0186973	0.0236008	0.0222989	0.0113882	0.00025227	8.78441e-05	0.0194338	0.0582429	0.065802	0.0559589	0.0106854	0.0029394	0.00337186	0.0513955	0.070924	0.0790326	0.0300742	0.0146497	0.00314887	0.0422868	0.0617296	0.0748477	0.035043	0.0222313	0.00114535	0.00981151	0.0271776	0.0454019	0.036908	0.0290595
198801:	0.0276167	0.021695	0.0194794	0.00333668	5.27539e-05	6.92395e-05	0.0186353	0.0235195	0.022227	0.0113421	0.000246185	8.57251e-05	0.0193805	0.0585437	0.0660523	0.0561829	0.0105728	0.00288168	0.00336306	0.0517252	0.0711299	0.0791397	0.0298411	0.0145139	0.00313886	0.0426735	0.0619946	0.0749765	0.0347736	0.022038	0.00113751	0.00983201	0.0270957	0.0451903	0.036664	0.0288531
198802:	0.0275885	0.0216635	0.0194332	0.0033229	5.17183e-05	6.78803e-05	0.0186121	0.0235405	0.0222389	0.011378	0.000245662	8.40423e-05	0.0193491	0.0586486	0.0660486	0.0561704	0.0104342	0.00282511	0.00335523	0.0518735	0.0711946	0.0791635	0.0297079	0.0144488	0.00313542	0.0427797	0.0620189	0.07497	0.0346556	0.0219932	0.00115397	0.00987174	0.0271586	0.0452535	0.0366942	0.0288685
198803:	0.0275817	0.0216656	0.0194189	0.00332877	5.09181e-05	6.683e-05	0.0186106	0.0235666	0.0222512	0.0114056	0.000246104	8.91066e-05	0.0193489	0.0586703	0.0660365	0.0561541	0.0103958	0.00281959	0.00335423	0.0519152	0.0712047	0.0791564	0.0296598	0.0144416	0.00313146	0.0427966	0.0620055	0.0749471	0.0346116	0.0219902	0.00114566	0.00990356	0.0271775	0.0452853	0.0366865	0.0288801
198804:	0.0276631	0.0217212	0.0194809	0.00332921	5.00633e-05	6.57081e-05	0.0186611	0.0236007	0.0222907	0.0114061	0.000246145	8.76108e-05	0.019412	0.0585782	0.065875	0.0559291	0.0103047	0.0028098	0.00337302	0.051828	0.0711108	0.07905	0.0296542	0.0144558	0.00315399	0.0427123	0.0619116	0.074853	0.0346188	0.0220279	0.00116397	0.00996886	0.0273408	0.0454825	0.0368341	0.0289491
198805:	0.0281714	0.0220135	0.0197704	0.00328175	4.91648e-05	6.45288e-05	0.018996	0.0238162	0.0225052	0.011398	0.000245824	8.60383e-05	0.0197335	0.0585634	0.0657661	0.0555767	0.0101812	0.00277781	0.00336164	0.0516517	0.0708956	0.0787783	0.0295521	0.0143745	0.00314655	0.0425152	0.0616731	0.0745666	0.0345219	0.0219582	0.00117995	0.0100235	0.0274708	0.0455696	0.0368736	0.0288904
198806:	0.0282558	0.0220676	0.0198372	0.00328499	5.45479e-05	6.36392e-05	0.0190493	0.0238233	0.0225222	0.0113783	0.000254557	9.09131e-05	0.0198069	0.0584874	0.0656756	0.0554166	0.0101499	0.00276982	0.00340015	0.0515781	0.0707829	0.0786136	0.0294922	0.0143461	0.00318802	0.0424706	0.0615866	0.0745043	0.0345349	0.0220434	0.00120915	0.0100792	0.0275043	0.0456869	0.0369532	0.0290377
198807:	0.0283476	0.0221438	0.0198905	0.00329915	5.37905e-05	6.27556e-05	0.0191076	0.0239029	0.022584	0.0114155	0.000251022	8.96508e-05	0.0198606	0.0584125	0.0655367	0.0552488	0.0100927	0.00276124	0.00345454	0.0514954	0.0706966	0.0784863	0.0294852	0.0143382	0.00324536	0.042359	0.0614726	0.0743743	0.0345534	0.022072	0.00124615	0.0101066	0.0276005	0.0457996	0.0370616	0.0290917
198808:	0.0281382	0.0220225	0.0197805	0.00331621	5.25456e-05	6.13032e-05	0.0189631	0.0237623	0.0224584	0.0113771	0.00025689	8.75761e-05	0.0197163	0.0586954	0.0657054	0.0554648	0.00992918	0.00270902	0.00344466	0.0518645	0.0708432	0.0786433	0.0292699	0.0143742	0.00324032	0.0427877	0.0616691	0.0745331	0.0342792	0.0220341	0.0012611	0.0101296	0.027458	0.0456563	0.0369046	0.0291103
198809:	0.0278267	0.0217506	0.0195421	0.00325041	5.09646e-05	5.94588e-05	0.0187663	0.0234362	0.0221564	0.0111858	0.000260486	9.06038e-05	0.0195308	0.0594814	0.0663144	0.0561442	0.00969838	0.00265582	0.00343162	0.0527352	0.0713279	0.0789914	0.0287365	0.0141682	0.00321644	0.0438032	0.0622939	0.0750011	0.0337159	0.0217902	0.00124863	0.0100117	0.0270339	0.0450527	0.0364114	0.028829
198810:	0.0278281	0.0217566	0.0195458	0.00325484	5.02463e-05	5.86207e-05	0.0187754	0.0234818	0.0222051	0.0112291	0.000264258	8.93268e-05	0.0195346	0.0594842	0.0662618	0.056086	0.00963985	0.00266305	0.00346141	0.052807	0.0713051	0.0789649	0.028659	0.014203	0.00323809	0.0438334	0.0622235	0.0749228	0.0336204	0.0218069	0.00127291	0.0101107	0.0270716	0.0450877	0.0363616	0.0288414
198811:	0.0279894	0.0218924	0.0196602	0.0032822	4.94805e-05	5.77272e-05	0.0188905	0.0236003	0.0223065	0.0112669	0.000260231	8.79653e-05	0.0196547	0.0595305	0.0662158	0.0559496	0.0095369	0.00262796	0.00346363	0.0528231	0.0712262	0.0788535	0.0285301	0.0141569	0.00323272	0.0438214	0.0621255	0.0747925	0.0334928	0.0217494	0.00125351	0.0101985	0.0271428	0.0451537	0.0363187	0.0288059
198812:	0.0280649	0.0219693	0.0197024	0.00330813	4.88085e-05	5.69433e-05	0.0189431	0.0236631	0.0223579	0.0113055	0.000271158	8.67707e-05	0.0197241	0.059456	0.0660687	0.0557719	0.0094797	0.00261939	0.00351964	0.0527819	0.0711448	0.07873	0.0284825	0.0141382	0.00328644	0.0437686	0.0620194	0.0746662	0.0334501	0.0217578	0.00129343	0.0103149	0.0272731	0.0452889	0.0363569	0.0288296
198901:	0.0282054	0.0220858	0.0198106	0.00333019	4.79548e-05	5.59472e-05	0.0190434	0.0237465	0.0224357	0.0113209	0.000269968	8.52529e-05	0.0198373	0.0595385	0.0660675	0.0556773	0.00937782	0.00258423	0.00356464	0.0528142	0.0710903	0.0786068	0.0283537	0.0140614	0.00332486	0.0437951	0.0619576	0.0745466	0.0333232	0.0216862	0.00133474	0.0103582	0.0272969	0.0452746	0.0363177	0.0287729
198902:	0.0287385	0.0224327	0.0201775	0.00332048	4.67673e-05	5.45618e-05	0.0193928	0.0238929	0.0225903	0.0112276	0.000263283	8.31419e-05	0.0201619	0.0593321	0.0657721	0.0551334	0.00925646	0.00255661	0.00352314	0.0524487	0.0705459	0.0782919	0.0283722	0.0143731	0.0032893	0.0435144	0.0615007	0.074263	0.0332914	0.0219183	0.00134066	0.0104811	0.0272861	0.0455254	0.0364421	0.0291594
198903:	0.0287852	0.0224944	0.0202301	0.00335034	4.61056e-05	5.37898e-05	0.0194258	0.0239237	0.0226122	0.0112327	0.000259557	8.19655e-05	0.020225	0.0591483	0.0655109	0.0548212	0.00916989	0.00253068	0.00355525	0.0522598	0.07034	0.0781609	0.0284523	0.014513	0.0033196	0.0433358	0.0613068	0.074148	0.0333804	0.0220692	0.00134475	0.0105377	0.0274226	0.0458289	0.0367	0.029423
198904:	0.0288309	0.0225368	0.0202806	0.00336158	4.54268e-05	5.2998e-05	0.0194528	0.0239517	0.0226495	0.0112457	0.000262466	8.07588e-05	0.0202553	0.0591794	0.065492	0.0547545	0.00909209	0.00250352	0.00356348	0.0523182	0.0703106	0.0781072	0.028343	0.0144912	0.0033313	0.0433944	0.0612724	0.0740996	0.033276	0.0220623	0.00134766	0.0106147	0.0274479	0.045876	0.0366645	0.0294517
198905:	0.0288552	0.0225717	0.0203086	0.00337978	4.48643e-05	5.23417e-05	0.0194711	0.024024	0.0227213	0.0113091	0.000265863	7.97588e-05	0.0203036	0.0591843	0.0654421	0.0546647	0.00902936	0.00249246	0.00361905	0.0523916	0.0703007	0.0780506	0.0282479	0.0144812	0.00338476	0.0434187	0.0612082	0.0739663	0.0331531	0.0220184	0.00138332	0.0107525	0.0275367	0.0459062	0.0365794	0.0294011
198906:	0.0288177	0.0225598	0.0202753	0.00339727	4.92358e-05	5.90829e-05	0.0194432	0.0240796	0.0227666	0.0113964	0.000279003	9.3548e-05	0.0202901	0.0590501	0.0652637	0.0544909	0.00898061	0.00247164	0.00363852	0.0523344	0.0702529	0.077996	0.0282646	0.014495	0.00340712	0.0432979	0.0610918	0.0738668	0.0331882	0.0220675	0.00139583	0.0108565	0.0277	0.0461438	0.03672	0.0295193
198907:	0.0288775	0.0226247	0.0203112	0.00342165	4.8603e-05	5.83236e-05	0.0194947	0.0241784	0.0228499	0.0114638	0.000281898	9.23458e-05	0.0203647	0.0589976	0.065141	0.0543187	0.00891056	0.00244959	0.00369383	0.0522871	0.070118	0.0778718	0.0282254	0.0145566	0.00345081	0.0431951	0.0608996	0.0737049	0.0331602	0.0221484	0.00142893	0.0109308	0.0277232	0.0462604	0.0367876	0.0296721
198908:	0.0283097	0.0222009	0.0199339	0.00337473	4.69365e-05	5.63237e-05	0.0191078	0.0236841	0.0223918	0.0112303	0.000284748	8.91793e-05	0.020009	0.060013	0.0659739	0.0553131	0.00865195	0.00237029	0.00366574	0.0534919	0.0709053	0.0784746	0.0275986	0.0142546	0.00343106	0.0446115	0.0618935	0.0744005	0.0324174	0.0216799	0.00140809	0.0108282	0.0272842	0.0454627	0.036066	0.0290842
198909:	0.0283063	0.0222291	0.0199501	0.00340454	4.63202e-05	5.55843e-05	0.0191117	0.0237468	0.022453	0.011296	0.000290274	8.80085e-05	0.0200428	0.0599569	0.0658612	0.0551767	0.00859395	0.00235307	0.00373341	0.0534875	0.0708947	0.0783955	0.0275667	0.014211	0.00349255	0.0445632	0.0618375	0.0742761	0.032384	0.0216362	0.00144519	0.0109269	0.027454	0.0455791	0.0361113	0.0290428
198910:	0.0283999	0.0222696	0.0199859	0.00338208	4.57656e-05	5.49188e-05	0.0191804	0.0238592	0.0225686	0.0113682	0.000295951	8.69547e-05	0.0201094	0.0599683	0.0658507	0.0551079	0.00855818	0.00233405	0.00379397	0.0535183	0.0709062	0.0783294	0.0275082	0.0141553	0.00354684	0.0445086	0.0617562	0.0741159	0.0323105	0.0215694	0.00149654	0.0109746	0.0275006	0.0455505	0.0360633	0.0289697
198911:	0.0283027	0.0222164	0.0199484	0.00339299	4.49999e-05	5.39999e-05	0.0191114	0.0238409	0.0225659	0.0114	0.000299999	8.54998e-05	0.0200654	0.0596578	0.0654988	0.0547558	0.00848698	0.00230849	0.00382049	0.0532529	0.0709858	0.0783328	0.0277919	0.014067	0.00357749	0.0442259	0.0618118	0.0740698	0.0325619	0.0214424	0.00150525	0.010989	0.0281024	0.0460574	0.0365534	0.0288157
198912:	0.0280956	0.0220778	0.0198214	0.00339119	4.38138e-05	5.25766e-05	0.018967	0.023677	0.0224035	0.0113244	0.000292092	8.32463e-05	0.0199397	0.0588186	0.0645378	0.0538414	0.00832755	0.00225641	0.00379866	0.0524802	0.0712355	0.0784209	0.0286338	0.0138101	0.00356207	0.0435247	0.0621368	0.0741447	0.0333219	0.0210569	0.00149186	0.0109754	0.0297934	0.0474285	0.0379209	0.0283125
199001:	0.0281144	0.0220934	0.0198439	0.00339368	4.31766e-05	5.18119e-05	0.0189804	0.0237011	0.0224317	0.0113382	0.000290722	8.20355e-05	0.0199605	0.0585963	0.0642669	0.0535418	0.00826399	0.00224086	0.0038384	0.0523329	0.0712039	0.0783338	0.0287268	0.0137776	0.00360093	0.0433637	0.0620908	0.0740449	0.0334129	0.0210227	0.00154788	0.0111093	0.0301761	0.047749	0.0381508	0.0282828
199002:	0.0281321	0.0221035	0.0198369	0.00339136	4.2605e-05	5.11261e-05	0.0189933	0.0236941	0.0224159	0.0113244	0.000292555	8.09496e-05	0.0199903	0.0584399	0.0640609	0.0533216	0.00821993	0.00222824	0.00384298	0.052194	0.0711618	0.0782797	0.0288152	0.0137657	0.00360439	0.0432384	0.0620613	0.0740248	0.0335188	0.0210384	0.00153378	0.0111497	0.03042	0.0480287	0.0383786	0.0283238
199003:	0.0280571	0.0220491	0.0197803	0.00338635	4.20142e-05	5.04171e-05	0.01894	0.0236456	0.0223628	0.0113074	0.000288498	7.9827e-05	0.0199357	0.0585174	0.0640717	0.0533609	0.00814516	0.00220995	0.0038359	0.0523105	0.0712281	0.0783425	0.0287545	0.0137471	0.00360062	0.0433671	0.0621418	0.0740907	0.0334545	0.0210113	0.00153772	0.011159	0.0304477	0.0480433	0.0383884	0.0283092
199004:	0.0280745	0.0220861	0.0198078	0.00341127	4.14996e-05	4.97995e-05	0.0189529	0.0236769	0.022396	0.0113377	0.00029603	7.88492e-05	0.0199572	0.0583872	0.063926	0.053197	0.00812562	0.00220363	0.00385531	0.0521622	0.0711331	0.0782434	0.0288201	0.0137737	0.00361876	0.0432122	0.0620308	0.0740049	0.0335483	0.0210942	0.00155623	0.0111717	0.030552	0.0482059	0.0385697	0.0284418
199005:	0.0281034	0.022135	0.0198565	0.00344441	4.49982e-05	5.52251e-05	0.0189729	0.0237291	0.02245	0.0113805	0.000299988	8.1815e-05	0.0200079	0.0582795	0.0637721	0.0530079	0.00808059	0.00218446	0.00390667	0.0520643	0.0710263	0.0780679	0.0287825	0.0137081	0.0036694	0.0430947	0.0619012	0.0739007	0.0336041	0.0211737	0.00158926	0.0112373	0.0306683	0.0483977	0.0387271	0.0285943
199006:	0.0280414	0.0221185	0.0198317	0.00347669	5.24327e-05	6.65492e-05	0.0189282	0.0236727	0.0224009	0.0113712	0.000317285	8.87323e-05	0.019993	0.0580309	0.0635	0.0527608	0.00807195	0.00219007	0.00394455	0.0518546	0.0709482	0.0780037	0.028959	0.0137656	0.00371062	0.0429303	0.0618572	0.0738737	0.033772	0.0212352	0.00160323	0.0112771	0.0309313	0.048714	0.039018	0.0286888
199007:	0.0280586	0.0221419	0.0198525	0.00348792	5.17613e-05	6.5697e-05	0.0189407	0.0237146	0.0224379	0.0114008	0.000313222	8.75961e-05	0.0200237	0.0579196	0.063385	0.0526267	0.00806946	0.0021899	0.00397368	0.0517587	0.070921	0.0779366	0.0290049	0.0137327	0.00373876	0.0428079	0.061811	0.0738037	0.0338386	0.0212221	0.00162451	0.0113278	0.0310926	0.0488547	0.0391156	0.0286678
199008:	0.0279833	0.0221078	0.019822	0.00350724	5.49847e-05	7.06946e-05	0.0188912	0.0236879	0.0224154	0.0114106	0.000316817	9.0332e-05	0.0199909	0.0576868	0.063146	0.0524004	0.00805395	0.00217975	0.0040021	0.0516306	0.0709512	0.0779238	0.0291393	0.013699	0.00376645	0.0426838	0.0618473	0.073779	0.033957	0.0211612	0.00164365	0.0114525	0.0314709	0.0491681	0.039318	0.0285901
199009:	0.0279364	0.022102	0.0198171	0.00353199	5.42191e-05	6.97103e-05	0.0188605	0.0236705	0.0224028	0.011417	0.000320151	8.90743e-05	0.0199952	0.0575523	0.0629716	0.0522362	0.00802701	0.00219587	0.00403932	0.0515521	0.0709238	0.0778845	0.0292112	0.0137291	0.00380308	0.0426188	0.0618279	0.0737328	0.0340083	0.0211687	0.00165562	0.0115371	0.0316872	0.0493549	0.0394405	0.0285754
199010:	0.0278264	0.0220102	0.0197409	0.00351262	5.33949e-05	6.86506e-05	0.0187874	0.0236006	0.0223521	0.0114062	0.00033054	9.15342e-05	0.0199316	0.0576335	0.0630264	0.0523347	0.00800161	0.00220445	0.00404276	0.0516609	0.071061	0.0779897	0.0292096	0.0136844	0.0038063	0.0427363	0.0619686	0.0738121	0.0339693	0.0210757	0.00165906	0.0114952	0.0317433	0.0493102	0.039436	0.0284271
199011:	0.0277008	0.0219589	0.0197048	0.00354417	5.25062e-05	6.7508e-05	0.0186997	0.0235128	0.0222726	0.0113739	0.000327539	9.00107e-05	0.0198511	0.0578144	0.0631625	0.0525137	0.00794594	0.00219401	0.00404673	0.0518662	0.071206	0.0780818	0.029096	0.0136029	0.0038142	0.0429951	0.0621749	0.0739338	0.0338315	0.0209462	0.00167082	0.0114876	0.0317288	0.0491758	0.0393084	0.0282465
199012:	0.0277476	0.0219789	0.0197203	0.00353232	5.1837e-05	6.66476e-05	0.018728	0.0235883	0.0223492	0.0114362	0.000333238	9.25661e-05	0.0198906	0.0577094	0.0630166	0.0523381	0.00790638	0.00218456	0.0040618	0.0517655	0.0711229	0.0780246	0.0291522	0.0136591	0.00383224	0.0428322	0.0620366	0.0738036	0.0338817	0.0209829	0.00168841	0.0115189	0.0318576	0.0493378	0.0394517	0.0283197
199101:	0.0277252	0.0219258	0.0196784	0.00349351	5.11602e-05	6.57774e-05	0.01871	0.0235654	0.0223326	0.0114233	0.000331323	9.13575e-05	0.0198575	0.0575138	0.0630708	0.0523905	0.00813203	0.00215604	0.00403069	0.0515963	0.0712004	0.0780948	0.0293684	0.0136159	0.00380413	0.0426505	0.0621011	0.0738607	0.0341043	0.0209501	0.00167184	0.0115074	0.0318472	0.0493257	0.0394445	0.0283117
199102:	0.0276734	0.0219652	0.0197246	0.00356691	5.05945e-05	6.50501e-05	0.0186766	0.023577	0.0223459	0.011456	0.000330069	9.39612e-05	0.0198294	0.057432	0.0629781	0.0523123	0.00811681	0.00215388	0.00402588	0.0515004	0.0711094	0.0780408	0.0294123	0.013675	0.0037982	0.0425693	0.0620289	0.0738294	0.0341561	0.0210148	0.00165878	0.0115283	0.0318998	0.0494453	0.0395432	0.028416
199103:	0.0276396	0.0219457	0.0197068	0.00356939	5.00717e-05	6.43779e-05	0.0186517	0.0235647	0.0223367	0.0114616	0.000331427	9.29903e-05	0.0198177	0.0573058	0.062859	0.0522033	0.00812592	0.00215308	0.00403792	0.0514045	0.0711161	0.0780403	0.0295137	0.013666	0.0038126	0.0424727	0.0620317	0.0738152	0.0342514	0.0210015	0.0016631	0.0115558	0.0320709	0.049596	0.0396747	0.028396
199104:	0.0275754	0.0219042	0.0196689	0.00357007	4.94372e-05	6.35621e-05	0.018606	0.0235486	0.0223244	0.0114765	0.000331935	9.18119e-05	0.0197607	0.0571235	0.0627052	0.0520715	0.0081383	0.00213992	0.00401854	0.0512569	0.0710883	0.0780378	0.0296435	0.0136941	0.00379607	0.0423135	0.0619919	0.0738262	0.0344083	0.0210708	0.00166321	0.0115718	0.032226	0.0498327	0.0398923	0.0285182
199105:	0.0275257	0.021874	0.0196517	0.00357589	5.23301e-05	6.80292e-05	0.0185702	0.023509	0.0222926	0.0114638	0.000334913	9.76829e-05	0.0197389	0.0569352	0.0625031	0.0518836	0.00812396	0.00214903	0.00402244	0.0511626	0.0710388	0.0780091	0.0297096	0.0137279	0.00380266	0.0422386	0.0619659	0.0738297	0.0344914	0.0211239	0.00165887	0.0116871	0.0324447	0.0501009	0.040043	0.0285932
199106:	0.0274254	0.0218314	0.019611	0.00359949	5.17169e-05	6.72319e-05	0.0185008	0.0234611	0.0222474	0.0114651	0.000337883	9.99859e-05	0.0196869	0.056769	0.06232	0.0517375	0.0081092	0.00214797	0.00404771	0.0510457	0.0709555	0.0779637	0.0298004	0.0138084	0.0038305	0.0421412	0.0619039	0.0738356	0.0346158	0.0212522	0.00167563	0.011719	0.0325575	0.0503308	0.0402564	0.0287908
199107:	0.0274016	0.0218123	0.0195923	0.00359566	5.10748e-05	6.63972e-05	0.0184891	0.0234081	0.0222028	0.0114271	0.000345038	9.87445e-05	0.0196842	0.0565613	0.0621364	0.0515583	0.00813564	0.00215195	0.00406214	0.0508818	0.0708532	0.0779128	0.0299253	0.013906	0.00384082	0.0420175	0.061839	0.0738405	0.0347535	0.0213731	0.00168547	0.011771	0.0326708	0.0505504	0.0404342	0.0289645
199108:	0.027345	0.0217696	0.0195569	0.00359683	5.72529e-05	7.57759e-05	0.0184489	0.0233682	0.0221692	0.0114192	0.000350253	0.000104402	0.0196647	0.0563953	0.0619858	0.0514131	0.00814339	0.00215204	0.00407506	0.0507777	0.0707961	0.077882	0.0300095	0.013963	0.00385615	0.0419249	0.0617905	0.0738406	0.0348614	0.0214699	0.00168223	0.0118244	0.0327756	0.050753	0.040589	0.0291131
199109:	0.0272044	0.021663	0.0194617	0.00358996	6.32739e-05	8.49202e-05	0.0183527	0.0233714	0.0221814	0.0114914	0.000355222	0.000109897	0.0195616	0.0562271	0.0618419	0.0513229	0.00815234	0.00214798	0.00407284	0.0507123	0.0708356	0.0779401	0.0301339	0.0139968	0.00385637	0.0417852	0.0617553	0.0738195	0.0349849	0.0215031	0.0016984	0.0118755	0.032959	0.0509588	0.0407617	0.0291676
199110:	0.0269998	0.0214936	0.0193108	0.00355605	6.22719e-05	8.35755e-05	0.0182129	0.0232394	0.0220683	0.011458	0.000360522	0.000108156	0.0194157	0.0564031	0.062001	0.0515546	0.00811064	0.0021238	0.00405751	0.0509887	0.0710184	0.0781239	0.0300304	0.0139784	0.00384447	0.0420805	0.0619529	0.0739987	0.0348635	0.0214641	0.00170101	0.0118644	0.0328468	0.0508303	0.0406504	0.0291433
199111:	0.0268745	0.0214296	0.0192504	0.00357484	6.15235e-05	8.25711e-05	0.01813	0.0231868	0.0220254	0.0114671	0.000366983	0.000106857	0.0193346	0.0563167	0.0619164	0.05152	0.00810816	0.00212418	0.00406379	0.0509609	0.0710068	0.0781414	0.0300818	0.0140403	0.00385008	0.0420627	0.0619423	0.0740312	0.0349238	0.0215527	0.00170971	0.0118902	0.0328924	0.0509447	0.0407545	0.0292739
199112:	0.0269107	0.0214569	0.0192735	0.00357722	6.07392e-05	8.15184e-05	0.0181514	0.0232024	0.0220387	0.011468	0.000366566	0.000105494	0.0193662	0.0561273	0.0617153	0.0512937	0.00809217	0.00211308	0.00407912	0.0507801	0.0708645	0.078036	0.0301735	0.0141235	0.00386813	0.0418845	0.0618048	0.0739526	0.0350497	0.0216839	0.00173107	0.0119369	0.0330102	0.051168	0.040967	0.0294857
199201:	0.0267447	0.0213529	0.019186	0.00358299	5.99268e-05	8.04281e-05	0.0180474	0.0231044	0.0219563	0.0114429	0.000370074	0.000104083	0.0192712	0.0558833	0.0614849	0.0511123	0.00809117	0.0021069	0.00407818	0.0506161	0.0708924	0.0780731	0.0303776	0.0141459	0.00386055	0.041749	0.061855	0.0740317	0.0352601	0.0217251	0.00171738	0.0119601	0.0333099	0.0515213	0.0412896	0.029555
199202:	0.0266293	0.0212729	0.0191204	0.00357923	6.23016e-05	8.41072e-05	0.0179678	0.0230578	0.021926	0.0114552	0.000377963	0.000105913	0.0192263	0.055681	0.0612923	0.0509461	0.00809921	0.00211514	0.00410879	0.0504498	0.0708162	0.0780701	0.0305631	0.014292	0.00389385	0.0415759	0.0617658	0.0740122	0.0354351	0.0218647	0.0017242	0.0119401	0.0334217	0.0517602	0.0415521	0.0297552
199203:	0.0265124	0.0211982	0.0190516	0.0035818	6.15959e-05	8.31544e-05	0.0178936	0.0229814	0.0218563	0.0114301	0.000379841	0.000104713	0.0191594	0.0554999	0.0610867	0.0507817	0.00807112	0.00211274	0.0041608	0.0503936	0.0707839	0.0780358	0.0306193	0.0143395	0.00394214	0.0415464	0.0617642	0.0740342	0.0355182	0.0219466	0.00178782	0.0120543	0.0336221	0.0520023	0.041722	0.0298802
199204:	0.0264348	0.0211521	0.0189994	0.00358675	6.08956e-05	8.2209e-05	0.0178394	0.0229211	0.0217905	0.0114037	0.000377553	0.000103523	0.019109	0.0552952	0.0608753	0.0506144	0.00807475	0.00211917	0.00416221	0.0502368	0.0707201	0.0780174	0.0307604	0.0144109	0.00394603	0.0414192	0.0617319	0.0740653	0.0356889	0.0220594	0.0017949	0.0120847	0.033794	0.0522606	0.0419692	0.0300383
199205:	0.0264189	0.0211387	0.0189857	0.00358335	6.02243e-05	8.13029e-05	0.0178264	0.0229013	0.0217691	0.0113904	0.000375398	0.000102381	0.0190761	0.0551253	0.0607001	0.0504479	0.00805601	0.00210183	0.00414946	0.0500906	0.0706311	0.0779925	0.030875	0.014505	0.00393566	0.0412838	0.0616557	0.0740599	0.0358114	0.0221626	0.00181125	0.0121081	0.0339093	0.0524825	0.0421781	0.0302176
199206:	0.0263583	0.021108	0.0189568	0.00359229	5.94257e-05	8.02247e-05	0.0177832	0.0228591	0.021732	0.01138	0.000378344	0.000101024	0.0190103	0.0548896	0.0604597	0.0502445	0.00804426	0.00209476	0.0041806	0.0498998	0.0704869	0.0779131	0.0310084	0.0146425	0.00396964	0.0411147	0.0615354	0.0740286	0.0359763	0.0223441	0.00190757	0.0121526	0.0340361	0.0527255	0.0424478	0.0304988
199207:	0.0263472	0.0211123	0.0189621	0.00360318	5.85883e-05	7.90942e-05	0.0177728	0.0228299	0.0217089	0.0113622	0.000382777	9.96001e-05	0.0190002	0.0546746	0.0602131	0.0500071	0.00801488	0.00209453	0.00427401	0.0497629	0.0703489	0.0777818	0.0310772	0.0147525	0.00406603	0.0410098	0.061422	0.0739247	0.0360474	0.0224686	0.00206524	0.012283	0.0342038	0.0528994	0.0426054	0.0306842
199208:	0.0259156	0.0207688	0.0186539	0.00354852	5.96152e-05	8.09063e-05	0.0174871	0.022421	0.0213195	0.0111395	0.000378509	9.93587e-05	0.0186879	0.0534909	0.0589036	0.0488769	0.00785974	0.00208085	0.00430081	0.0487217	0.0706298	0.0779388	0.0322887	0.0146142	0.00409074	0.0401485	0.06189	0.0741727	0.0371658	0.0221797	0.00219299	0.012187	0.0362915	0.0546331	0.0445098	0.0302717
199209:	0.0257185	0.0206412	0.0185433	0.00355412	6.13741e-05	8.36919e-05	0.0173521	0.0222583	0.0211685	0.0110715	0.000383123	0.00010601	0.0185657	0.0530439	0.0584281	0.0484892	0.00783728	0.00209788	0.00444962	0.0484167	0.0706099	0.0778707	0.032625	0.0146879	0.00424318	0.039921	0.0619469	0.0741529	0.0374754	0.0222146	0.00242288	0.012286	0.0368663	0.0550832	0.0450151	0.030309
199210:	0.0256514	0.0205911	0.0184976	0.00354801	6.06026e-05	8.26399e-05	0.0173076	0.0221971	0.0211117	0.0110407	0.000383817	0.000104677	0.0185169	0.0527996	0.0581712	0.0482691	0.00782875	0.00211007	0.00444603	0.0482213	0.0705635	0.077867	0.0328136	0.0147512	0.00423943	0.0397535	0.0619322	0.0741831	0.037671	0.0222825	0.00242548	0.0123106	0.0371411	0.0554128	0.0453225	0.0303908
199211:	0.0256241	0.0205636	0.0184702	0.00353812	5.99681e-05	8.17747e-05	0.0172926	0.0221718	0.0210942	0.0110341	0.000392519	0.000106307	0.0185002	0.0526393	0.0580182	0.048138	0.00784674	0.00212887	0.00445127	0.0481017	0.0705225	0.077855	0.0329298	0.0148148	0.00424138	0.0396407	0.0618944	0.0741733	0.0377781	0.0223381	0.00242871	0.0123425	0.0372838	0.055585	0.0454695	0.0304488
199212:	0.0255906	0.0205431	0.0184513	0.00353931	5.9303e-05	8.08678e-05	0.017268	0.022129	0.0210526	0.011007	0.000391759	0.000105128	0.018481	0.0524724	0.0578222	0.0479564	0.00781901	0.00213221	0.00445042	0.0479708	0.0704574	0.0778307	0.0330336	0.0148743	0.00424286	0.0395389	0.0618602	0.0741863	0.0378946	0.0224138	0.00242603	0.0123782	0.0374633	0.0558365	0.0456849	0.0305559
199301:	0.0254688	0.0204467	0.0183667	0.00352318	5.83659e-05	7.95899e-05	0.0171835	0.0220199	0.0209516	0.0109533	0.000390875	0.000103467	0.0183853	0.0521119	0.057425	0.0476107	0.00776974	0.0021277	0.00441724	0.0476496	0.0704901	0.0778725	0.0333782	0.0148674	0.00421296	0.0392626	0.0619351	0.0742733	0.0382385	0.0224099	0.00241555	0.0123497	0.0380201	0.0564027	0.0462736	0.0305546
199302:	0.0252562	0.0202658	0.0182109	0.00348298	5.7226e-05	7.80354e-05	0.0170403	0.0217979	0.0207418	0.0108209	0.000384975	0.000101446	0.0182161	0.0516334	0.0568878	0.0471594	0.00768389	0.00210436	0.00435438	0.0472253	0.0702822	0.0779383	0.0338275	0.0152273	0.00415148	0.0389397	0.0618301	0.0744527	0.0386969	0.0227811	0.00238008	0.012262	0.0383518	0.0571505	0.0470814	0.0311439
199303:	0.0251254	0.0201552	0.0181102	0.00345885	5.645e-05	7.69773e-05	0.0169504	0.0216734	0.0206282	0.0107597	0.000388308	0.000100071	0.0181051	0.0512601	0.0568229	0.04717	0.00799367	0.00211431	0.00431843	0.0468826	0.0702546	0.0780191	0.0342293	0.0153647	0.00411829	0.0386477	0.0618487	0.0745876	0.0391113	0.0229444	0.0023632	0.0121983	0.0383013	0.0572455	0.0472435	0.0313721
199304:	0.0250496	0.020112	0.0180768	0.00346803	5.82224e-05	7.97394e-05	0.0169048	0.0216182	0.0205837	0.0107416	0.0003949	0.000103788	0.0180641	0.0509877	0.0565838	0.0469543	0.00802288	0.00211373	0.00432112	0.046664	0.0701437	0.0779978	0.0344255	0.0154948	0.00411607	0.0384555	0.0617596	0.0745973	0.0393077	0.0230814	0.0023656	0.0122444	0.0384622	0.0575567	0.0475044	0.0315844
199305:	0.0250042	0.0200984	0.018065	0.00348395	5.7524e-05	7.87829e-05	0.0168745	0.0215907	0.0205536	0.0107295	0.000390163	0.000102543	0.0180275	0.0508612	0.0564936	0.0468779	0.00804836	0.00210088	0.0043068	0.0465328	0.0701043	0.0780026	0.0345528	0.0155565	0.00410171	0.0383427	0.0617441	0.0746178	0.0394331	0.0231322	0.00236349	0.0122301	0.0385311	0.0576841	0.0476474	0.0316782
199306:	0.0248645	0.0199925	0.0179659	0.00347021	5.65662e-05	7.74711e-05	0.0167903	0.021482	0.020454	0.010682	0.000395144	0.000103295	0.0179315	0.050985	0.0566383	0.0470844	0.00806683	0.00210525	0.00428427	0.046663	0.0702404	0.0781433	0.0345496	0.0155582	0.00407031	0.0385109	0.0619178	0.0747739	0.0394012	0.0230913	0.00235365	0.0121445	0.0384257	0.0575352	0.0475795	0.0316119
199307:	0.0247838	0.0199587	0.017948	0.00348955	5.58523e-05	7.64934e-05	0.0167387	0.0214214	0.0204096	0.0106605	0.00039987	0.000101991	0.0178946	0.050926	0.0565792	0.0470503	0.00806701	0.0021151	0.00428606	0.0466294	0.0702411	0.0781657	0.0346041	0.0155876	0.00406993	0.0385154	0.0619556	0.0748243	0.039443	0.0231034	0.00234215	0.0121564	0.0385065	0.0576298	0.0476493	0.0316136
199308:	0.023746	0.0191234	0.0172007	0.00334344	5.29608e-05	7.25332e-05	0.0160379	0.0205104	0.0195448	0.0102022	0.000385309	9.90136e-05	0.0171708	0.0488114	0.054241	0.0488682	0.0115163	0.00768852	0.00413094	0.0447971	0.0674459	0.0788486	0.037005	0.0206708	0.0039237	0.0370372	0.0595187	0.0756694	0.0416517	0.0278919	0.00224508	0.011801	0.0370656	0.0554821	0.0457673	0.0304329
199309:	0.0234387	0.0188983	0.0170071	0.00332191	5.16592e-05	7.07506e-05	0.0158347	0.0202429	0.0192951	0.0100653	0.000380331	9.65802e-05	0.0169689	0.048037	0.0533871	0.0493487	0.0126378	0.00951427	0.0040968	0.04409	0.0664262	0.0789951	0.037837	0.0223976	0.00388792	0.0364474	0.0586189	0.0758761	0.0424219	0.0295221	0.00222359	0.0116997	0.0366264	0.0548665	0.0452332	0.0301364
199310:	0.0233148	0.0188106	0.0169347	0.00331614	5.08814e-05	6.96854e-05	0.0157489	0.0201505	0.0192125	0.0100288	0.00037903	9.51261e-05	0.0168705	0.0477224	0.053042	0.0495113	0.0130492	0.0101918	0.004086	0.0438037	0.0660293	0.0790343	0.0381611	0.0230603	0.00388026	0.0361951	0.0582555	0.0759298	0.0427271	0.0301572	0.00224653	0.0116651	0.0364776	0.0546489	0.0450721	0.0300709
199311:	0.0233284	0.0188034	0.0169331	0.00329923	5.02531e-05	6.88249e-05	0.0157598	0.0201012	0.019169	0.00997342	0.000380176	9.39515e-05	0.016885	0.0475161	0.0528124	0.0495161	0.0132697	0.0105663	0.00407269	0.0435731	0.065766	0.0790241	0.0383715	0.0234354	0.00386512	0.0360089	0.0580416	0.0759492	0.042922	0.0305015	0.00222862	0.0116281	0.0364379	0.054588	0.0450355	0.0300241
199312:	0.0232335	0.0187562	0.0168892	0.00331691	5.18605e-05	7.13081e-05	0.0157029	0.0200498	0.0191207	0.00996153	0.000381751	9.50775e-05	0.0168158	0.0472953	0.0525894	0.0494533	0.0133814	0.0107394	0.00405592	0.0434605	0.0656265	0.0790483	0.0384963	0.0236678	0.003842	0.0359162	0.0579209	0.0759857	0.043037	0.0307208	0.00220731	0.0117399	0.0365119	0.0547193	0.045043	0.0300953
199401:	0.0233768	0.0188758	0.0170143	0.00334046	5.12931e-05	7.0528e-05	0.0157983	0.0201055	0.0191793	0.00995228	0.000380424	9.40373e-05	0.0169182	0.0472352	0.0525042	0.0493739	0.0134302	0.0108549	0.00405429	0.0432956	0.0654257	0.0789429	0.0385567	0.0238128	0.00384057	0.0357755	0.0577446	0.0758909	0.0430819	0.0308421	0.00219598	0.0117034	0.0364608	0.0546827	0.0450353	0.0301026
199402:	0.0234147	0.0189082	0.01704	0.00334707	5.07773e-05	6.98188e-05	0.0158277	0.0201163	0.0191854	0.0099453	0.00038224	9.73232e-05	0.0169554	0.0471721	0.0524191	0.0493302	0.0134743	0.0109467	0.00405372	0.0431988	0.0653024	0.0788995	0.0386119	0.0239394	0.0038358	0.0356894	0.0576351	0.0758571	0.0431367	0.0309636	0.00218025	0.0116872	0.0364327	0.0546872	0.0450543	0.0301522
199403:	0.0236049	0.0190332	0.0171722	0.00334683	5.23925e-05	7.23017e-05	0.0159525	0.0201816	0.0192525	0.00992804	0.000382815	0.000102689	0.0170737	0.0471701	0.0524037	0.0492364	0.0134614	0.0109584	0.00403632	0.0430848	0.0651693	0.07879	0.0386056	0.0239664	0.00382046	0.0355934	0.0575214	0.0757694	0.0431351	0.0309954	0.00216591	0.0116437	0.0363835	0.0546706	0.0450723	0.0301907
199404:	0.0235664	0.0190108	0.01714	0.00335374	5.59994e-05	7.77769e-05	0.0159287	0.0201695	0.019232	0.00993194	0.000383008	0.000105777	0.0170529	0.0472068	0.0524141	0.0492684	0.0134426	0.0109593	0.00403818	0.043114	0.0651612	0.0787919	0.0385801	0.0239843	0.0038204	0.0356198	0.0575121	0.0757886	0.0431306	0.0310423	0.00216531	0.0116126	0.0363229	0.0546575	0.045094	0.0302646
199405:	0.023546	0.019009	0.0171471	0.00336708	5.74167e-05	7.99733e-05	0.0159126	0.0201396	0.01921	0.00991532	0.000385512	0.000106631	0.0170425	0.0470325	0.0522342	0.0491009	0.0134423	0.0109748	0.00403968	0.0429436	0.0651188	0.0787662	0.0387289	0.0240166	0.00382436	0.0354781	0.0574974	0.0757805	0.0432676	0.0310583	0.00217158	0.0116228	0.0365396	0.0548719	0.0453038	0.0302668
199406:	0.0235309	0.0190011	0.0171339	0.00336867	5.68896e-05	7.9239e-05	0.0159006	0.0201403	0.0192084	0.00992452	0.000386036	0.000105652	0.0170303	0.0469434	0.052119	0.0489982	0.0134205	0.0109736	0.00405541	0.0428717	0.0650559	0.0787189	0.0387675	0.0240602	0.00384208	0.0354002	0.0574287	0.0757485	0.0433295	0.0311369	0.00220345	0.0116441	0.0366084	0.0549919	0.0454304	0.0303851
199407:	0.0235541	0.0190192	0.0171537	0.00337278	5.83595e-05	8.15021e-05	0.0159161	0.0201656	0.0192372	0.00994393	0.000390405	0.000108669	0.017049	0.0469009	0.0520741	0.0489496	0.0134267	0.0109897	0.00406102	0.0428091	0.0649723	0.07867	0.038787	0.0241085	0.0038477	0.0353243	0.0573332	0.075701	0.0433685	0.0312123	0.00221263	0.0116357	0.0365773	0.055023	0.0454862	0.0304788
199408:	0.0235455	0.0190255	0.0171528	0.00338629	5.98285e-05	8.37599e-05	0.0159124	0.0201875	0.0192595	0.00997806	0.000400186	0.000115668	0.0170651	0.0468178	0.0519763	0.0488559	0.0134268	0.0110025	0.00408429	0.0427322	0.064894	0.078616	0.0388274	0.0241707	0.00386891	0.0352297	0.0572319	0.0756352	0.0434142	0.0312903	0.00221964	0.0116546	0.0366071	0.055116	0.0455694	0.0305873
199409:	0.0234971	0.0190088	0.0171326	0.00340126	5.91867e-05	8.28614e-05	0.0158798	0.0201643	0.0192383	0.00998151	0.0004051	0.000116401	0.0170478	0.0466668	0.0518121	0.0486988	0.0134091	0.0109929	0.00410164	0.0425895	0.0648489	0.0785737	0.0389396	0.0241995	0.0038866	0.035099	0.0571967	0.0756196	0.0435404	0.0313433	0.00223134	0.0116558	0.0367707	0.0553337	0.0457928	0.0306824
199410:	0.0235319	0.0190335	0.0171575	0.00340414	6.05788e-05	8.20745e-05	0.0159049	0.0201643	0.0192393	0.00996618	0.000406464	0.000115295	0.0170852	0.0465922	0.0517343	0.0485855	0.0133951	0.0109706	0.00410958	0.0424898	0.0648167	0.0785192	0.038988	0.0241709	0.00389267	0.0350158	0.0571837	0.0756049	0.0436115	0.0313446	0.00222187	0.0116428	0.0368651	0.0554569	0.0459207	0.0307164
199411:	0.0227282	0.018393	0.0165725	0.00330006	6.11123e-05	8.3335e-05	0.0153781	0.0194436	0.0185423	0.00958414	0.000393835	0.000116669	0.0165096	0.0446651	0.0496096	0.0464923	0.0128447	0.0104761	0.00395008	0.0406526	0.062158	0.0752817	0.0374723	0.0231653	0.00372415	0.0334723	0.0548295	0.0770385	0.0464614	0.0368711	0.00212782	0.0111947	0.035484	0.0601734	0.051001	0.039748
199412:	0.0225593	0.0182811	0.0164593	0.00330128	6.15707e-05	8.4207e-05	0.0152641	0.0193272	0.0184217	0.00953984	0.000389948	0.000115898	0.016376	0.0443249	0.0492324	0.0461153	0.0127186	0.0103366	0.00388982	0.0403071	0.0616069	0.0745851	0.0370788	0.0228971	0.00366527	0.0331685	0.0543259	0.0773437	0.0470267	0.0380326	0.00209431	0.0110918	0.0351152	0.0611307	0.0520327	0.0416988
199501:	0.0223745	0.018162	0.0163414	0.00330396	6.00398e-05	8.21133e-05	0.0151389	0.0191433	0.018238	0.00943685	0.000387316	0.000113016	0.0162302	0.0437149	0.0486264	0.0455161	0.0126319	0.0101944	0.00381959	0.0396604	0.0614855	0.0743081	0.0374001	0.0226068	0.00359709	0.0326263	0.0543078	0.0776056	0.0477811	0.0383937	0.00205283	0.0109343	0.0357202	0.0622648	0.0532906	0.0424499
199502:	0.0218785	0.0177593	0.0159482	0.00323144	5.94639e-05	7.9002e-05	0.0148048	0.0198383	0.0189333	0.0103478	0.000380569	0.000110433	0.0158667	0.0436623	0.0484228	0.0454077	0.0123334	0.00996445	0.00371734	0.0396777	0.0619897	0.0745099	0.0375177	0.0220713	0.00349818	0.0316801	0.0538539	0.0771048	0.0481578	0.0382387	0.00199799	0.0106695	0.0363902	0.0630436	0.0542939	0.0425591
199503:	0.0218348	0.0177256	0.0158985	0.00322737	6.00132e-05	7.7517e-05	0.0147749	0.0199188	0.0190019	0.0104467	0.000378972	0.000108357	0.0158301	0.043424	0.0481428	0.0451354	0.012276	0.00992051	0.00368081	0.0394031	0.061768	0.0742274	0.0374871	0.0219531	0.00346243	0.0313024	0.0535306	0.0770913	0.0485017	0.0386801	0.00197043	0.0105873	0.0364213	0.0635739	0.054892	0.0432845
199504:	0.0218314	0.0177081	0.0158807	0.00321117	5.89507e-05	7.61446e-05	0.0147721	0.0199111	0.0189908	0.0104365	0.000374446	0.000106439	0.0158037	0.0431344	0.0478265	0.0448243	0.0122366	0.00990044	0.00363857	0.039057	0.0614375	0.073875	0.0374566	0.0218953	0.00342078	0.0309524	0.0532041	0.077162	0.0488996	0.039253	0.00195274	0.0104883	0.0363824	0.0641285	0.0555413	0.0441712
199505:	0.0217988	0.01766	0.0158478	0.00318371	5.78857e-05	7.4769e-05	0.0147544	0.0198494	0.018935	0.0103808	0.000368753	0.000104516	0.0157755	0.0428	0.0477171	0.0446985	0.0124272	0.00985664	0.0036066	0.038762	0.0613234	0.0736938	0.0375517	0.0217698	0.0033847	0.0306869	0.0531251	0.0772967	0.0492757	0.0395407	0.00192952	0.0105079	0.0363425	0.0644348	0.0558114	0.044666
199506:	0.0219017	0.0177178	0.015839	0.0031719	5.68384e-05	7.34163e-05	0.0148254	0.0198787	0.0189788	0.0104225	0.000428393	0.000105783	0.0158437	0.042613	0.0475159	0.0444634	0.0124245	0.00979989	0.00360135	0.038488	0.061035	0.0734047	0.0375334	0.0217707	0.00337873	0.0304233	0.0527881	0.0772308	0.0494663	0.0399416	0.00193487	0.0104441	0.0362013	0.0647516	0.0561911	0.0453547
199507:	0.0220646	0.0178205	0.0159021	0.00316519	5.5966e-05	7.22895e-05	0.0149336	0.0199281	0.0190005	0.0103972	0.000425964	0.000104159	0.015941	0.0424907	0.0473535	0.0442671	0.0124151	0.00980183	0.00360825	0.038287	0.0608113	0.0731383	0.0374713	0.0217148	0.00338595	0.0302414	0.0525822	0.0771865	0.0496066	0.0401914	0.00196814	0.0104299	0.0361618	0.0649393	0.0564122	0.0457243
199508:	0.0222003	0.0178949	0.0159129	0.00314829	5.50989e-05	7.11695e-05	0.0150221	0.0199274	0.0189622	0.0103413	0.000429568	0.000102545	0.0160261	0.0423486	0.0471688	0.0440679	0.0124146	0.00979537	0.00359214	0.0380703	0.0606731	0.0729653	0.037503	0.0216462	0.00337175	0.0300748	0.0524909	0.0772038	0.0497798	0.0403401	0.00195372	0.0103938	0.0362383	0.0651805	0.0566784	0.0459548
199509:	0.0223334	0.017976	0.0159245	0.00313991	5.43446e-05	7.01951e-05	0.0151199	0.0199535	0.0189441	0.0103043	0.000431738	0.000102651	0.0161419	0.0422489	0.0470081	0.0438803	0.0124037	0.00979109	0.00360486	0.0378953	0.0604866	0.0727423	0.0374636	0.0216005	0.00337541	0.0299278	0.0523329	0.0771885	0.0499135	0.0405532	0.00194056	0.0103677	0.0362147	0.0653841	0.0568988	0.0462812
199510:	0.0223458	0.017971	0.0158901	0.00312591	5.35871e-05	6.92166e-05	0.0151339	0.0199255	0.0188964	0.0102669	0.000431674	0.000102709	0.0161476	0.0422772	0.0470048	0.0438888	0.0123875	0.00978262	0.00358884	0.037892	0.060469	0.0727008	0.0374147	0.0215554	0.00335366	0.0299492	0.0523387	0.0772557	0.0499451	0.0406309	0.00192914	0.0103215	0.0361564	0.0654164	0.0569705	0.0464109
199511:	0.0272806	0.0211648	0.0154087	0.00303189	5.55395e-05	7.04925e-05	0.0184192	0.0217895	0.0183005	0.00993066	0.000421531	0.00010111	0.0194061	0.0442845	0.0463599	0.0435088	0.0121722	0.00974505	0.00348048	0.037502	0.0593457	0.0713745	0.0363998	0.0211549	0.00324978	0.0298243	0.0514837	0.075867	0.0485985	0.0397279	0.00186698	0.0099544	0.03495	0.0633991	0.055259	0.0451109
199512:	0.0287215	0.0221027	0.0153	0.00300822	5.45677e-05	6.92591e-05	0.0193939	0.0223541	0.0181659	0.00984271	0.000418819	9.93413e-05	0.0203664	0.044642	0.0459694	0.0432223	0.0121691	0.0098124	0.00345596	0.0371872	0.0589014	0.0709325	0.0362582	0.0211429	0.0032111	0.0295701	0.0510997	0.0754033	0.0483647	0.0395784	0.00184271	0.00989075	0.0347555	0.0630006	0.0549091	0.0447833
199601:	0.0299905	0.0229309	0.0156887	0.00298943	5.35544e-05	6.79729e-05	0.0202408	0.0228361	0.0183495	0.00975422	0.000412872	9.88697e-05	0.0212062	0.0448896	0.0458737	0.0428994	0.0121582	0.00986911	0.00342199	0.036839	0.0583999	0.0704254	0.0360792	0.0211155	0.00317619	0.029292	0.0506725	0.0748974	0.0481175	0.0394421	0.00181467	0.00983341	0.0345316	0.0625927	0.0545458	0.0444934
199602:	0.0306866	0.0233882	0.0157324	0.00298325	5.41424e-05	6.70013e-05	0.0207068	0.0231017	0.0183371	0.00970684	0.00041058	9.74564e-05	0.0216786	0.0449924	0.0456863	0.0426994	0.0121712	0.00990806	0.00340962	0.036603	0.0581047	0.070128	0.036011	0.0211101	0.00316192	0.0290952	0.0504192	0.0746588	0.0480658	0.0394576	0.00179482	0.0097903	0.0344156	0.0624641	0.0544456	0.0444563
199603:	0.0310103	0.0236124	0.0158374	0.00299099	5.34822e-05	6.61842e-05	0.0209249	0.0232273	0.0183809	0.00968473	0.000408247	9.7605e-05	0.0218876	0.0449901	0.0455757	0.0425469	0.0121601	0.0099303	0.00341484	0.0364535	0.0579159	0.0699378	0.0359721	0.0211108	0.00316481	0.0289695	0.050259	0.0745247	0.0480591	0.0394993	0.00178497	0.00977387	0.0343824	0.0624578	0.0544489	0.0444858
199604:	0.0312073	0.0237428	0.0158457	0.0029908	5.41621e-05	6.73723e-05	0.0210558	0.0232853	0.0183552	0.00965318	0.000405995	9.77559e-05	0.0220294	0.0449668	0.0454406	0.0424498	0.0121807	0.00999884	0.00341617	0.0363176	0.0577059	0.0697581	0.0359275	0.0211536	0.0031665	0.0288627	0.0500801	0.0744821	0.0481223	0.0397008	0.00177744	0.0097386	0.0342767	0.0624911	0.0545095	0.0446857
199605:	0.0313979	0.0238774	0.0158917	0.00299775	5.35778e-05	6.66456e-05	0.0211815	0.0233382	0.0183489	0.0096231	0.000406843	9.9315e-05	0.022159	0.0449601	0.0453939	0.0423927	0.0122166	0.0100191	0.0034133	0.036196	0.0575705	0.0696373	0.0359276	0.0211698	0.00316501	0.0287778	0.0499825	0.0744323	0.0481582	0.0397691	0.00177003	0.00969759	0.034184	0.0624535	0.0545109	0.0447604
199606:	0.0315638	0.0239918	0.0159192	0.00300091	5.29648e-05	6.58831e-05	0.0212919	0.0233717	0.0183276	0.00958534	0.000409078	9.81787e-05	0.0222775	0.0449607	0.0453448	0.0423262	0.0122284	0.010022	0.00342334	0.0361599	0.0575086	0.0695476	0.0358809	0.0211407	0.00317531	0.0287844	0.0499609	0.0743919	0.0481188	0.0397546	0.00177497	0.00975328	0.0341856	0.0624313	0.0544375	0.0447327
199607:	0.0316401	0.0240443	0.015929	0.00300202	5.2398e-05	6.51779e-05	0.0213464	0.0233865	0.0183154	0.0095654	0.000410664	9.84059e-05	0.0223407	0.0449319	0.0452769	0.0422472	0.0122202	0.010017	0.0034391	0.0361077	0.0574179	0.0694643	0.0358581	0.0211611	0.00318733	0.0287524	0.0498888	0.0743668	0.0481311	0.0398301	0.00177706	0.00976774	0.0341545	0.0624814	0.0544709	0.0448539
199608:	0.031724	0.024094	0.0159394	0.00299644	5.30344e-05	6.6293e-05	0.0214107	0.0233991	0.0183011	0.0095344	0.000409964	9.84924e-05	0.0224083	0.0449184	0.0452375	0.0421985	0.0122299	0.0100298	0.00344976	0.0360474	0.0573546	0.0693976	0.0358613	0.0211733	0.00318964	0.0287126	0.049849	0.0743508	0.0481577	0.039873	0.00178044	0.00974949	0.0341302	0.0624821	0.0544941	0.0448974
199609:	0.0316942	0.0240713	0.0159143	0.00299288	5.22883e-05	6.53604e-05	0.0213934	0.023338	0.0182387	0.00948411	0.000409177	9.71069e-05	0.0223968	0.0447256	0.045373	0.0423361	0.0125525	0.0100132	0.00344854	0.0358499	0.0574466	0.0694638	0.0361238	0.0211344	0.0031871	0.0285619	0.0499868	0.0744354	0.0483933	0.0397939	0.00177407	0.00972439	0.0340372	0.0623265	0.0543624	0.0448018
199610:	0.0318236	0.024154	0.0160193	0.00298876	5.17427e-05	6.46784e-05	0.0214782	0.0233573	0.0182718	0.0094451	0.000407371	9.60936e-05	0.0224797	0.0446729	0.0453578	0.0422516	0.0125759	0.0100122	0.00345075	0.0357435	0.0573736	0.0693845	0.0361534	0.0211307	0.0031908	0.0284914	0.0499523	0.0743871	0.0484197	0.0397815	0.00178143	0.0097264	0.0340541	0.0623229	0.0543644	0.0447833
199611:	0.0323486	0.0244893	0.0163509	0.00297576	5.33986e-05	6.73551e-05	0.0218255	0.023518	0.0184274	0.00937307	0.000406153	9.8302e-05	0.022823	0.0449398	0.0455975	0.0422132	0.0124993	0.00992971	0.0034345	0.0357544	0.0572846	0.069203	0.0359494	0.0209784	0.00317722	0.028565	0.0499301	0.0742006	0.0481477	0.039521	0.00177126	0.00968092	0.0338911	0.0619909	0.0540673	0.0445162
199612:	0.0325195	0.0246016	0.0164427	0.00297364	5.2886e-05	6.67085e-05	0.0219405	0.0235719	0.0184668	0.0093488	0.000404658	9.73583e-05	0.0229393	0.0449755	0.0456054	0.0421277	0.0124555	0.00988608	0.00345322	0.0357301	0.0572307	0.0691052	0.0358896	0.0209092	0.00319479	0.0285616	0.0498979	0.0741237	0.0480886	0.0394518	0.00180293	0.00970698	0.0338915	0.0619668	0.0540423	0.0444765
199701:	0.0327149	0.0247801	0.016618	0.00302255	5.3549e-05	6.60438e-05	0.0220741	0.0236663	0.0185581	0.00935482	0.000405386	9.87682e-05	0.0230689	0.0450121	0.0456285	0.042053	0.0124305	0.00986492	0.00344856	0.0356684	0.0571253	0.0689735	0.0358176	0.020871	0.00318676	0.0285246	0.049818	0.0740063	0.0480037	0.039393	0.00179746	0.00973878	0.0338704	0.061911	0.0539524	0.0444225
199702:	0.0331074	0.0250626	0.0167151	0.00304286	5.30114e-05	6.53808e-05	0.0223343	0.0238387	0.0186043	0.00935043	0.000402102	9.77767e-05	0.0233286	0.0451351	0.0455993	0.0419379	0.0123654	0.00980829	0.00343985	0.0356119	0.0570065	0.0688049	0.0357007	0.0207899	0.00317951	0.028484	0.0497161	0.0738406	0.047876	0.0392944	0.00178825	0.00975175	0.0338272	0.0618278	0.0538537	0.0443582
199703:	0.0332466	0.0251619	0.0167886	0.00304898	5.25887e-05	6.48594e-05	0.0224308	0.0238893	0.0186382	0.00933663	0.000402011	9.69969e-05	0.0234242	0.0451523	0.0455917	0.0418614	0.0123354	0.00977565	0.00344631	0.0355749	0.05695	0.0687089	0.0356442	0.020734	0.0031822	0.0284626	0.0496741	0.07378	0.0478386	0.0392686	0.00179678	0.00977215	0.0338274	0.0618314	0.0538426	0.0443673
199704:	0.0340031	0.0256424	0.0173211	0.00302403	5.15851e-05	6.36216e-05	0.0229313	0.0241265	0.0189054	0.00923411	0.000395868	9.51458e-05	0.0239125	0.0457135	0.0461239	0.0419406	0.0121787	0.0096315	0.00340003	0.0357397	0.056875	0.0684858	0.0352238	0.0204724	0.00313981	0.0287103	0.0496837	0.073532	0.0473115	0.0388447	0.00176593	0.00966704	0.0334432	0.0611868	0.0532782	0.0439453
199705:	0.0346047	0.0260718	0.0177626	0.00305294	5.21096e-05	6.45706e-05	0.0233315	0.0243828	0.0191688	0.00922264	0.000394976	9.51566e-05	0.0243046	0.0458345	0.0462318	0.0417534	0.0121317	0.00959156	0.00338033	0.0355478	0.0565993	0.0681737	0.0350894	0.0204009	0.00312091	0.0285485	0.0494384	0.0732132	0.047141	0.0387185	0.001757	0.00963121	0.0333082	0.0609716	0.0530917	0.0438162
199706:	0.0351613	0.0264389	0.0181437	0.0030484	5.1516e-05	6.3835e-05	0.0237041	0.0245977	0.0193909	0.00918776	0.000393462	9.63124e-05	0.0246795	0.0459664	0.046342	0.0415749	0.0120712	0.00954053	0.00337429	0.0354213	0.0563682	0.067898	0.0349353	0.0203253	0.00311335	0.0284517	0.049238	0.0729369	0.0469579	0.0385978	0.00174874	0.00961444	0.0331752	0.060772	0.0529058	0.0437135
199707:	0.0354359	0.0268373	0.0184593	0.00326436	5.20791e-05	6.31597e-05	0.0238843	0.0248399	0.0195795	0.00931144	0.00039521	9.52936e-05	0.0248661	0.0461184	0.0464176	0.0415635	0.0120321	0.0095083	0.00337627	0.0352978	0.0561471	0.0676481	0.0348095	0.0202831	0.00311809	0.0283517	0.04904	0.0726617	0.0467847	0.0384853	0.00175518	0.00960582	0.0330503	0.0605624	0.0527073	0.0435918
199708:	0.0355406	0.0269429	0.0185647	0.00330079	5.26722e-05	6.41942e-05	0.0239582	0.0248971	0.0196365	0.00931932	0.000395041	9.54683e-05	0.0249469	0.0461094	0.0464247	0.0414998	0.0120312	0.0094799	0.00339187	0.035234	0.0560717	0.0675491	0.0347841	0.0202568	0.00312961	0.0283011	0.0489793	0.0725801	0.0467612	0.0384595	0.00176287	0.00963023	0.033032	0.0605478	0.0526733	0.0435961
199709:	0.0356928	0.0270731	0.0186857	0.00332904	5.22373e-05	6.36642e-05	0.0240618	0.0249789	0.019713	0.00933306	0.000396133	9.57683e-05	0.0250608	0.0461349	0.0464324	0.0414169	0.0119986	0.00944515	0.00340304	0.0351651	0.0559875	0.0674296	0.0347429	0.0202158	0.00313859	0.0282372	0.0488999	0.0724727	0.0467248	0.038426	0.00176301	0.00961819	0.033014	0.0605299	0.0526693	0.0435985
199710:	0.0357068	0.0270877	0.0187098	0.00333387	5.18218e-05	6.31578e-05	0.0240777	0.0250436	0.0197844	0.00938694	0.000395861	9.50066e-05	0.0250763	0.0461408	0.0464323	0.0413898	0.0119759	0.00942832	0.00340728	0.0351855	0.0559798	0.0674093	0.0347062	0.0202029	0.0031363	0.0282026	0.0488384	0.0724029	0.0466885	0.0384118	0.00176356	0.0096572	0.0330299	0.0605473	0.0526488	0.0436015
199711:	0.0358478	0.0271865	0.0187852	0.00333826	5.13578e-05	6.25924e-05	0.0241703	0.0250969	0.0198191	0.00937495	0.00039303	9.5226e-05	0.0251675	0.0461593	0.0464254	0.0413124	0.0119414	0.009391	0.00341316	0.0351659	0.0559315	0.0673351	0.0346573	0.0201751	0.00314353	0.0281955	0.0488056	0.0723304	0.0466301	0.0383654	0.00177185	0.00969379	0.0330359	0.0605348	0.0526086	0.0435884
199712:	0.0359365	0.0272409	0.0188392	0.00333311	5.09195e-05	6.20582e-05	0.0242324	0.025121	0.0198431	0.00935788	0.000393212	9.54742e-05	0.0252359	0.0461381	0.0464365	0.0412554	0.0119512	0.00935647	0.00343176	0.0351295	0.0559033	0.0672838	0.0346543	0.0201525	0.00315913	0.0281712	0.0487908	0.0722824	0.0466161	0.0383244	0.00178696	0.0097267	0.0330319	0.0605232	0.0525734	0.0435792
199801:	0.0360135	0.0272929	0.0188948	0.00333338	5.04899e-05	6.15345e-05	0.0242846	0.0251496	0.0198741	0.00935184	0.0003934	9.57204e-05	0.025286	0.0461309	0.046438	0.0412032	0.0119394	0.00932695	0.00342595	0.0350919	0.0558804	0.0672364	0.0346424	0.0201139	0.00315246	0.0281397	0.0487739	0.0722475	0.0466106	0.0382955	0.00178134	0.00973402	0.0330498	0.0605405	0.0525831	0.0435806
199802:	0.0360629	0.0273196	0.018884	0.0033267	5.00569e-05	6.10069e-05	0.0243172	0.0251467	0.0198511	0.00933284	0.000399065	9.69853e-05	0.0253215	0.0460885	0.0463764	0.0411412	0.0119434	0.00932206	0.00343412	0.0350656	0.0558594	0.0672015	0.0346408	0.020102	0.00316089	0.0281341	0.0487673	0.0722357	0.0466128	0.0382988	0.0017911	0.00978613	0.033097	0.0605877	0.052589	0.0435949
199803:	0.0361216	0.0273544	0.0188944	0.00332206	4.97222e-05	6.05989e-05	0.0243556	0.0251643	0.0198516	0.0093236	0.000397777	9.63367e-05	0.0253573	0.0460835	0.0463514	0.041094	0.011925	0.00929805	0.00343601	0.03505	0.0558242	0.0671388	0.034599	0.0200681	0.00316357	0.0281241	0.0487409	0.0722215	0.0466139	0.0383244	0.00179311	0.00980148	0.0330911	0.0606238	0.0526164	0.0436685
199804:	0.0361779	0.0273912	0.0189423	0.00332083	4.92887e-05	6.00706e-05	0.0243928	0.0251715	0.0198675	0.00930667	0.000398417	9.54969e-05	0.0254032	0.0460322	0.0462842	0.0409596	0.0118724	0.00925088	0.00344816	0.0349964	0.055814	0.0670799	0.0346041	0.0200112	0.00317604	0.0280877	0.0487452	0.0721847	0.0466223	0.0382768	0.00180212	0.00983515	0.0332206	0.0607432	0.0527092	0.0436667
199805:	0.0360678	0.0273034	0.0188902	0.00330584	4.86601e-05	5.93045e-05	0.0243209	0.0250964	0.0198168	0.00927921	0.000398067	9.42789e-05	0.0253296	0.0463386	0.046588	0.0412455	0.0118041	0.00918459	0.00345588	0.0353401	0.0560517	0.0672361	0.034423	0.0198949	0.00318217	0.0284479	0.048998	0.0723008	0.0463832	0.0380755	0.00181715	0.00980196	0.0330615	0.0604439	0.0524525	0.0434626
199806:	0.036081	0.0273081	0.0189082	0.00330123	4.812e-05	5.86463e-05	0.0243317	0.0250739	0.0198041	0.00925107	0.000399663	9.52375e-05	0.0253392	0.0464352	0.0466751	0.0412763	0.0117446	0.00912275	0.00346865	0.0354524	0.0561668	0.0672711	0.034355	0.0197954	0.00319296	0.028586	0.0491379	0.0723204	0.0462721	0.0379126	0.00182104	0.00981749	0.0331046	0.0603816	0.0523776	0.0433125
199807:	0.0362184	0.0274047	0.0189866	0.00330586	4.7695e-05	5.81282e-05	0.0244258	0.0251293	0.0198484	0.00924487	0.00040077	9.53899e-05	0.0253678	0.0464178	0.0466351	0.0412005	0.0117051	0.00907893	0.00346583	0.0354201	0.0561641	0.067224	0.0343384	0.0197268	0.00318761	0.0285627	0.0491443	0.0722698	0.0462409	0.0378221	0.00181986	0.00982715	0.0331738	0.0604066	0.0523919	0.0432429
199808:	0.0363319	0.0274876	0.0190607	0.00331263	4.73091e-05	5.7658e-05	0.0245032	0.0251711	0.0198843	0.00923514	0.000400813	9.56039e-05	0.0254563	0.0464346	0.0466383	0.0411353	0.0116821	0.00905378	0.00348708	0.0353938	0.0561218	0.0671376	0.0342925	0.0196826	0.00320717	0.0285497	0.0491167	0.0722042	0.0462013	0.0377852	0.00183027	0.00984227	0.0331765	0.0603901	0.0523673	0.0432258
199809:	0.0363827	0.0275069	0.0190672	0.00329756	4.67738e-05	5.70056e-05	0.0245358	0.0251442	0.0198497	0.00918716	0.000401476	9.54966e-05	0.0254995	0.0466459	0.0468239	0.0412584	0.0116253	0.00898935	0.0034905	0.0355975	0.0562572	0.067188	0.0341443	0.0195622	0.0032118	0.0287932	0.0492918	0.0722487	0.0460066	0.0375955	0.00183149	0.00985661	0.033111	0.0601999	0.0521616	0.0430378
199810:	0.0364233	0.0275327	0.019089	0.00329588	4.63936e-05	5.65422e-05	0.0245625	0.0251408	0.0198455	0.00916725	0.000403367	9.56868e-05	0.0255445	0.0466675	0.0468969	0.04128	0.0116558	0.00895493	0.00350368	0.0356052	0.056309	0.0671902	0.0341496	0.0195056	0.00322532	0.0288214	0.0493622	0.0722432	0.0459832	0.0374986	0.00182965	0.00986154	0.0330989	0.0601261	0.0520836	0.0429445
199811:	0.0365179	0.0276051	0.0191677	0.00330494	4.60485e-05	5.61217e-05	0.0246264	0.0251841	0.0198923	0.0091675	0.000402925	9.59345e-05	0.0256116	0.046674	0.0469024	0.0412173	0.0116311	0.00892574	0.00350641	0.0355808	0.0562848	0.0671381	0.0341245	0.0194699	0.00322724	0.0288021	0.0493436	0.0721817	0.0459424	0.0374384	0.00182755	0.00988701	0.033131	0.0601279	0.0520588	0.0428985
199812:	0.0365789	0.0276435	0.019186	0.00330235	4.57468e-05	5.5754e-05	0.0246671	0.0252052	0.0199005	0.00916144	0.000403462	9.6259e-05	0.0256554	0.0466567	0.046881	0.0411601	0.011621	0.00889871	0.00351584	0.0355605	0.0562877	0.0671087	0.0341246	0.0194338	0.00323659	0.0287862	0.0493526	0.0721466	0.0459311	0.0373828	0.00183845	0.00992135	0.0331884	0.0601514	0.052058	0.0428562
199901:	0.0367567	0.0277709	0.0192666	0.00331091	4.54067e-05	5.53394e-05	0.0247845	0.0252676	0.0199298	0.00914378	0.000401723	9.64893e-05	0.025774	0.0466642	0.0468623	0.0410729	0.0116052	0.00886661	0.00351051	0.0354942	0.056228	0.0670304	0.0341099	0.019401	0.00323239	0.0287425	0.0493174	0.0720731	0.0458986	0.0373205	0.00183188	0.00993934	0.0332075	0.0601459	0.0520304	0.0428114
199902:	0.0368805	0.02785	0.0193382	0.00330707	4.50707e-05	5.493e-05	0.0248706	0.0253097	0.0199682	0.00912995	0.000403133	9.67143e-05	0.0258659	0.0466495	0.0468398	0.0409806	0.0115888	0.00884138	0.00351927	0.0354438	0.0561857	0.0669595	0.0340998	0.0193701	0.00323758	0.0287025	0.0492861	0.0720055	0.0458776	0.0372726	0.00183381	0.0099672	0.0332528	0.0601629	0.0520257	0.0427778
199903:	0.0368602	0.0278286	0.0193213	0.00329903	4.47706e-05	5.45641e-05	0.024857	0.0253004	0.0199652	0.00913258	0.000406044	9.60702e-05	0.0258587	0.046618	0.0468226	0.0409396	0.0115744	0.00880208	0.00352382	0.035426	0.0561927	0.0669357	0.034099	0.0193306	0.00324214	0.0286799	0.0492849	0.0720129	0.0459128	0.037292	0.0018342	0.00996892	0.0332739	0.0602397	0.0521046	0.042865
199904:	0.0368948	0.0278472	0.0193465	0.00329501	4.53145e-05	5.41e-05	0.0248814	0.0253206	0.0199889	0.00913627	0.000405673	9.61778e-05	0.0258663	0.046637	0.0468373	0.0409181	0.0115395	0.00875865	0.00352713	0.0354612	0.0562251	0.0669342	0.0340648	0.0192836	0.00324415	0.0287072	0.0493102	0.0719927	0.0458675	0.0372273	0.00182969	0.00998861	0.0332997	0.0602461	0.0520886	0.0428333
199905:	0.0369873	0.0279113	0.0193815	0.00329896	4.68264e-05	5.50898e-05	0.0249447	0.0253554	0.0200062	0.00913145	0.000408277	9.64072e-05	0.025917	0.046606	0.0467841	0.0408412	0.0115272	0.00874551	0.00353126	0.035413	0.0561984	0.0668876	0.0340718	0.0192658	0.00324663	0.0286669	0.0492895	0.0719443	0.0458635	0.0371957	0.00183036	0.0100089	0.0333541	0.0602775	0.052104	0.0428062
199906:	0.037068	0.0279602	0.019408	0.00329469	4.74056e-05	5.46988e-05	0.0249992	0.025396	0.020035	0.00914017	0.000412672	9.75462e-05	0.0259728	0.0466003	0.0467608	0.0407798	0.0115086	0.00872081	0.00354631	0.0354108	0.0561969	0.0668529	0.0340482	0.0192294	0.00326096	0.0286567	0.0492782	0.071887	0.0458254	0.0371405	0.00182831	0.0100463	0.0333973	0.0602945	0.0520815	0.0427622
199907:	0.0371495	0.0280095	0.0194272	0.00328932	4.70809e-05	5.43241e-05	0.0250525	0.0254369	0.0200595	0.00914878	0.000415881	9.68779e-05	0.0260312	0.0465913	0.0467308	0.0407105	0.0114871	0.00868914	0.00357362	0.0353855	0.0561717	0.0667884	0.0340268	0.0191945	0.00328932	0.0286234	0.0492405	0.0718182	0.0458091	0.0371196	0.00186332	0.0100699	0.0334202	0.060307	0.0520941	0.0427775
199908:	0.037256	0.0280775	0.0194915	0.00328605	4.67509e-05	5.39434e-05	0.025125	0.0254798	0.0201011	0.0091446	0.000417162	9.70981e-05	0.0261077	0.0466035	0.0467293	0.0406367	0.0114522	0.00865431	0.00358723	0.0353683	0.0561401	0.0667178	0.0339843	0.0191535	0.00330133	0.0286086	0.0492113	0.0717525	0.0457673	0.0370798	0.00187049	0.010091	0.0334368	0.0603132	0.0520859	0.0427703
199909:	0.0372543	0.0280738	0.019489	0.00328315	4.64428e-05	5.35878e-05	0.0251264	0.025481	0.020105	0.00914625	0.000418581	9.64581e-05	0.0261134	0.0465809	0.0467119	0.0405981	0.0114398	0.00862853	0.00359932	0.0353686	0.0561464	0.0667055	0.033983	0.0191407	0.00331083	0.0286052	0.0492145	0.0717368	0.045764	0.0370631	0.00188361	0.0101236	0.0334745	0.0603488	0.0521017	0.0427832
199910:	0.037309	0.0281111	0.0195158	0.0032837	4.61492e-05	5.32491e-05	0.0251655	0.0254975	0.0201157	0.00913755	0.000419485	9.58484e-05	0.0261577	0.0465699	0.0466906	0.040538	0.0114208	0.00860328	0.00361029	0.0353491	0.056124	0.0666567	0.0339647	0.0191155	0.0033192	0.0285942	0.0491986	0.0717065	0.045754	0.0370534	0.00188369	0.010144	0.0334937	0.0603792	0.0521167	0.0428056
199911:	0.0373937	0.028164	0.0195662	0.00327983	4.58224e-05	5.2872e-05	0.0252252	0.0255313	0.0201477	0.00913099	0.000418864	9.51696e-05	0.0262254	0.046562	0.0466742	0.040457	0.0113927	0.00856967	0.00362878	0.035342	0.0561001	0.0666064	0.0339373	0.0190965	0.00333446	0.0285885	0.0491774	0.0716404	0.0457084	0.0370051	0.00189943	0.0102016	0.0335367	0.0603921	0.0520895	0.0427827
199912:	0.037494	0.0282249	0.0196179	0.0032736	4.55396e-05	5.25457e-05	0.0252937	0.0255728	0.0201834	0.00912719	0.000419198	9.5458e-05	0.0262991	0.0465631	0.0466734	0.0403995	0.0113831	0.00854831	0.00363791	0.0353043	0.0560697	0.066559	0.0339346	0.019082	0.00334191	0.0285498	0.0491448	0.0715795	0.0456908	0.0369703	0.00190215	0.0102035	0.0335408	0.0603811	0.052078	0.042763
200001:	0.0375405	0.0282681	0.0196721	0.00328549	4.52331e-05	5.21921e-05	0.0253271	0.0255915	0.0202105	0.00912433	0.000419856	9.48156e-05	0.0263161	0.0465658	0.0466754	0.0403619	0.0113541	0.00851688	0.00363692	0.035294	0.0560612	0.0665234	0.0339202	0.0190597	0.00333855	0.0285496	0.0491487	0.0715455	0.0456663	0.0369294	0.0019024	0.0102149	0.0335708	0.0603828	0.0520859	0.0427479
200002:	0.0376025	0.0283052	0.019725	0.00328175	4.57357e-05	5.30706e-05	0.0253686	0.0256022	0.0202313	0.00910744	0.000419963	9.5786e-05	0.0263601	0.046529	0.0466458	0.0402629	0.0113212	0.00847145	0.00364505	0.0352349	0.0560121	0.0664226	0.0338852	0.0189924	0.00334647	0.0285045	0.0491132	0.0715237	0.0456994	0.0369648	0.00190148	0.0102129	0.0335855	0.0604729	0.0521844	0.0428694
200003:	0.0376598	0.028352	0.0197705	0.00329094	4.6303e-05	5.40201e-05	0.0254083	0.0256227	0.0202493	0.00909997	0.000418442	9.60358e-05	0.026397	0.0464888	0.046598	0.0401801	0.0113031	0.00845544	0.00364936	0.0351628	0.0559237	0.0663156	0.0338549	0.0189739	0.00334925	0.0284432	0.0490371	0.0714975	0.0457399	0.0370501	0.00190614	0.0102064	0.0335637	0.0605437	0.0522701	0.0430219
200004:	0.037533	0.0282539	0.0197176	0.00327764	4.66417e-05	5.3426e-05	0.0253265	0.0255387	0.0201956	0.00907224	0.000420058	9.75236e-05	0.026311	0.0462663	0.0463918	0.0404098	0.0116983	0.009068	0.0036389	0.0349841	0.0556422	0.066411	0.0341208	0.0195319	0.00333615	0.028283	0.0487725	0.0715614	0.0459543	0.037533	0.00190044	0.0101772	0.0333938	0.0602509	0.0520004	0.0428298
200005:	0.0375355	0.0282687	0.0197205	0.00329055	4.63339e-05	5.30734e-05	0.025332	0.0255454	0.020196	0.00907639	0.000421217	9.68799e-05	0.0263151	0.0462266	0.0463412	0.040384	0.0117155	0.0090966	0.00364858	0.0349436	0.0556068	0.0663962	0.034154	0.0195672	0.00334194	0.0282457	0.0487382	0.0715457	0.0459801	0.0375608	0.00190306	0.0101833	0.0334101	0.0602703	0.0520153	0.0428277
200006:	0.037615	0.0283243	0.0197699	0.00329288	4.60368e-05	5.2733e-05	0.025388	0.0255858	0.0202366	0.00908347	0.000425212	9.62587e-05	0.0263782	0.0462198	0.0463253	0.0403154	0.0116956	0.00907175	0.00366871	0.0349081	0.0555655	0.0663309	0.0341492	0.0195556	0.00335901	0.0282069	0.048689	0.071468	0.045967	0.0375434	0.00191848	0.0101942	0.0334185	0.0602655	0.0520316	0.042838
200007:	0.0372466	0.0280166	0.0196005	0.00323061	4.58243e-05	5.27798e-05	0.0251395	0.0253441	0.0200841	0.00900393	0.000421693	9.574e-05	0.0261215	0.0472618	0.0473578	0.0413204	0.0114872	0.00890546	0.0036463	0.0360484	0.0563415	0.0669116	0.0335712	0.0192184	0.00333944	0.0293837	0.0495011	0.0718738	0.0451778	0.0368902	0.0019283	0.0100535	0.0328667	0.0592492	0.0511555	0.0421072
200008:	0.0358748	0.0269747	0.0188931	0.00310116	4.37774e-05	5.04222e-05	0.024212	0.0243897	0.0193402	0.00865333	0.000407026	9.3027e-05	0.0251525	0.0496988	0.0497916	0.0439348	0.0110178	0.00853347	0.00350923	0.0389228	0.0584199	0.0685622	0.0322457	0.018442	0.00321529	0.0325178	0.0518455	0.0733475	0.0434183	0.0354534	0.00186797	0.00971311	0.0316354	0.0570162	0.0491988	0.0405066
200009:	0.0353301	0.0265599	0.0186091	0.00304852	4.28077e-05	4.93053e-05	0.0238454	0.0240059	0.0190387	0.00850752	0.000400558	9.09664e-05	0.0247773	0.0506099	0.0507042	0.0449134	0.0108349	0.00838037	0.0034766	0.0400364	0.0592352	0.0691936	0.0317399	0.018126	0.00318612	0.0337386	0.0527722	0.0739187	0.0427445	0.0348791	0.00186099	0.0096195	0.0312106	0.0561882	0.048453	0.0398719
200010:	0.0352968	0.0265341	0.018596	0.00304458	4.24861e-05	4.89349e-05	0.023821	0.0239713	0.019012	0.00848812	0.000399572	9.0283e-05	0.0247603	0.0507092	0.0507926	0.0449801	0.010791	0.00834321	0.00349221	0.040157	0.0593035	0.0692175	0.0316542	0.0180642	0.00320391	0.0338766	0.0528588	0.0739587	0.0426586	0.0348158	0.00188001	0.00962841	0.0311689	0.0561196	0.0483886	0.0398319
200011:	0.0353014	0.0265062	0.0186278	0.00301308	4.18587e-05	4.82122e-05	0.0238221	0.0246443	0.0197214	0.00915658	0.000395664	8.96971e-05	0.0247467	0.0511488	0.0512275	0.0453185	0.0106809	0.00824167	0.00348399	0.040583	0.0595723	0.0693817	0.031387	0.0178871	0.0031977	0.033611	0.0524394	0.0733349	0.0422982	0.0344938	0.00188812	0.00957816	0.0309433	0.0556802	0.0480074	0.0395004
200012:	0.0353943	0.0265653	0.0186944	0.00300994	4.15779e-05	4.78888e-05	0.023885	0.0247502	0.0198346	0.00922335	0.000398454	9.05803e-05	0.0248108	0.0511878	0.0512601	0.0452926	0.0106588	0.00822573	0.00350293	0.0406092	0.0595469	0.0693444	0.0313373	0.0178703	0.0032156	0.0335707	0.052345	0.0732008	0.0422169	0.0344331	0.00191555	0.00962008	0.0309235	0.0556185	0.0479229	0.0394347
200101:	0.0354157	0.026578	0.0187081	0.00300811	4.1308e-05	4.7578e-05	0.0239041	0.0247981	0.0198849	0.00925989	0.000399803	8.99925e-05	0.0248342	0.0512008	0.0512682	0.0452692	0.0106378	0.00820186	0.00353479	0.0406304	0.0595382	0.0693139	0.0313085	0.0178517	0.00324268	0.0335525	0.0522955	0.073131	0.0421863	0.034414	0.00194627	0.00964248	0.0309087	0.0556036	0.0479107	0.0394411
200102:	0.0353729	0.0265383	0.0186849	0.00299655	4.09485e-05	4.71639e-05	0.0238803	0.0250956	0.0201944	0.00957366	0.000400223	8.92092e-05	0.0248075	0.0513772	0.051443	0.0454226	0.0105969	0.00815825	0.0035457	0.0408242	0.0596615	0.0693906	0.0311974	0.0177833	0.00324882	0.0334223	0.0520938	0.0728522	0.0420414	0.0342966	0.00196662	0.00963386	0.0308108	0.0554267	0.0477554	0.0393292
200103:	0.0354241	0.0265736	0.0187287	0.00299749	4.06735e-05	4.68472e-05	0.0239167	0.0251498	0.0202535	0.00960282	0.000399472	8.93364e-05	0.0248457	0.0513716	0.0514341	0.0453655	0.0105708	0.00813325	0.00355385	0.0407955	0.0596472	0.0693541	0.0311975	0.0177554	0.00325461	0.0333629	0.0520495	0.0727809	0.0420366	0.0342602	0.0019763	0.00963672	0.0308472	0.0554489	0.0477863	0.0393124
200104:	0.035482	0.0266852	0.0188344	0.00307018	4.03971e-05	4.65289e-05	0.0239598	0.025229	0.0203284	0.00965251	0.000398681	8.87294e-05	0.0248933	0.0513929	0.0514405	0.0453275	0.0105432	0.00810901	0.00357082	0.0407641	0.0595916	0.0692633	0.0311505	0.0177098	0.00326712	0.0333267	0.0519897	0.0726826	0.0419842	0.0342056	0.00199208	0.00967151	0.0308613	0.0554328	0.047748	0.039266
200105:	0.0355023	0.0267062	0.018868	0.00307749	4.0163e-05	4.62591e-05	0.0239737	0.0252438	0.0203521	0.00965871	0.000399239	8.89323e-05	0.0249147	0.0513708	0.0514287	0.045289	0.0105409	0.00810072	0.00358956	0.0407415	0.0595636	0.0692275	0.0311507	0.0177033	0.00328547	0.0333032	0.0519618	0.0726467	0.0419846	0.034198	0.00200958	0.0096929	0.0308731	0.0554464	0.047753	0.0392675
200106:	0.0355404	0.0267501	0.0189176	0.00309568	3.99074e-05	4.59648e-05	0.0240015	0.0252733	0.020387	0.00967138	0.000400975	8.90791e-05	0.0249464	0.0513538	0.051406	0.0452308	0.0105213	0.00808268	0.00361234	0.0407056	0.0595063	0.0691525	0.0311283	0.0176826	0.0033059	0.0332671	0.051903	0.072594	0.041985	0.0342135	0.00203635	0.0097082	0.0308698	0.0554721	0.0477856	0.0393181
200107:	0.0355835	0.0267766	0.0189481	0.00309329	3.96848e-05	4.57084e-05	0.0240327	0.0252967	0.0204126	0.00967317	0.000400155	8.85822e-05	0.0249908	0.0513522	0.0514003	0.0451764	0.0104981	0.0080546	0.00365242	0.0407072	0.0594715	0.0690913	0.0310949	0.0176633	0.00334345	0.033263	0.0518633	0.0725387	0.041962	0.0342083	0.00207176	0.00973908	0.0308564	0.0554737	0.0477848	0.0393518
200108:	0.0356207	0.0268004	0.0189645	0.00309267	4.01372e-05	4.64746e-05	0.0240605	0.0253071	0.0204188	0.00966578	0.000400902	8.87243e-05	0.0251146	0.0513544	0.051384	0.0450607	0.0104624	0.00801969	0.00380036	0.0407301	0.0594485	0.0689679	0.0310474	0.0176139	0.00348841	0.0332913	0.051845	0.0724211	0.0419163	0.0341631	0.00214311	0.00979276	0.0308606	0.0554604	0.047771	0.0393365
200109:	0.0356464	0.0268141	0.0189827	0.00308897	3.99165e-05	4.62191e-05	0.0240808	0.0253262	0.0204414	0.00967146	0.000401032	8.82364e-05	0.0251348	0.0513083	0.0513386	0.04498	0.0104422	0.00799029	0.00382148	0.0406984	0.0594298	0.0689304	0.031062	0.017599	0.00350635	0.0332497	0.0518172	0.0723753	0.0419314	0.0341475	0.00216599	0.00982505	0.030917	0.055521	0.0478241	0.0393566
200110:	0.0357012	0.0268487	0.0190185	0.00308698	3.97016e-05	4.59703e-05	0.024117	0.0253487	0.0204656	0.00967048	0.00040166	8.77615e-05	0.0251848	0.0512806	0.0512996	0.044893	0.0104162	0.0079647	0.00385315	0.0406735	0.0593876	0.0688654	0.0310564	0.0175948	0.00353832	0.0332254	0.0517756	0.0723076	0.0419235	0.0341399	0.00219195	0.00986342	0.0309485	0.0555488	0.0478523	0.039383
200111:	0.0356994	0.0268467	0.0190271	0.0030859	3.94652e-05	4.56966e-05	0.0241167	0.0253524	0.0204748	0.00967291	0.000400191	8.79313e-05	0.025183	0.0512153	0.0512383	0.04482	0.0104073	0.00795605	0.00387105	0.0406561	0.0593539	0.0688324	0.0310584	0.017605	0.00355533	0.033203	0.0517387	0.0722791	0.0419356	0.0341623	0.00221836	0.00993277	0.0309975	0.0556197	0.0478817	0.0394299
200112:	0.0357012	0.0268477	0.0190314	0.00308684	4.06345e-05	4.64886e-05	0.0241203	0.0253458	0.0204715	0.00966549	0.000401753	8.81561e-05	0.0251906	0.0511489	0.0511655	0.0447328	0.0103914	0.00794232	0.00390711	0.040617	0.0592937	0.0687834	0.0310727	0.0176285	0.00358892	0.033171	0.0516847	0.0722495	0.0419632	0.0342073	0.00226038	0.00997335	0.0310186	0.0556947	0.0479487	0.0395184
200201:	0.0358639	0.0269503	0.0190179	0.0030807	4.03734e-05	4.619e-05	0.0242289	0.0254074	0.0204577	0.00965633	0.000403278	8.75899e-05	0.0253094	0.0511575	0.0511027	0.0446567	0.0103867	0.00792346	0.00394633	0.0405765	0.0592144	0.0686855	0.0310442	0.0176138	0.00362814	0.0331372	0.0516137	0.0721654	0.041946	0.0342073	0.00230642	0.0100044	0.0309863	0.0556695	0.0479322	0.0395458
200202:	0.0359184	0.0269888	0.0190416	0.00308267	4.01407e-05	4.59236e-05	0.0242654	0.025451	0.0204922	0.0096764	0.000404128	8.77652e-05	0.0253458	0.0511515	0.0510807	0.0446097	0.0103699	0.00790567	0.00395964	0.0405489	0.0591669	0.0686292	0.0310299	0.0176102	0.00364124	0.0330918	0.0515488	0.0721049	0.0419472	0.0342264	0.00232067	0.0100066	0.0309689	0.0556792	0.0479606	0.0396015
200203:	0.035951	0.0270143	0.0190591	0.00308623	3.9949e-05	4.57044e-05	0.0242897	0.0254708	0.0205076	0.00968075	0.000405358	8.80232e-05	0.0253778	0.0511374	0.0510553	0.0445587	0.0103556	0.00789094	0.00399287	0.0405358	0.0591322	0.0685759	0.0310171	0.0175965	0.00367192	0.033076	0.0515116	0.0720562	0.0419424	0.0342241	0.00235631	0.0100346	0.0309754	0.0556896	0.0479767	0.0396206
200204:	0.0360654	0.0270906	0.0191234	0.003086	3.97282e-05	4.54517e-05	0.0243648	0.0255203	0.0205496	0.0096802	0.000405362	8.75366e-05	0.0254503	0.0511137	0.0510271	0.0444713	0.010341	0.00786415	0.00402466	0.0404913	0.0590719	0.0684774	0.0309871	0.0175632	0.00370482	0.0330327	0.0514531	0.0719677	0.0419242	0.034208	0.00240591	0.0100775	0.03099	0.0556874	0.0479714	0.0396359
200205:	0.0360978	0.0271129	0.0191275	0.00308721	4.0198e-05	4.52227e-05	0.0243868	0.0255275	0.0205448	0.00967298	0.000405553	8.70957e-05	0.0254802	0.0510756	0.0509742	0.0443965	0.0103242	0.00784062	0.00405263	0.040453	0.0590236	0.0684197	0.0309913	0.0175699	0.00373238	0.0330021	0.0514128	0.0719281	0.041943	0.034236	0.00243801	0.0101018	0.0310027	0.0557292	0.0480245	0.0397126
200206:	0.0362067	0.0271827	0.0191456	0.00308416	3.99589e-05	4.49537e-05	0.0244615	0.0255577	0.0205406	0.00965362	0.000405804	8.72435e-05	0.0255697	0.0510652	0.0509249	0.0443161	0.0103138	0.00782927	0.00409512	0.0404197	0.0589526	0.0683376	0.0309765	0.0175786	0.00377278	0.0329851	0.0513587	0.0718571	0.0419257	0.0342401	0.00247845	0.0101382	0.0309894	0.055714	0.0480146	0.0397361
200207:	0.0362367	0.0271975	0.0191493	0.00308007	4.10588e-05	4.66879e-05	0.0244823	0.0255549	0.0205325	0.00963955	0.000408381	8.80778e-05	0.0255995	0.0510136	0.0508556	0.0442305	0.0102996	0.00781972	0.00412443	0.0404014	0.0589106	0.0682853	0.0309663	0.0175805	0.00380125	0.0329795	0.051328	0.0718234	0.0419246	0.0342576	0.00251121	0.0102058	0.0310372	0.0557711	0.0480382	0.0397781
200208:	0.0362706	0.0272172	0.0191602	0.00307764	4.15007e-05	4.74294e-05	0.0245085	0.0255592	0.0205312	0.00962729	0.000409298	8.89301e-05	0.0256409	0.0509695	0.0507956	0.0441427	0.0102838	0.00780872	0.0041672	0.040383	0.0588704	0.068221	0.0309507	0.01757	0.00384046	0.03297	0.0512971	0.0717817	0.0419223	0.0342664	0.00254735	0.0102645	0.0310788	0.0558217	0.0480591	0.0398081
200209:	0.0362734	0.0272112	0.0191546	0.00307015	4.18865e-05	4.8104e-05	0.0245141	0.0255429	0.0205135	0.00960553	0.000407521	8.90088e-05	0.0256542	0.0509824	0.0507939	0.0441191	0.0102565	0.00778827	0.00420305	0.0404191	0.0588671	0.0681816	0.0309035	0.0175432	0.00387254	0.0330183	0.0513079	0.0717773	0.041897	0.0342697	0.00258584	0.0102949	0.0310713	0.0558183	0.0480595	0.0398439
200210:	0.036297	0.0272272	0.0191651	0.00307081	4.23156e-05	4.88257e-05	0.0245294	0.0255734	0.0205407	0.00962626	0.000407966	8.91883e-05	0.0256791	0.0509693	0.0507722	0.0440725	0.0102395	0.0077672	0.00423417	0.0404255	0.058853	0.0681394	0.0308778	0.0175226	0.0039041	0.0330049	0.0512739	0.0717182	0.041876	0.0342561	0.00261999	0.0103413	0.0310942	0.0558312	0.0480543	0.0398555
200211:	0.0363203	0.0272425	0.019191	0.00307111	4.27172e-05	4.85422e-05	0.0245455	0.0255738	0.0205487	0.00961654	0.000408618	8.86705e-05	0.0257015	0.0509529	0.0507476	0.0440177	0.0102159	0.00774928	0.00425618	0.0404355	0.0588349	0.0681088	0.030856	0.0175186	0.00392545	0.0330247	0.0512645	0.0716867	0.0418473	0.0342436	0.00263778	0.0103919	0.031124	0.0558507	0.0480477	0.0398629
200212:	0.0363903	0.0272819	0.019232	0.00306415	4.31298e-05	4.92452e-05	0.0245943	0.0255929	0.0205693	0.00960357	0.000408982	8.88345e-05	0.0257697	0.0509292	0.0507262	0.04394	0.0102074	0.00773118	0.00429174	0.040403	0.0587926	0.0680421	0.0308479	0.0175062	0.00395893	0.0329992	0.0512292	0.0716294	0.0418411	0.0342341	0.00266021	0.0104187	0.0311339	0.0558615	0.0480518	0.0398761
200301:	0.0364513	0.0273201	0.0192576	0.0030621	4.35431e-05	4.8986e-05	0.0246358	0.0256016	0.0205711	0.00958631	0.000410671	8.83669e-05	0.0258364	0.0508899	0.0506756	0.0438407	0.0101916	0.00770841	0.00434919	0.0403764	0.0587418	0.0679571	0.0308311	0.0174928	0.00401557	0.0329895	0.051193	0.0715644	0.0418308	0.0342338	0.00270864	0.0104772	0.0311589	0.0558876	0.0480626	0.0399092
200302:	0.0365067	0.0273529	0.0192936	0.00305902	4.45829e-05	4.9678e-05	0.0246747	0.0256156	0.0205871	0.0095747	0.000411011	8.85288e-05	0.0258854	0.0508695	0.0506563	0.0437765	0.0101806	0.00768863	0.00437804	0.0403585	0.0587046	0.0679001	0.0308127	0.0174758	0.00404239	0.0329794	0.0511637	0.0715198	0.0418196	0.0342275	0.00273229	0.0105126	0.031166	0.0558993	0.0480629	0.0399297
200303:	0.036501	0.0273451	0.0192815	0.00305481	4.43369e-05	4.9404e-05	0.0246703	0.0255972	0.0205668	0.00956031	0.000412122	8.86739e-05	0.025889	0.0508139	0.0505935	0.0437031	0.010165	0.00766966	0.00440392	0.0403213	0.0586776	0.0678528	0.0308222	0.0174554	0.00406886	0.0329554	0.0511483	0.071515	0.0418634	0.034261	0.00276282	0.0105345	0.0312081	0.0559811	0.0481537	0.0400087
200304:	0.0365258	0.027364	0.0192984	0.00305697	4.41121e-05	4.91535e-05	0.0246902	0.0255997	0.0205684	0.00955048	0.000412973	8.94845e-05	0.0259278	0.0507797	0.0505499	0.043637	0.0101588	0.0076692	0.00444335	0.0402912	0.0586304	0.0677965	0.030823	0.0174665	0.00410495	0.0329354	0.0511112	0.0714767	0.0418699	0.0342808	0.00279135	0.0105617	0.0312219	0.0560085	0.0481742	0.0400402
200305:	0.0365464	0.0273747	0.0193091	0.00305368	4.38928e-05	4.89091e-05	0.0247054	0.0255966	0.0205648	0.00953643	0.000412174	8.90396e-05	0.0259557	0.0507342	0.0504976	0.0435613	0.0101472	0.00765803	0.00447769	0.0402873	0.0586019	0.0677491	0.0308048	0.0174593	0.00413783	0.0329417	0.0510933	0.071447	0.0418599	0.0342853	0.00282168	0.0106352	0.031268	0.0560567	0.0481754	0.0400631
200306:	0.0364184	0.0272796	0.0192394	0.00304356	4.34972e-05	4.84683e-05	0.0246201	0.0254952	0.0204781	0.00948944	0.000409702	8.88586e-05	0.0258703	0.0504986	0.05026	0.0433353	0.0100996	0.0076145	0.00448705	0.0401086	0.0587262	0.0678171	0.0310574	0.0173809	0.00414715	0.0328011	0.0512584	0.0715161	0.0420784	0.0341515	0.00284006	0.0106282	0.0317418	0.056429	0.0485709	0.0399277
200307:	0.0363587	0.0272379	0.019215	0.00304139	4.32103e-05	4.81486e-05	0.0245824	0.0254464	0.0204397	0.00946429	0.000408235	8.82725e-05	0.0258385	0.0503614	0.0501264	0.0431967	0.0100771	0.00758958	0.00453338	0.0400189	0.0587541	0.0678114	0.0311736	0.0173483	0.0041914	0.0327324	0.05131	0.0715197	0.0421852	0.034101	0.00289077	0.0106538	0.0319565	0.0566049	0.0487628	0.0398884
200308:	0.0363331	0.0272067	0.0192058	0.00302692	4.28742e-05	4.77741e-05	0.0245712	0.0254007	0.0204085	0.00942538	0.000407509	8.75858e-05	0.0258121	0.0501804	0.0499484	0.0429995	0.010044	0.00755627	0.00456916	0.0398787	0.0587981	0.0678053	0.0313329	0.0172948	0.00422127	0.0326171	0.0513784	0.0715227	0.0423254	0.0340194	0.002928	0.0106634	0.0322567	0.0568469	0.0490217	0.0398151
200309:	0.0363857	0.0272395	0.0192362	0.00302438	4.26226e-05	4.74938e-05	0.024606	0.0254067	0.0204142	0.00940904	0.000408365	8.70719e-05	0.0258488	0.0501108	0.0498814	0.0428995	0.0100382	0.00753872	0.0045868	0.0397965	0.058777	0.0677643	0.0313885	0.0172713	0.00423912	0.0325507	0.051372	0.0714838	0.0423717	0.0339836	0.00295283	0.0106782	0.032356	0.0569146	0.0491012	0.039787
200310:	0.0362557	0.0271391	0.0191761	0.00301083	4.28052e-05	4.79298e-05	0.0245178	0.0252901	0.0203218	0.00934842	0.000405544	8.68162e-05	0.0257621	0.0498289	0.0495934	0.0426103	0.00997302	0.0074873	0.00458981	0.0395536	0.0584522	0.0677685	0.0316377	0.0177636	0.00424375	0.0323575	0.051099	0.0714988	0.0425834	0.0344166	0.00295718	0.0106368	0.0322372	0.0572806	0.0495124	0.0405133
200311:	0.0361293	0.0270388	0.0191147	0.00299496	4.29812e-05	4.74584e-05	0.0244342	0.0251894	0.0202457	0.00930185	0.000403944	8.59624e-05	0.0256723	0.0495796	0.0493412	0.042358	0.00990996	0.00743038	0.0045978	0.0393652	0.0582344	0.067781	0.0318427	0.018104	0.00425096	0.0322029	0.0509212	0.0715267	0.0427671	0.0347157	0.00296839	0.0106211	0.032224	0.0576301	0.0498797	0.0410462
200312:	0.0360416	0.0269676	0.0190621	0.00298186	4.26234e-05	4.70633e-05	0.0243753	0.0251075	0.0201751	0.00925757	0.00040216	8.52468e-05	0.0256113	0.0493595	0.0491065	0.0421297	0.009861	0.00739397	0.00459208	0.0391804	0.0581845	0.0678063	0.0320496	0.0182037	0.00424576	0.0320524	0.0509085	0.0715722	0.0429589	0.0347884	0.00296854	0.0106067	0.0324524	0.0579749	0.0502382	0.0412088
200401:	0.0361373	0.0270214	0.019073	0.00297161	4.23256e-05	4.67345e-05	0.0244401	0.0251238	0.0201623	0.00922973	0.00040131	8.46512e-05	0.0256846	0.0493168	0.0490217	0.0420062	0.00982895	0.00736466	0.00460467	0.0390928	0.0580637	0.0677484	0.0320887	0.0183047	0.00425725	0.0319844	0.0508103	0.0715201	0.0429836	0.0348634	0.00297955	0.0105979	0.0324161	0.0580408	0.0503222	0.0413645
200402:	0.0361433	0.0270172	0.0190637	0.00296313	4.20883e-05	4.64725e-05	0.0244428	0.0251119	0.0201459	0.009215	0.000400229	8.47612e-05	0.0256926	0.0492472	0.0489409	0.0419149	0.00981242	0.00734792	0.00461627	0.0390295	0.0580028	0.0677162	0.0321301	0.0183517	0.00427021	0.0319302	0.050762	0.07151	0.0430388	0.0349257	0.00299002	0.0106027	0.032439	0.0581409	0.0504282	0.0414833
200403:	0.0361389	0.0270095	0.0190578	0.00295819	4.18941e-05	4.62581e-05	0.0244411	0.0250981	0.0201336	0.00920313	0.000401097	8.55338e-05	0.0257009	0.0492015	0.0488901	0.0418487	0.00979741	0.00733438	0.00463687	0.0389906	0.057945	0.0676873	0.0321553	0.0184055	0.00428949	0.0319	0.0507132	0.0714962	0.0430699	0.034988	0.00300503	0.0106062	0.0324243	0.058202	0.0504987	0.0415982
200404:	0.0361327	0.0270041	0.0190606	0.00295672	4.16765e-05	4.60178e-05	0.0244357	0.0250788	0.0201197	0.00918697	0.000400558	8.50895e-05	0.0256999	0.0491405	0.0488341	0.0417764	0.00978549	0.00731596	0.0046614	0.0389498	0.057889	0.0676541	0.0321812	0.0184465	0.00431525	0.0318748	0.0506736	0.0714833	0.0431039	0.0350401	0.0030337	0.0106292	0.0324255	0.0582672	0.0505669	0.0417034
200405:	0.0361396	0.0270092	0.0190618	0.00295694	4.14525e-05	4.57704e-05	0.0244426	0.0250672	0.0201079	0.00917366	0.000403394	8.57836e-05	0.0257051	0.0490701	0.0487573	0.0416824	0.00976551	0.00729103	0.00467089	0.0389047	0.0578446	0.0676216	0.032202	0.0184711	0.00432257	0.0318447	0.0506415	0.0714717	0.0431309	0.035078	0.00304071	0.0106677	0.0324694	0.0583708	0.0506417	0.0417988
200406:	0.0361153	0.0269893	0.0190608	0.00295308	4.12138e-05	4.55069e-05	0.0244283	0.02504	0.0200929	0.00915556	0.000402979	8.5862e-05	0.0256979	0.0489871	0.0486735	0.0415797	0.00974095	0.00727022	0.00469722	0.0388924	0.0578126	0.0675994	0.032212	0.0184964	0.00434691	0.0318464	0.0506239	0.0714631	0.0431397	0.035101	0.00306871	0.0107545	0.0325457	0.058484	0.0506912	0.0418646
200407:	0.0360828	0.0269601	0.0190423	0.00294592	4.1556e-05	4.52562e-05	0.0244104	0.0250133	0.0200732	0.00914117	0.000403415	8.59582e-05	0.025689	0.0489032	0.0485932	0.0414888	0.00972789	0.0072518	0.00472201	0.0388949	0.0577909	0.0675871	0.0322144	0.0185209	0.00436793	0.0318562	0.0506099	0.0714599	0.0431438	0.0351273	0.00308937	0.0108564	0.0326163	0.0585939	0.0507176	0.041932
200408:	0.0361192	0.0269819	0.0190583	0.00294319	4.13338e-05	4.50142e-05	0.0244385	0.0250132	0.0200697	0.00912325	0.000404278	8.66311e-05	0.0257198	0.0488543	0.0485345	0.041407	0.00971589	0.00723851	0.00475112	0.0388507	0.0577401	0.0675435	0.0322366	0.018543	0.00439327	0.0318266	0.0505737	0.0714266	0.0431608	0.0351416	0.00311872	0.0108821	0.0326407	0.0586396	0.0507624	0.0419744
200409:	0.0361062	0.0269687	0.0190619	0.00293906	4.16888e-05	4.56324e-05	0.0244313	0.0249919	0.0200617	0.00910919	0.000406748	8.73212e-05	0.0257186	0.0487872	0.0484732	0.0413264	0.00970148	0.00722512	0.00476267	0.0388198	0.0577142	0.0675242	0.0322619	0.018569	0.00440324	0.0318082	0.0505603	0.0714167	0.0431832	0.0351634	0.00312835	0.0109253	0.0327021	0.0587243	0.0508215	0.0420282
200410:	0.0359634	0.0268528	0.0189871	0.00291793	4.12546e-05	4.5157e-05	0.0244194	0.0251724	0.0202671	0.00929455	0.000403626	8.64116e-05	0.0257233	0.0490941	0.0487741	0.0415575	0.00962979	0.0071677	0.00485912	0.0391874	0.0579527	0.0676319	0.0320656	0.0184698	0.00441647	0.031918	0.0505432	0.0712664	0.0429308	0.0349766	0.00313256	0.0109068	0.0325359	0.0584304	0.0505458	0.041833
200411:	0.0357645	0.0267024	0.018891	0.00289969	4.08252e-05	4.46871e-05	0.0243015	0.0250784	0.0202122	0.0092813	0.000405678	8.55123e-05	0.0256024	0.0488792	0.0491168	0.0419117	0.0101188	0.00711959	0.00485875	0.0390403	0.0582267	0.0678441	0.0324259	0.0183813	0.0044014	0.0317646	0.050809	0.0714228	0.0432302	0.0347996	0.0031223	0.0108623	0.0323385	0.058113	0.0502647	0.0416384
200412:	0.0356902	0.0266362	0.018843	0.00288271	4.05013e-05	4.43326e-05	0.0242559	0.0250152	0.0201598	0.00924708	0.000404284	8.53812e-05	0.0255591	0.0487253	0.0492099	0.0419952	0.0103271	0.00707898	0.00487056	0.0389258	0.0582876	0.0678689	0.0325707	0.0183225	0.00440917	0.0316691	0.0508905	0.071513	0.0434178	0.0348027	0.00313776	0.0108604	0.0322456	0.0580724	0.0502315	0.0417038
200501:	0.0359048	0.0267641	0.018975	0.00286718	4.01611e-05	4.39601e-05	0.0244033	0.0250934	0.0202415	0.00922728	0.000404505	8.46639e-05	0.0257101	0.0486951	0.0492078	0.0418641	0.0103272	0.00703904	0.0048698	0.0387905	0.0581214	0.0676953	0.0325326	0.0183118	0.00440415	0.0315409	0.0507292	0.0714144	0.0434449	0.0348929	0.00313094	0.0108348	0.032131	0.0580914	0.0502724	0.041898
200502:	0.035931	0.026774	0.0189871	0.00285936	3.99081e-05	4.36832e-05	0.0244221	0.0250864	0.0202359	0.00920726	0.000404114	8.41306e-05	0.0257299	0.0486196	0.0491459	0.0417697	0.0103215	0.00701142	0.00487634	0.0387989	0.0581091	0.0676625	0.032497	0.0182811	0.0044093	0.031563	0.0507322	0.0714071	0.0434218	0.0348786	0.00314034	0.0109731	0.0322209	0.0581925	0.0502459	0.0419172
200503:	0.0359647	0.0267916	0.0190175	0.00285431	3.97103e-05	4.34667e-05	0.0244476	0.0250898	0.020248	0.00919383	0.000404258	8.42503e-05	0.0257564	0.0485739	0.0491116	0.0416991	0.010314	0.00699438	0.0048892	0.0387938	0.058078	0.0676274	0.0324755	0.0182753	0.00441912	0.0315661	0.0507101	0.0713845	0.043403	0.0348759	0.00315295	0.0110513	0.0322566	0.0582448	0.0502293	0.0419389
200504:	0.035825	0.0272117	0.0194702	0.00336716	3.93509e-05	4.30733e-05	0.0243524	0.0253338	0.0205139	0.00950094	0.00040379	8.34878e-05	0.0256621	0.0486859	0.0492344	0.0418322	0.010272	0.00694491	0.00487579	0.0386405	0.0578512	0.0673624	0.0323535	0.0182009	0.00440783	0.0314488	0.0505191	0.0711245	0.043252	0.034758	0.00314435	0.0110799	0.0321885	0.058116	0.050065	0.0418353
200505:	0.0358455	0.0273601	0.0196274	0.00350173	3.91078e-05	4.28072e-05	0.0243663	0.0254137	0.0205982	0.00957014	0.000402352	8.35004e-05	0.0256695	0.0487026	0.0492526	0.0418256	0.010254	0.00692208	0.00488055	0.0385878	0.0577661	0.067258	0.0323052	0.0181703	0.00441231	0.0314152	0.0504554	0.0710293	0.0431933	0.0347087	0.00315188	0.0111188	0.0321852	0.0580872	0.050002	0.0417957
200506:	0.0358615	0.0274072	0.0196712	0.00353794	3.89247e-05	4.26067e-05	0.0243774	0.0254346	0.0206161	0.00958283	0.00040152	8.36354e-05	0.0256856	0.0486986	0.0492478	0.0418054	0.0102484	0.00691071	0.00489662	0.0385614	0.0577228	0.0672092	0.0322963	0.0181741	0.00442794	0.0313992	0.0504232	0.0709881	0.0431829	0.0347092	0.00316947	0.0111335	0.0321718	0.0580751	0.0499935	0.0418138
200507:	0.0358749	0.0274352	0.01971	0.00355788	3.97938e-05	4.31972e-05	0.0243878	0.0254474	0.0206362	0.00958925	0.000402126	8.37764e-05	0.0257021	0.048694	0.0492507	0.0417824	0.010241	0.00689636	0.00491505	0.0385518	0.0576919	0.0671656	0.0322762	0.0181669	0.00444486	0.0313955	0.0503985	0.0709544	0.0431686	0.0347101	0.0031856	0.0111543	0.0321596	0.058068	0.0499831	0.0418361
200508:	0.0358318	0.02742	0.0197115	0.00357117	4.01021e-05	4.37478e-05	0.0243587	0.0254237	0.0206257	0.00958667	0.000404146	8.38499e-05	0.0256799	0.0486392	0.0491996	0.0417229	0.0102214	0.00687621	0.004931	0.0385859	0.0576974	0.0671598	0.0322484	0.0181548	0.00446123	0.0314432	0.0504159	0.070954	0.043135	0.034692	0.00320296	0.0112744	0.0322478	0.0581528	0.0499647	0.0418385
200509:	0.0357992	0.027394	0.0196756	0.00356666	3.98364e-05	4.34579e-05	0.024338	0.025385	0.0205794	0.0095604	0.000402848	8.32944e-05	0.0256686	0.0485287	0.0490709	0.041591	0.0101923	0.00684463	0.00494903	0.0385541	0.0577456	0.0671715	0.0323041	0.0181044	0.00447824	0.0314328	0.0504881	0.0709713	0.0431758	0.0346153	0.00321899	0.0113699	0.0324817	0.0583376	0.0500677	0.0417701
200510:	0.0358141	0.0274059	0.0196675	0.00356846	3.96553e-05	4.32603e-05	0.0243494	0.0253838	0.0205641	0.00955057	0.000401703	8.29156e-05	0.0256935	0.0484951	0.0490129	0.0415203	0.010172	0.00682792	0.00497905	0.0385422	0.057735	0.0671369	0.0323041	0.0180864	0.0045068	0.03143	0.0504886	0.0709483	0.0431789	0.034599	0.00324298	0.0114156	0.0325472	0.0583947	0.0501011	0.0417701
200511:	0.0358953	0.027463	0.019652	0.00357119	3.94465e-05	4.30326e-05	0.0244025	0.025407	0.0205392	0.00953888	0.00040232	8.35037e-05	0.025755	0.0484659	0.0489752	0.0414817	0.0102035	0.00681554	0.00499588	0.0384988	0.057719	0.0671014	0.0323229	0.0180639	0.00452508	0.0314018	0.0504881	0.0709194	0.0431903	0.0345644	0.00325895	0.0114513	0.0325644	0.0583906	0.050072	0.0417377
200512:	0.0358336	0.0274076	0.0195936	0.00355665	3.91791e-05	4.27408e-05	0.0243618	0.0253419	0.0204746	0.00950373	0.00040502	8.39552e-05	0.0257193	0.048306	0.0488022	0.0413226	0.0101808	0.00679477	0.00500322	0.0383758	0.0577978	0.0671472	0.0324976	0.0180137	0.00453205	0.031307	0.0505943	0.0709596	0.0433334	0.0344679	0.00326815	0.0114561	0.0328891	0.0586374	0.0503248	0.041625
200601:	0.0359371	0.0274719	0.0196605	0.00355182	3.89587e-05	4.25004e-05	0.0244291	0.0253694	0.0205027	0.009485	0.000403754	8.34829e-05	0.0257972	0.0482801	0.0487658	0.0412308	0.010167	0.00678539	0.00504034	0.0383178	0.0577516	0.0670821	0.0325148	0.0179883	0.00457081	0.0312644	0.050565	0.0708906	0.0433315	0.0344116	0.00331351	0.0114741	0.0329429	0.0586434	0.0503407	0.041554
200602:	0.0359578	0.0274841	0.0196724	0.00354997	3.87838e-05	4.23096e-05	0.0244443	0.0253673	0.0205013	0.00947331	0.000404291	8.31081e-05	0.0258224	0.0482514	0.0487272	0.0411712	0.0101533	0.00677507	0.00506758	0.0382908	0.057729	0.0670499	0.0325307	0.0179871	0.00459663	0.0312476	0.0505512	0.0708628	0.0433425	0.0344052	0.00333868	0.0114901	0.0329788	0.0586738	0.0503786	0.0415593
200603:	0.0359716	0.0274885	0.0196877	0.00354502	3.86201e-05	4.2131e-05	0.0244535	0.0253615	0.0205034	0.00946209	0.000404926	8.32589e-05	0.0258394	0.0482156	0.0486958	0.0411115	0.0101405	0.00676002	0.0050813	0.0382754	0.0577202	0.0670211	0.0325268	0.0179664	0.00461034	0.0312408	0.0505505	0.0708493	0.0433475	0.0343985	0.00334866	0.0115253	0.0330282	0.0587261	0.0504063	0.041572
200604:	0.0359872	0.0275013	0.0197032	0.00354726	3.84487e-05	4.1944e-05	0.0244648	0.0253625	0.0205076	0.00945671	0.000406124	8.28893e-05	0.0258575	0.048178	0.0486554	0.0410499	0.0101291	0.00674899	0.00510019	0.0382486	0.0577033	0.0669892	0.0325366	0.0179645	0.00462832	0.0312216	0.0505399	0.0708204	0.0433531	0.0343926	0.0033675	0.0115556	0.0330798	0.058767	0.0504337	0.0415792
200605:	0.0359947	0.0274984	0.0197107	0.00353963	3.87497e-05	4.17304e-05	0.0244704	0.0253459	0.0204989	0.00943737	0.000407037	8.24673e-05	0.025855	0.0482029	0.0486818	0.0410617	0.0101143	0.0067335	0.00511098	0.0382963	0.0577304	0.0669955	0.032505	0.0179446	0.00463854	0.0312839	0.0505802	0.0708274	0.0433079	0.0343541	0.00338463	0.0115802	0.0330803	0.0587311	0.0503895	0.0415441
200606:	0.036038	0.0275294	0.0197365	0.00354173	3.85885e-05	4.15569e-05	0.0245012	0.0253655	0.0205156	0.00943703	0.000407653	8.2619e-05	0.0258899	0.0481954	0.0486644	0.0410202	0.0101036	0.00672578	0.00512733	0.0382808	0.0577057	0.06696	0.0324961	0.0179382	0.00465288	0.0312696	0.0505566	0.0707891	0.0432953	0.0343423	0.00339876	0.0115978	0.0330941	0.0587347	0.0503877	0.0415383
200607:	0.0360498	0.0275351	0.0197459	0.00353938	3.84287e-05	4.13847e-05	0.0245111	0.0253639	0.0205189	0.00943112	0.000409906	8.22768e-05	0.0259083	0.0481751	0.0486451	0.0409801	0.0100959	0.00671319	0.00514845	0.0382644	0.0576946	0.0669365	0.0325044	0.0179284	0.00467204	0.0312586	0.0505495	0.0707692	0.0433022	0.0343326	0.00341572	0.0116099	0.0331176	0.0587559	0.050413	0.0415421
200608:	0.036073	0.0275517	0.01976	0.00354032	3.82737e-05	4.12179e-05	0.0245271	0.025367	0.0205209	0.00942384	0.000410216	8.1945e-05	0.025926	0.0481654	0.0486322	0.0409506	0.0100882	0.00670428	0.00516352	0.0382485	0.0576677	0.0669018	0.032496	0.01792	0.00468657	0.0312507	0.0505315	0.0707531	0.0433069	0.0343423	0.00343359	0.0116166	0.0331122	0.0587654	0.050432	0.0415697
200609:	0.03608	0.0275511	0.0197529	0.00353489	3.81094e-05	4.10408e-05	0.0245341	0.0253652	0.0205185	0.00942116	0.000413991	8.20817e-05	0.0259407	0.0481334	0.0485959	0.0409018	0.0100811	0.00669357	0.00519362	0.0382361	0.0576383	0.0668549	0.0325079	0.0179515	0.00471432	0.0312396	0.0504995	0.0707056	0.0433167	0.0343766	0.00346282	0.0116449	0.0331141	0.0587637	0.0504631	0.0416374
200610:	0.0361287	0.027582	0.0197683	0.00353314	3.79542e-05	4.08737e-05	0.0245709	0.0253839	0.020527	0.00941588	0.000414576	8.27206e-05	0.0259825	0.0481236	0.0485693	0.0408523	0.0100695	0.0066848	0.00521043	0.0382215	0.0576079	0.0668146	0.0324965	0.0179484	0.00472675	0.0312269	0.0504709	0.0706687	0.043306	0.0343748	0.00347572	0.0116694	0.0331247	0.0587744	0.0504654	0.0416488
200611:	0.0361304	0.0275817	0.019775	0.00353156	3.7807e-05	4.07152e-05	0.0245716	0.0253737	0.0205234	0.00940683	0.0004162	8.23998e-05	0.0259976	0.0480992	0.0485552	0.0408196	0.0100712	0.0066773	0.00523384	0.0382041	0.0575991	0.0667917	0.0325108	0.0179491	0.00475059	0.0312195	0.0504701	0.0706509	0.0433171	0.0343738	0.00349206	0.0116814	0.0331407	0.0587836	0.050482	0.0416582
200612:	0.036177	0.0276095	0.0197668	0.00352818	3.76519e-05	4.05482e-05	0.0246041	0.025387	0.0205171	0.00940268	0.000420285	8.20619e-05	0.0260348	0.0480915	0.0485237	0.0407786	0.0100627	0.00666342	0.00525389	0.0381897	0.0575794	0.0667607	0.0325084	0.0179416	0.00476924	0.0312102	0.0504516	0.0706195	0.0433097	0.0343646	0.00351466	0.0117006	0.033152	0.058792	0.0504898	0.0416647
200701:	0.0361708	0.0276035	0.0197636	0.00352664	3.79829e-05	4.11081e-05	0.0245994	0.0253751	0.0205076	0.00939443	0.000420857	8.22161e-05	0.026039	0.0480783	0.0485098	0.040751	0.0100512	0.00664845	0.00526712	0.0381874	0.0575692	0.0667473	0.0325098	0.0179481	0.00478296	0.0312158	0.0504502	0.0706152	0.0433136	0.0343735	0.00352375	0.0117107	0.0331562	0.0588134	0.0505139	0.0417009
200702:	0.0361819	0.0276059	0.0197582	0.00352198	3.83189e-05	4.09533e-05	0.0246089	0.0253716	0.0205009	0.00938685	0.000423104	8.19066e-05	0.0260587	0.0480707	0.0484951	0.0407221	0.0100431	0.006633	0.00528513	0.038188	0.0575601	0.066724	0.0324998	0.017938	0.00479896	0.0312216	0.0504446	0.0706044	0.0433112	0.0343773	0.00353348	0.0117265	0.0331602	0.0588291	0.0505254	0.0417293
200703:	0.0361896	0.027611	0.0197643	0.00352233	3.86702e-05	4.08186e-05	0.0246148	0.025368	0.020499	0.00938047	0.000424259	8.16372e-05	0.0260723	0.0480504	0.0484759	0.0406865	0.0100368	0.0066212	0.00530498	0.038175	0.0575403	0.0666968	0.0325002	0.0179435	0.00481802	0.0312156	0.0504308	0.0705864	0.0433145	0.0343888	0.00354907	0.0117419	0.0331647	0.0588461	0.0505415	0.0417638
200704:	0.0360902	0.0275311	0.0197124	0.00350845	3.83878e-05	4.05204e-05	0.0245454	0.0252854	0.0208371	0.00974607	0.000826206	8.15148e-05	0.0260037	0.0478675	0.048689	0.0409049	0.0103925	0.00658658	0.00529562	0.0380165	0.0577055	0.0668232	0.0327797	0.0178788	0.00481174	0.0310865	0.0502226	0.0703037	0.0431586	0.0342751	0.00354518	0.0117031	0.0330424	0.0586428	0.0503771	0.0416451
200705:	0.0360562	0.0275008	0.0196933	0.00350065	3.82146e-05	4.03377e-05	0.0245253	0.0252578	0.0209523	0.00986724	0.000961499	8.16189e-05	0.0259841	0.04779	0.0487436	0.0409582	0.0105101	0.00657575	0.00530995	0.0379636	0.057755	0.0668592	0.0328797	0.0178722	0.00482354	0.031041	0.0501436	0.0701916	0.0431014	0.0342365	0.00356245	0.0117102	0.0330146	0.0585769	0.0503178	0.0416037
200706:	0.0360851	0.0275198	0.0197099	0.00350024	3.80563e-05	4.01705e-05	0.0245458	0.0252634	0.0210039	0.00990684	0.0010092	8.17505e-05	0.0260126	0.0477664	0.0487549	0.0409432	0.0105377	0.00655977	0.00534103	0.0379444	0.0577475	0.066828	0.0328887	0.0178512	0.00485335	0.0310288	0.0500964	0.0701175	0.0430593	0.0342088	0.00359632	0.0117364	0.0330046	0.0585474	0.050285	0.0415863
200707:	0.0360576	0.0275471	0.0197433	0.00354567	3.78941e-05	3.99993e-05	0.0245287	0.0252771	0.021037	0.00994758	0.00102486	8.23377e-05	0.0260047	0.0477596	0.0487617	0.0409465	0.0105427	0.00654819	0.00535944	0.0379374	0.0577396	0.066798	0.0328802	0.0178308	0.00487056	0.0310264	0.0500772	0.0700741	0.0430327	0.0341851	0.00360836	0.0117635	0.0330151	0.0585388	0.0502611	0.0415691
200708:	0.0359772	0.0274866	0.0197015	0.00353852	3.76834e-05	3.9777e-05	0.0244728	0.0252293	0.0210168	0.00995184	0.00103963	8.18801e-05	0.0259541	0.0476641	0.0488672	0.0410656	0.0107241	0.00653319	0.00536826	0.0378782	0.0578355	0.0668706	0.0330197	0.0177973	0.00488163	0.0309745	0.0501664	0.0701197	0.0431384	0.0341221	0.0036218	0.0117605	0.0329623	0.0584349	0.0501697	0.0414964
200709:	0.0359706	0.0274726	0.0197049	0.00352875	3.75005e-05	3.95839e-05	0.0244679	0.0252078	0.0210176	0.00994397	0.00105002	8.14826e-05	0.0259605	0.0476263	0.0488621	0.0410364	0.0107369	0.00651676	0.00538665	0.0378558	0.0578107	0.0668213	0.0330702	0.017866	0.00490053	0.0309643	0.0501451	0.0700593	0.0431657	0.034169	0.00363686	0.0117719	0.0329407	0.0583763	0.0502072	0.0415909
200710:	0.035971	0.0274725	0.0197094	0.00352821	3.73624e-05	3.94381e-05	0.0244678	0.0252026	0.0210217	0.00994487	0.00105599	8.11826e-05	0.0259706	0.0476157	0.0488618	0.041024	0.0107416	0.00650983	0.00540556	0.0378612	0.0578029	0.0668059	0.033065	0.0178676	0.00491985	0.0309749	0.0501379	0.0700418	0.0431535	0.0341668	0.00365045	0.0117959	0.0329366	0.0583703	0.0501907	0.0415976
200711:	0.035973	0.0274758	0.0197238	0.00353101	3.81309e-05	4.06576e-05	0.0244681	0.025197	0.0210256	0.00994189	0.00105878	8.2234e-05	0.0259846	0.0475974	0.048851	0.0409893	0.0107345	0.00649649	0.00544031	0.0378589	0.0577855	0.0667664	0.0330547	0.0178553	0.00495563	0.0309803	0.0501266	0.0700147	0.0431482	0.0341648	0.00368399	0.0118233	0.0329414	0.058377	0.0501977	0.0416162
200712:	0.0359788	0.0274772	0.0197327	0.00352845	3.79994e-05	4.05174e-05	0.0244725	0.0251983	0.0210352	0.00994333	0.00106185	8.19505e-05	0.0259966	0.0475853	0.0488428	0.0409633	0.0107286	0.00648599	0.0054568	0.0378581	0.0577752	0.0667458	0.033047	0.017851	0.00497151	0.0309791	0.0501143	0.0699958	0.0431426	0.034166	0.00369258	0.0118393	0.0329473	0.05839	0.0502027	0.0416334
200801:	0.0359689	0.0274697	0.0197306	0.00352791	3.83171e-05	4.10541e-05	0.0244682	0.0251899	0.0210349	0.00994269	0.0010668	8.25643e-05	0.0260032	0.0475653	0.0488261	0.040934	0.0107236	0.00647605	0.00548893	0.0378634	0.0577719	0.066725	0.0330437	0.0178448	0.0050013	0.0309879	0.0501103	0.0699735	0.0431351	0.0341597	0.00372155	0.0118706	0.0329664	0.0583999	0.0502064	0.0416398
200802:	0.035952	0.0274541	0.0197219	0.00352386	3.86338e-05	4.15882e-05	0.0244593	0.0251735	0.0210298	0.00993905	0.00107357	8.27218e-05	0.026011	0.0475472	0.048815	0.0409094	0.0107223	0.00646685	0.00552146	0.0378672	0.0577711	0.0667087	0.0330478	0.0178456	0.00503149	0.0309977	0.0501085	0.0699581	0.0431335	0.0341623	0.00374225	0.0118883	0.0329733	0.058408	0.0502158	0.041657
200803:	0.0359364	0.0274427	0.0197104	0.00352271	3.85119e-05	4.14569e-05	0.0244492	0.0251602	0.0210206	0.00993728	0.00107833	8.382e-05	0.0260118	0.0475285	0.0487956	0.0408845	0.0107169	0.00645731	0.00554662	0.0378709	0.0577627	0.0666936	0.0330496	0.0178505	0.00505639	0.0310071	0.0501023	0.0699464	0.0431333	0.0341696	0.00376443	0.0119111	0.0329798	0.0584248	0.0502308	0.0416839
200804:	0.0359295	0.027433	0.0197079	0.00351748	3.83659e-05	4.12998e-05	0.0244445	0.0251449	0.0210387	0.00995408	0.00110735	8.4405e-05	0.026013	0.0474859	0.0487837	0.0408647	0.0107404	0.00645179	0.00558157	0.0378607	0.0577589	0.0666758	0.0330675	0.0178393	0.00509139	0.0310057	0.0500788	0.0699081	0.0431224	0.0341579	0.00380906	0.0119508	0.0329902	0.0584227	0.0502228	0.0416756
200805:	0.0359379	0.0274353	0.019719	0.00351454	3.86806e-05	4.11544e-05	0.0244511	0.0251418	0.0210536	0.00995951	0.00112024	8.50074e-05	0.0260235	0.0474716	0.048787	0.0408509	0.0107478	0.00644302	0.0055925	0.0378518	0.0577522	0.0666599	0.0330698	0.0178295	0.00510134	0.0310015	0.0500656	0.0698884	0.0431166	0.0341527	0.00381926	0.0119622	0.0329887	0.0584221	0.0502223	0.0416819
200806:	0.0358631	0.0273763	0.019677	0.0035056	3.89015e-05	4.15843e-05	0.0244002	0.0250871	0.0210142	0.00994268	0.00112412	8.49572e-05	0.0259826	0.0473525	0.0486692	0.0407371	0.0107258	0.00641963	0.00560762	0.0379797	0.057826	0.0666986	0.0329908	0.017782	0.00511755	0.0311447	0.0501504	0.0699171	0.0430122	0.0340737	0.00383179	0.0122763	0.0332348	0.0586111	0.0501046	0.0415984
200807:	0.0356863	0.0272333	0.0195723	0.00348018	3.85603e-05	4.12197e-05	0.024281	0.0249543	0.020903	0.00988504	0.00111987	8.46554e-05	0.0258611	0.0470829	0.0489492	0.0410501	0.0112271	0.00638373	0.00560765	0.0378042	0.0580819	0.0669032	0.0333714	0.0176987	0.00511877	0.0310066	0.050447	0.0701024	0.0433371	0.0339021	0.00384606	0.0122808	0.0330963	0.0583338	0.0498337	0.0413945
200808:	0.0356321	0.0271862	0.0195357	0.0034694	3.8784e-05	4.16487e-05	0.0242457	0.0249043	0.020862	0.00986083	0.00112209	8.50603e-05	0.0258359	0.0469742	0.048933	0.041034	0.0113029	0.0063641	0.00562456	0.0377395	0.0581492	0.0669429	0.0334894	0.0176665	0.00513491	0.0309605	0.0505311	0.0701385	0.0434331	0.0338395	0.00386011	0.0123025	0.0331867	0.0583752	0.0498674	0.0413307
200809:	0.0356214	0.0271722	0.0195256	0.00346236	3.86219e-05	4.14746e-05	0.0242374	0.0248874	0.0208488	0.00985121	0.00112384	8.60215e-05	0.0258398	0.0469285	0.0489263	0.0410191	0.0113364	0.00635549	0.00564494	0.0377143	0.0581681	0.066942	0.0335279	0.0176458	0.00515646	0.0309429	0.0505584	0.0701388	0.0434683	0.0338126	0.00387623	0.0123208	0.0332192	0.058384	0.0498727	0.0413048
200810:	0.0356163	0.0271647	0.0195177	0.00345809	3.84621e-05	4.1303e-05	0.0242355	0.0248736	0.0208348	0.00983842	0.00112356	8.56655e-05	0.0258469	0.0468823	0.0488978	0.0409813	0.0113495	0.00634624	0.00566485	0.0376855	0.0581473	0.0669345	0.0335634	0.0176781	0.00517489	0.0309232	0.0505488	0.0701315	0.0434933	0.0338261	0.003891	0.0123402	0.0332264	0.0584103	0.0498901	0.0413384
200811:	0.0355977	0.0271521	0.0195148	0.00345861	3.91837e-05	4.17959e-05	0.0242238	0.0248564	0.0208225	0.00982785	0.00112239	8.57688e-05	0.0258517	0.0468489	0.0488838	0.0409516	0.0113563	0.0063347	0.00568773	0.0376715	0.0581591	0.0669284	0.0335886	0.0176736	0.00519706	0.030918	0.0505705	0.0701275	0.043511	0.0338086	0.00390139	0.0123581	0.0332622	0.0584329	0.0499044	0.0413297
200812:	0.0356253	0.0271657	0.0195313	0.00345367	3.90392e-05	4.16419e-05	0.0242425	0.0248608	0.0208293	0.00981996	0.0011226	8.54526e-05	0.0258739	0.0468306	0.048882	0.0409273	0.0113653	0.00632566	0.00569799	0.0376494	0.0581459	0.0669095	0.0335992	0.0176731	0.00520697	0.0309006	0.050563	0.0701096	0.0435189	0.0338023	0.00390848	0.0123642	0.0332619	0.0584305	0.049903	0.0413334
200901:	0.0355911	0.0271354	0.0195065	0.00344595	3.88592e-05	4.14498e-05	0.0242205	0.0248307	0.0208006	0.00980202	0.00112001	8.50585e-05	0.0258591	0.0467551	0.0488175	0.0408586	0.0113624	0.00630858	0.00570669	0.0376678	0.0581829	0.0669305	0.0336083	0.0176563	0.0052149	0.0309288	0.0506131	0.070127	0.0435148	0.0337609	0.00391312	0.0124768	0.0333921	0.0585328	0.0498974	0.0412963
200902:	0.0356011	0.0271371	0.0195065	0.00344085	3.87144e-05	4.12954e-05	0.0242288	0.0248288	0.0207954	0.00979246	0.00111784	8.51717e-05	0.025875	0.0467297	0.0487954	0.0408219	0.0113617	0.00630099	0.00572629	0.0376766	0.0581858	0.0669175	0.0335998	0.0176486	0.0052329	0.0309406	0.0506213	0.0701127	0.0435012	0.0337422	0.00392887	0.0125301	0.0334299	0.0585521	0.0498749	0.0412799
200903:	0.0355835	0.0271241	0.0194973	0.00343956	3.85889e-05	4.11615e-05	0.0242171	0.0248241	0.0207943	0.00979672	0.00111908	8.53244e-05	0.0258696	0.0467057	0.0487772	0.0408033	0.0113634	0.00629771	0.00574246	0.0376851	0.0581872	0.0669135	0.0335987	0.0176493	0.00524895	0.0309452	0.0506172	0.0701015	0.0434994	0.0337443	0.00394443	0.0125663	0.0334497	0.0585694	0.0498715	0.0412882
200904:	0.0355959	0.0271316	0.0195141	0.00343904	3.8876e-05	4.16529e-05	0.0242253	0.024824	0.0208003	0.00979192	0.00111986	8.67235e-05	0.0258893	0.0466854	0.0487637	0.0407672	0.0113612	0.00628895	0.00577459	0.0376904	0.0581748	0.0668805	0.0335843	0.0176361	0.00528116	0.0309556	0.0506101	0.0700717	0.0434845	0.0337299	0.00397497	0.0126116	0.0334676	0.0585717	0.0498536	0.0412819
200905:	0.0357646	0.0272363	0.0195178	0.00343198	3.95605e-05	4.27508e-05	0.0243382	0.0248874	0.0207955	0.00977951	0.00111932	8.72032e-05	0.0260061	0.0467054	0.0487113	0.0406965	0.0113483	0.0062782	0.00578306	0.0376703	0.0581317	0.066816	0.0335464	0.0176112	0.00528919	0.0309419	0.0505756	0.0700036	0.0434365	0.0336868	0.00398412	0.0126581	0.0334886	0.0585567	0.0498002	0.0412341
200906:	0.0358226	0.0272741	0.019521	0.0034313	3.98396e-05	4.32303e-05	0.0243781	0.0249066	0.0207915	0.0097723	0.00111947	8.7732e-05	0.0260539	0.0466972	0.0486857	0.0406602	0.0113523	0.0062739	0.0057937	0.0376533	0.0581128	0.0667831	0.0335391	0.0176032	0.00529867	0.0309308	0.0505622	0.0699734	0.0434272	0.0336764	0.00398863	0.0126838	0.0335018	0.058555	0.0497805	0.0412258
200907:	0.0358223	0.0272786	0.0195208	0.00343583	3.96816e-05	4.30587e-05	0.0243797	0.0249031	0.0207853	0.00976814	0.00111981	8.78061e-05	0.0260607	0.0466608	0.0486462	0.0406111	0.0113441	0.00626167	0.00579436	0.0376511	0.0581186	0.0667762	0.0335371	0.017592	0.00529749	0.030935	0.050574	0.0699682	0.0434207	0.0336588	0.0039804	0.0127407	0.0335702	0.0586148	0.0497835	0.041218
200908:	0.0358449	0.0272911	0.0195173	0.00343364	3.99651e-05	4.3541e-05	0.0243968	0.0249082	0.0207796	0.00976243	0.00112043	8.87647e-05	0.0260909	0.0466482	0.0486217	0.0405732	0.0113392	0.00625391	0.00582019	0.0376486	0.0581065	0.0667499	0.0335312	0.017583	0.00532125	0.0309358	0.0505659	0.0699455	0.0434136	0.0336473	0.00399757	0.0127691	0.0335867	0.0586289	0.0497814	0.0412137
200909:	0.0358487	0.0272875	0.0195031	0.0034278	4.02187e-05	4.39892e-05	0.0244002	0.024892	0.0207559	0.00974409	0.00112054	8.96542e-05	0.0261266	0.0466718	0.0486386	0.0405656	0.0113316	0.00624144	0.00586313	0.0376919	0.0581319	0.0667357	0.0335027	0.0175596	0.00536333	0.030993	0.0506057	0.0699356	0.0433761	0.0336094	0.00401119	0.0127946	0.0335847	0.0585982	0.0497367	0.041177
200910:	0.0358827	0.027315	0.0195257	0.00343243	4.00819e-05	4.38395e-05	0.0244232	0.0249028	0.0207616	0.00973739	0.0011184	8.93492e-05	0.0261647	0.0466748	0.0486346	0.0405372	0.0113256	0.00623482	0.00588577	0.0376853	0.0581034	0.0666926	0.0334837	0.0175563	0.00538558	0.0309939	0.0505864	0.0699064	0.043363	0.0336124	0.00402196	0.0128078	0.0335702	0.0585872	0.0497228	0.041191
200911:	0.0359445	0.0273518	0.0195505	0.00342792	3.99321e-05	4.36757e-05	0.0244634	0.0249218	0.0207716	0.00972873	0.00111754	8.94312e-05	0.0262104	0.0466706	0.0486181	0.0404928	0.011316	0.00622358	0.00589705	0.0376673	0.0580781	0.0666555	0.0334722	0.0175427	0.0053979	0.0309815	0.0505684	0.0698736	0.0433526	0.0335978	0.00403002	0.0128228	0.0335816	0.058592	0.0497204	0.0411862
200912:	0.036001	0.0273872	0.0195904	0.00342547	3.97876e-05	4.35177e-05	0.0245017	0.0249438	0.020794	0.00972228	0.00111461	8.91077e-05	0.0262557	0.0466634	0.0486092	0.0404486	0.0113094	0.00621972	0.00590639	0.0376416	0.0580474	0.0666156	0.0334661	0.0175401	0.00540656	0.0309573	0.0505414	0.0698353	0.0433473	0.0335932	0.00403223	0.0128299	0.0335874	0.058591	0.049718	0.0411846
201001:	0.0360121	0.0273922	0.0195951	0.00342295	3.96193e-05	4.33337e-05	0.0245087	0.0249373	0.0207856	0.00970949	0.00111292	8.91435e-05	0.0262689	0.0467285	0.0486625	0.0404852	0.0112896	0.00620744	0.0059103	0.0376931	0.0580715	0.0666265	0.0334277	0.0175229	0.00541093	0.0310186	0.0505763	0.069845	0.0432982	0.0335584	0.00403251	0.012816	0.0335481	0.058531	0.0496715	0.0411509
201002:	0.0360725	0.0274314	0.0196065	0.00342214	3.98832e-05	4.37893e-05	0.02455	0.0249589	0.0207883	0.00970354	0.00111289	8.96344e-05	0.0263159	0.0467264	0.0486386	0.0404454	0.0112835	0.00620245	0.00591875	0.0376733	0.0580463	0.066594	0.0334224	0.0175211	0.00541836	0.0310034	0.0505557	0.0698131	0.0432876	0.0335487	0.0040354	0.0128292	0.0335574	0.0585341	0.0496648	0.0411446
201003:	0.036131	0.0274693	0.0196313	0.00342173	4.0569e-05	4.48718e-05	0.0245893	0.0249749	0.0207957	0.00969368	0.00111326	9.01534e-05	0.02636	0.0467175	0.0486154	0.0403969	0.0112738	0.00619354	0.00592513	0.0376415	0.0580238	0.066557	0.0334226	0.0175037	0.00542436	0.0309808	0.0505427	0.069785	0.0432887	0.0335321	0.00403785	0.0128329	0.0335838	0.0585497	0.0496815	0.0411339
201004:	0.0361773	0.0274957	0.0196126	0.00341717	4.04181e-05	4.47049e-05	0.0246191	0.0249906	0.0207798	0.00968782	0.00111157	8.9818e-05	0.0263942	0.0467152	0.0485777	0.0403751	0.0112773	0.00620479	0.00592717	0.0376278	0.0580069	0.066541	0.0334245	0.0175088	0.00542746	0.030969	0.0505289	0.0697698	0.0432915	0.0335368	0.00403814	0.0128432	0.0335964	0.0585503	0.0496779	0.0411236
201005:	0.0362072	0.0275134	0.0196162	0.00341476	4.02838e-05	4.45563e-05	0.0246374	0.0249982	0.0207786	0.00968357	0.00111221	8.99264e-05	0.0264188	0.0467105	0.0485613	0.0403554	0.0112789	0.00621143	0.0059384	0.0376174	0.0579829	0.0665173	0.0334198	0.0175165	0.00544034	0.0309629	0.050508	0.0697506	0.0432881	0.0335482	0.00404852	0.012853	0.0335881	0.0585449	0.0496715	0.0411309
201006:	0.036327	0.0275911	0.0196037	0.00341245	4.01417e-05	4.43991e-05	0.0247183	0.025043	0.0207609	0.00967238	0.00111018	9.04201e-05	0.0265101	0.0467346	0.0485249	0.0403163	0.0112767	0.00620655	0.00596205	0.0375961	0.0579475	0.0664592	0.0334014	0.0175046	0.00546291	0.0309485	0.0504823	0.0696975	0.0432673	0.0335288	0.00406404	0.0128607	0.0335759	0.0585075	0.0496406	0.0411099
201007:	0.036401	0.0276303	0.0195875	0.00340211	3.99678e-05	4.42069e-05	0.0247675	0.0250535	0.0207356	0.00965096	0.00111103	9.00286e-05	0.0265685	0.0467051	0.0484499	0.0402311	0.0112599	0.00619259	0.00603232	0.0376166	0.0579195	0.0663916	0.0333593	0.017476	0.00553333	0.0309846	0.0504688	0.0696391	0.0432188	0.0334922	0.00415605	0.0129754	0.0336299	0.0585158	0.0495944	0.0410754
201008:	0.0364036	0.0276247	0.0195717	0.00339457	3.98085e-05	4.40306e-05	0.0247685	0.0250418	0.0207167	0.00963847	0.00111088	9.04738e-05	0.0265804	0.0466756	0.0484135	0.0401888	0.0112549	0.00618438	0.00605812	0.0376081	0.0579372	0.0663825	0.0333766	0.0174574	0.00555991	0.0309841	0.0504953	0.0696291	0.043228	0.03346	0.00418109	0.0130021	0.0336964	0.0585454	0.0496154	0.0410401
201009:	0.0364143	0.0276255	0.0195629	0.00338814	3.96578e-05	4.38639e-05	0.0247757	0.0250354	0.0207027	0.00962683	0.00111042	9.17337e-05	0.0265984	0.0466474	0.0483801	0.0401436	0.0112497	0.006173	0.00608887	0.0375892	0.0579436	0.0663588	0.0333932	0.0174374	0.00559055	0.0309721	0.0505104	0.0696097	0.0432449	0.0334379	0.00420974	0.0130162	0.0337472	0.058567	0.049648	0.041026
201010:	0.036413	0.0276236	0.0195601	0.00338734	3.99121e-05	4.43024e-05	0.0247754	0.0250294	0.0206963	0.00962147	0.00111089	9.21969e-05	0.0266074	0.0466163	0.0483748	0.0401273	0.0112706	0.00616123	0.00613569	0.0375812	0.0579486	0.066327	0.0334014	0.01742	0.00563678	0.0309689	0.0505202	0.0695809	0.0432522	0.0334192	0.00426441	0.0130485	0.0337592	0.0585399	0.0496283	0.0410163
201011:	0.0364349	0.0276343	0.019555	0.0033833	3.97661e-05	4.41404e-05	0.0247898	0.025033	0.0206874	0.00961359	0.00110895	9.22574e-05	0.0266282	0.0465937	0.0483612	0.0401089	0.0112885	0.00615739	0.00614784	0.0375631	0.0579451	0.0663135	0.0334155	0.0174188	0.00564918	0.0309542	0.0505218	0.0695677	0.0432642	0.0334123	0.00427386	0.013066	0.0337686	0.0585357	0.0496166	0.0410118
201012:	0.0364751	0.0276593	0.0195718	0.00338135	3.96406e-05	4.40011e-05	0.0248166	0.0250476	0.0206948	0.00960836	0.00110703	9.19663e-05	0.0266567	0.0465883	0.0483447	0.0400743	0.0112783	0.00614906	0.00615619	0.0375545	0.0579308	0.0662897	0.033407	0.0174106	0.00565751	0.0309477	0.0505122	0.0695426	0.0432535	0.0333968	0.00428178	0.013085	0.0337889	0.0585425	0.049613	0.0410007
201101:	0.0364913	0.0276647	0.0195482	0.00337585	3.94697e-05	4.38114e-05	0.0248276	0.0250422	0.0206674	0.00959272	0.0011041	9.15698e-05	0.0266721	0.0465519	0.0482786	0.0400102	0.011261	0.00613715	0.00633371	0.0376202	0.0578574	0.0661989	0.0333685	0.0173856	0.00583481	0.0310224	0.0504505	0.0694491	0.0432033	0.0333503	0.00454277	0.0132449	0.0337549	0.0584752	0.0495594	0.0409483
201102:	0.0365054	0.0276703	0.0195491	0.00337225	3.97059e-05	4.42269e-05	0.024839	0.0250412	0.020661	0.00958209	0.00110207	9.19919e-05	0.026691	0.0465269	0.0482386	0.0399549	0.0112435	0.00612611	0.00645122	0.0376645	0.0578186	0.0661353	0.0333406	0.0173711	0.00595038	0.0310715	0.0504189	0.0693745	0.0431581	0.0333062	0.00470397	0.0133542	0.0337571	0.0584306	0.0495148	0.0408992
201103:	0.0365251	0.0276794	0.019559	0.00336815	3.957e-05	4.40755e-05	0.0248512	0.0250443	0.0206623	0.00957517	0.00110012	9.24607e-05	0.0267082	0.0465255	0.0482329	0.0399318	0.0112332	0.00611573	0.00648753	0.0376769	0.0578104	0.0661123	0.0333279	0.0173501	0.00598761	0.0310869	0.0504159	0.0693494	0.0431413	0.0332757	0.00475311	0.0133845	0.0337634	0.0584171	0.0495021	0.0408698
201104:	0.0345729	0.0261937	0.0185212	0.00318167	3.72578e-05	4.15e-05	0.0235233	0.0236999	0.0195575	0.00905328	0.00103732	8.74268e-05	0.0252789	0.0452162	0.0471406	0.0392651	0.0109218	0.00577459	0.00613906	0.0380234	0.06008	0.067914	0.0345194	0.0163809	0.0056654	0.0317872	0.0530854	0.0709512	0.043779	0.0314069	0.00450303	0.0144394	0.0377772	0.0610408	0.0508322	0.0385712
201105:	0.0332681	0.025202	0.0178324	0.00305822	3.56633e-05	3.9724e-05	0.0226346	0.0227869	0.0188055	0.00868938	0.000993866	8.36853e-05	0.0243189	0.0443179	0.0467654	0.0391727	0.0110869	0.00554124	0.00589681	0.0378684	0.0616543	0.0691763	0.0357542	0.0157233	0.00544201	0.031884	0.0549444	0.0720948	0.0446432	0.0301444	0.00432939	0.0146015	0.0400199	0.0623519	0.051816	0.0370223
201106:	0.0325793	0.0246821	0.017465	0.00299692	3.50959e-05	3.92248e-05	0.0221651	0.022304	0.0184013	0.00849504	0.000969381	8.18904e-05	0.0238016	0.0437485	0.0462809	0.0388425	0.0109809	0.00540993	0.00575951	0.0377692	0.0624709	0.0698191	0.0363928	0.0153579	0.00531496	0.031921	0.0559156	0.0726685	0.0450774	0.0294448	0.00423164	0.0148019	0.0416014	0.0634176	0.0525898	0.0361674
201107:	0.032239	0.024434	0.0172879	0.00297522	3.45956e-05	3.86656e-05	0.0219339	0.0220738	0.0182086	0.0084083	0.000958727	8.0723e-05	0.0235474	0.0435061	0.0460806	0.0387192	0.0109304	0.00534298	0.00569131	0.0378023	0.0628701	0.0701345	0.0366252	0.0151817	0.00525106	0.032019	0.0563867	0.0729471	0.0452089	0.0291067	0.0041825	0.0149748	0.0423219	0.0638899	0.0528471	0.0357591
201108:	0.031971	0.0242291	0.0171375	0.00294895	3.45082e-05	3.86961e-05	0.0217509	0.021886	0.0180472	0.00833267	0.000948809	8.07425e-05	0.0233487	0.0433162	0.0459125	0.0386117	0.01088	0.00528981	0.00564461	0.0378407	0.0631925	0.070389	0.0368065	0.0150392	0.00520873	0.0321085	0.0567688	0.0731702	0.0453083	0.0288284	0.00415405	0.0151186	0.0429075	0.0642711	0.0530569	0.0354215
201109:	0.0317436	0.0240522	0.0170046	0.00292354	3.44336e-05	3.87378e-05	0.0215948	0.0217115	0.0178935	0.00825346	0.000940081	8.04554e-05	0.0231764	0.0431252	0.0457432	0.0384906	0.0108349	0.00523424	0.00559546	0.0378864	0.063479	0.0706178	0.0369521	0.0149117	0.00516404	0.0322108	0.0571182	0.0733755	0.045376	0.0285746	0.0041211	0.0153041	0.0434582	0.0646428	0.0532131	0.0351237
201110:	0.0315431	0.0238988	0.016891	0.00290349	3.41008e-05	3.83634e-05	0.0214579	0.0215648	0.0177663	0.00819053	0.000932526	8.00057e-05	0.0230253	0.0429843	0.0456245	0.038418	0.0108025	0.00519283	0.00555482	0.0379113	0.0637092	0.0708092	0.0370888	0.0148207	0.0051266	0.0322801	0.0573986	0.0735517	0.0454535	0.0283863	0.00409505	0.0154054	0.043869	0.0649217	0.0533668	0.0349028
201111:	0.0314037	0.0237893	0.0168104	0.00288665	3.37962e-05	3.80208e-05	0.0213647	0.0214615	0.0176759	0.00814251	0.000925713	7.92912e-05	0.0229229	0.0428956	0.0455515	0.0383698	0.0107745	0.0051562	0.00552568	0.0379319	0.0639009	0.0709586	0.0371949	0.0147355	0.00509771	0.0323311	0.0576256	0.0736803	0.0455075	0.0282153	0.00407212	0.0154631	0.044184	0.065114	0.0534796	0.0347003
201112:	0.0312606	0.023694	0.0167493	0.00288648	3.35225e-05	3.77128e-05	0.0212675	0.02137	0.0176006	0.0081088	0.000918646	7.8649e-05	0.0228192	0.0428078	0.0454841	0.0383274	0.0107506	0.0051254	0.00550156	0.0379505	0.0640695	0.0710845	0.0372841	0.0146545	0.00507544	0.0323776	0.0578279	0.0737926	0.0455543	0.0280622	0.00405268	0.01553	0.044476	0.0652951	0.0535751	0.034516
201201:	0.0312005	0.0236462	0.0166866	0.00287854	3.32631e-05	3.7421e-05	0.0212244	0.0213078	0.0175228	0.00806971	0.000913029	7.868e-05	0.0227679	0.042736	0.0453973	0.0382647	0.0107254	0.00509565	0.00548201	0.0379502	0.0641973	0.0711743	0.0373583	0.0145791	0.00505887	0.0324076	0.0579901	0.0738735	0.0455903	0.0279234	0.0040429	0.0155911	0.0447324	0.0654518	0.0536585	0.0343524
201202:	0.0310983	0.0235656	0.0166225	0.00286574	3.30126e-05	3.71391e-05	0.0211553	0.021226	0.0174471	0.00802861	0.000907634	7.80874e-05	0.0226927	0.0426762	0.0453428	0.0382283	0.0106988	0.00506426	0.00546898	0.0379924	0.0643413	0.0712805	0.0374128	0.0145087	0.0050468	0.0324778	0.0581667	0.0739695	0.0456058	0.0277877	0.0040396	0.0156676	0.0449676	0.0655893	0.0537137	0.0341952
201203:	0.0310338	0.023515	0.0165821	0.00285804	3.28039e-05	3.69044e-05	0.0211103	0.0211697	0.0173943	0.00799911	0.000904421	7.82247e-05	0.0226426	0.0426253	0.0452932	0.0381911	0.0106789	0.00504297	0.00544924	0.0380117	0.064449	0.0713622	0.0374606	0.0144552	0.00502909	0.0325198	0.0582997	0.0740384	0.0456189	0.027678	0.00402495	0.0157254	0.0451637	0.0657043	0.0537584	0.0340628
201204:	0.0308583	0.0233821	0.0164853	0.00284178	3.25025e-05	3.65653e-05	0.0209907	0.0210433	0.0172847	0.00794456	0.000896527	7.75059e-05	0.0225158	0.0425428	0.0451964	0.0381306	0.0106164	0.00500757	0.00541885	0.0380246	0.0645358	0.0714007	0.0374639	0.0143608	0.00500132	0.0325704	0.0585988	0.074239	0.0457472	0.0275093	0.00400202	0.0157403	0.0455954	0.0660138	0.0540329	0.0338618
201205:	0.0307238	0.0232785	0.0164147	0.0028276	3.22623e-05	3.62951e-05	0.0208992	0.0209463	0.0172049	0.00790344	0.00089135	7.69332e-05	0.0224158	0.0424266	0.04508	0.0380391	0.0105744	0.00497832	0.00539246	0.0380478	0.064664	0.0714972	0.0375171	0.0142925	0.00497677	0.0326215	0.0587935	0.0743592	0.0457963	0.0273771	0.00398316	0.0158495	0.045944	0.0662699	0.0541619	0.0337065
201206:	0.0306219	0.0231968	0.0163585	0.0028136	3.20568e-05	3.60639e-05	0.0208301	0.0208671	0.0171385	0.00786583	0.000886905	7.67514e-05	0.0223442	0.0423384	0.0449841	0.037961	0.0105368	0.00495863	0.00537814	0.0380319	0.0647749	0.0715814	0.0376082	0.0142446	0.00496356	0.0326303	0.0589448	0.0744455	0.0458653	0.0272723	0.00396749	0.0158764	0.0462139	0.0664602	0.054315	0.0335787
201207:	0.0305662	0.0231549	0.0163271	0.00280867	3.18853e-05	3.5871e-05	0.0207914	0.0208175	0.0170924	0.00783848	0.000883388	7.66475e-05	0.0223023	0.0422749	0.0449124	0.0378976	0.0105089	0.00494039	0.00536471	0.0380231	0.0648425	0.0716284	0.0376535	0.0142028	0.00495173	0.0326432	0.0590459	0.0745034	0.0459002	0.0271973	0.00395869	0.0159194	0.0464058	0.0666011	0.0544041	0.0334934
201208:	0.0304966	0.0231	0.0162835	0.0028	3.17073e-05	3.56707e-05	0.0207433	0.0207634	0.0170427	0.00781321	0.000880081	7.65244e-05	0.02225	0.0422158	0.0448479	0.0378482	0.0104839	0.00492256	0.00536341	0.0380282	0.0649197	0.0716825	0.037702	0.0141655	0.00495213	0.0326658	0.0591483	0.0745583	0.0459327	0.0271244	0.00396494	0.0159607	0.0465802	0.0667201	0.0544853	0.0334107
201209:	0.0304906	0.0230867	0.016285	0.00279056	3.15454e-05	3.54886e-05	0.0207378	0.0207362	0.0170216	0.00778585	0.000876194	7.64369e-05	0.0222428	0.0421762	0.0448054	0.0377914	0.010462	0.00490774	0.00535362	0.038014	0.0649534	0.0717047	0.0377319	0.0141393	0.00494383	0.0326699	0.0592063	0.0745842	0.0459495	0.0270696	0.0039588	0.0159884	0.0467011	0.0668035	0.0545378	0.0333506
201210:	0.0304476	0.0230524	0.0162567	0.00278478	3.14016e-05	3.53268e-05	0.0207087	0.0206999	0.016986	0.00776545	0.000872803	7.60884e-05	0.0222124	0.0421461	0.0447736	0.0377682	0.0104485	0.00489563	0.00534521	0.0380227	0.0650139	0.071752	0.0377642	0.0141123	0.00493578	0.0326921	0.0592844	0.0746285	0.0459655	0.027012	0.00395162	0.0160133	0.0468131	0.0668733	0.0545768	0.0332819
201211:	0.0304033	0.0230185	0.0162334	0.00278023	3.12453e-05	3.51509e-05	0.0206793	0.0206615	0.0169518	0.00774362	0.00086966	7.60101e-05	0.0221823	0.0420982	0.044725	0.0377217	0.0104297	0.00487697	0.00533723	0.0380221	0.0650817	0.0717988	0.0378064	0.0140754	0.00492774	0.0327072	0.0593712	0.0746696	0.0459856	0.026937	0.00394321	0.0160526	0.0469662	0.0669725	0.0546306	0.0331974
201212:	0.0303651	0.0229874	0.0162135	0.00277458	3.11045e-05	3.49926e-05	0.0206525	0.0206259	0.0169209	0.0077233	0.000867139	7.62659e-05	0.0221497	0.0420478	0.0446675	0.0376694	0.0104061	0.00486278	0.00533144	0.0380257	0.0651345	0.0718407	0.0378399	0.0140497	0.00492319	0.0327258	0.0594416	0.0747047	0.0459978	0.0268755	0.0039425	0.0161011	0.0471093	0.0670733	0.0546806	0.0331268
201301:	0.0302504	0.0228994	0.016152	0.00276281	3.09026e-05	3.47654e-05	0.0205749	0.0205459	0.0168544	0.00769078	0.000862895	7.60679e-05	0.0220665	0.0419093	0.0445199	0.0375453	0.0103648	0.00484071	0.00531524	0.0379333	0.0652576	0.0719351	0.0380137	0.0139932	0.00490816	0.0326547	0.0595909	0.0747862	0.0461374	0.0267602	0.00392938	0.0160833	0.0474545	0.0673335	0.0549454	0.0329866
201302:	0.0302312	0.0228823	0.0161392	0.0027583	3.07661e-05	3.46118e-05	0.0205618	0.0205218	0.016831	0.00767298	0.000860464	7.57319e-05	0.0220483	0.041863	0.0444666	0.037492	0.0103457	0.00482731	0.00530685	0.0379056	0.0653024	0.0719656	0.0380667	0.0139684	0.00490009	0.0326396	0.0596497	0.0748099	0.046171	0.0267044	0.00392312	0.0160927	0.0475856	0.0674221	0.055021	0.0329225
201303:	0.0302071	0.0228617	0.0161198	0.00275364	3.06287e-05	3.44573e-05	0.0205445	0.0204963	0.0168034	0.00765579	0.00085721	7.53937e-05	0.0220311	0.0418378	0.0444281	0.0374549	0.0103225	0.0048143	0.00530112	0.0378995	0.0653355	0.0719939	0.0380974	0.0139599	0.00489558	0.0326453	0.0596971	0.0748353	0.046188	0.0266717	0.00391752	0.0161016	0.0476732	0.06749	0.0550765	0.0328925
201304:	0.03017	0.0228326	0.0160957	0.00274914	3.05037e-05	3.43166e-05	0.0205196	0.0204689	0.016777	0.00764253	0.000854689	7.50859e-05	0.022006	0.0418184	0.0443998	0.0374348	0.010305	0.00480638	0.00529238	0.0378975	0.065383	0.0720324	0.0381311	0.0139416	0.00488704	0.0326512	0.0597547	0.0748698	0.0462097	0.026632	0.00390681	0.0160995	0.0477629	0.0675518	0.0551315	0.0328445
201305:	0.030123	0.0227976	0.0160741	0.00274593	3.09515e-05	3.50395e-05	0.020489	0.0204469	0.0167609	0.00763841	0.000852238	7.59189e-05	0.0219809	0.0418313	0.044402	0.0374372	0.0102777	0.00479486	0.0052895	0.0379301	0.0654411	0.0720749	0.0381389	0.0139191	0.00488334	0.0326825	0.0598138	0.0748971	0.0462029	0.0265842	0.00389595	0.0160954	0.0478248	0.0675827	0.0551586	0.0327913
201306:	0.0301193	0.0227932	0.0160677	0.00274389	3.08334e-05	3.49058e-05	0.0204859	0.0204364	0.0167472	0.00762827	0.000850537	7.62109e-05	0.0219775	0.0418227	0.0443792	0.037412	0.0102592	0.00478558	0.00528444	0.0379228	0.0654654	0.0720886	0.0381571	0.0139004	0.00487895	0.0326829	0.0598469	0.0749095	0.0462125	0.0265508	0.00388981	0.0160933	0.0478881	0.0676241	0.0551982	0.0327556
201307:	0.0300986	0.0227794	0.0160572	0.00274377	3.07214e-05	3.4779e-05	0.0204724	0.020422	0.0167341	0.00762181	0.00084938	7.59341e-05	0.0219632	0.0418095	0.0443556	0.0373891	0.0102399	0.00477515	0.00528524	0.037923	0.0654834	0.0721039	0.0381728	0.0138948	0.00487949	0.0326882	0.059871	0.074922	0.0462193	0.0265303	0.0038922	0.0160995	0.0479396	0.0676671	0.0552357	0.0327401
201308:	0.0300734	0.0227597	0.0160422	0.00274076	3.05972e-05	3.46383e-05	0.0204548	0.0204018	0.0167159	0.00761216	0.000848254	7.59157e-05	0.021946	0.0417842	0.0443274	0.0373634	0.0102281	0.00476594	0.00529043	0.037918	0.0655076	0.0721203	0.0382013	0.0138859	0.00488545	0.0326903	0.0599033	0.0749335	0.046237	0.0265038	0.00390201	0.0161114	0.0480035	0.0677087	0.0552782	0.0327142
201309:	0.0300917	0.0227693	0.0160468	0.00273811	3.04745e-05	3.44994e-05	0.0204677	0.0203978	0.0167077	0.00759869	0.000847345	7.58988e-05	0.0219606	0.0417671	0.0443019	0.0373238	0.0102155	0.00475517	0.00528848	0.0378963	0.0655277	0.0721253	0.0382263	0.0138633	0.00488282	0.032679	0.0599336	0.074934	0.0462463	0.0264579	0.00389714	0.0161156	0.0480758	0.0677489	0.0553098	0.0326615
201310:	0.0301158	0.022779	0.0160526	0.00273164	3.03675e-05	3.43783e-05	0.0204834	0.020398	0.0167042	0.00758767	0.00084666	7.64916e-05	0.0219789	0.0417524	0.0442851	0.0372937	0.0102123	0.00474879	0.00528881	0.03787	0.0655383	0.0721277	0.0382544	0.0138479	0.00488343	0.032659	0.0599511	0.0749293	0.0462615	0.0264223	0.00389678	0.0161094	0.0481233	0.0677705	0.0553364	0.0326185
201311:	0.0301022	0.0227628	0.0160403	0.0027246	3.05269e-05	3.46637e-05	0.0204736	0.0203771	0.0166839	0.00757143	0.000844673	7.67452e-05	0.02197	0.0417037	0.0442294	0.0372331	0.0101943	0.00473681	0.00528458	0.0378233	0.065583	0.0721555	0.0383252	0.0138213	0.00488002	0.0326223	0.060007	0.0749459	0.0463111	0.0263621	0.00389004	0.016096	0.0482593	0.0678619	0.0554349	0.0325467
201312:	0.0300949	0.0227545	0.0160259	0.00272104	3.04075e-05	3.45281e-05	0.0204676	0.0203628	0.0166635	0.00755886	0.000842505	7.6445e-05	0.021963	0.0416751	0.0441799	0.0371854	0.0101705	0.00472566	0.00528948	0.0378023	0.0656083	0.0721695	0.0383646	0.0138016	0.00488594	0.0326101	0.0600427	0.074954	0.0463357	0.0263178	0.00390125	0.0160998	0.048357	0.0679269	0.0555042	0.0324965
201401:	0.0301047	0.0227561	0.0160025	0.00271606	3.02917e-05	3.43966e-05	0.0204735	0.0203572	0.0166399	0.00754782	0.000840996	7.61539e-05	0.0219683	0.0416582	0.0441341	0.037148	0.0101537	0.00471871	0.00528689	0.0377855	0.0656295	0.0721816	0.0383921	0.0137853	0.00488404	0.0326001	0.0600717	0.074962	0.0463525	0.0262838	0.00390083	0.0161027	0.0484342	0.0679785	0.0555524	0.0324556
201402:	0.0300926	0.0227447	0.0159904	0.00271279	3.0465e-05	3.46962e-05	0.020466	0.0203429	0.0166245	0.0075382	0.000840608	7.67266e-05	0.021961	0.0416411	0.0441084	0.0371233	0.0101413	0.0047122	0.00528765	0.037776	0.0656581	0.0721994	0.0384192	0.0137721	0.00488427	0.0325972	0.0601082	0.0749728	0.0463658	0.0262481	0.00390121	0.016103	0.0485045	0.0680176	0.0555904	0.0324126
201403:	0.0300975	0.0227444	0.0159857	0.00270951	3.06461e-05	3.5004e-05	0.0204699	0.0203357	0.0166128	0.00752694	0.000839159	7.67558e-05	0.0219623	0.0416198	0.044073	0.0370866	0.0101267	0.00470656	0.0052835	0.0377526	0.0656754	0.0722106	0.038451	0.0137618	0.00487947	0.0325808	0.060133	0.0749792	0.0463852	0.0262184	0.00389557	0.0160979	0.0485754	0.0680652	0.0556392	0.0323766
201404:	0.0300849	0.0227317	0.0159771	0.00270535	3.08158e-05	3.48778e-05	0.0204606	0.0203188	0.0165968	0.00751438	0.000837255	7.64791e-05	0.0219551	0.0415976	0.0440426	0.0370518	0.0101093	0.00469604	0.00527762	0.0377473	0.0657069	0.0722297	0.0384712	0.0137413	0.0048745	0.0325838	0.0601746	0.0749961	0.046396	0.0261814	0.00388699	0.0161122	0.0486603	0.0681239	0.0556785	0.0323364
201405:	0.0300814	0.0227256	0.0159716	0.00270144	3.0714e-05	3.47627e-05	0.020458	0.0203129	0.0165898	0.00750874	0.000835793	7.65058e-05	0.021946	0.0415739	0.0440094	0.0370186	0.0100936	0.00468696	0.00527108	0.0377369	0.0657291	0.0722449	0.0384915	0.0137269	0.00486817	0.0325755	0.0601993	0.0750056	0.0464085	0.0261544	0.00387667	0.016119	0.0487292	0.0681795	0.0557185	0.0323096
201406:	0.0300931	0.022732	0.0159707	0.00270004	3.06095e-05	3.46444e-05	0.0204653	0.0203086	0.0165807	0.00749952	0.000835733	7.62455e-05	0.0219545	0.0415752	0.0439972	0.0370026	0.010082	0.00468187	0.0052679	0.0377306	0.065745	0.0722511	0.0385008	0.0137092	0.00486552	0.0325778	0.0602247	0.0750121	0.0464094	0.0261227	0.00387057	0.0161142	0.0487718	0.0681994	0.0557372	0.0322694
201407:	0.03009	0.0227291	0.0159667	0.00269935	3.07911e-05	3.4952e-05	0.020463	0.0203031	0.0165726	0.00749379	0.000834041	7.65616e-05	0.0219521	0.0415563	0.043966	0.0369693	0.0100658	0.0046747	0.00527332	0.0377214	0.0657533	0.0722512	0.0385142	0.0136993	0.00487109	0.0325722	0.0602401	0.0750113	0.0464187	0.0261014	0.00387843	0.0161254	0.0488291	0.06824	0.0557729	0.0322487
201408:	0.0300687	0.0227174	0.0159497	0.00270172	3.06731e-05	3.48181e-05	0.0204495	0.0202886	0.0165526	0.00748607	0.000831765	7.62682e-05	0.0219387	0.0415219	0.0439132	0.0369228	0.0100449	0.00466452	0.00527135	0.037713	0.0657701	0.072265	0.038535	0.0136918	0.00486845	0.0325704	0.0602664	0.0750252	0.0464328	0.0260796	0.00387558	0.0161528	0.0489175	0.0683183	0.055822	0.0322308
201409:	0.0300969	0.0227323	0.0159649	0.00269772	3.05683e-05	3.46991e-05	0.0204683	0.0202953	0.0165592	0.00747977	0.00083131	7.60076e-05	0.0219593	0.041515	0.0438957	0.0368852	0.0100279	0.00465491	0.00527509	0.0376944	0.0657622	0.072252	0.0385432	0.0136833	0.0048722	0.0325551	0.0602613	0.0750094	0.0464349	0.0260626	0.00388011	0.0161513	0.0489467	0.0683416	0.0558502	0.0322194
201410:	0.0301038	0.0227404	0.0159715	0.00270108	3.04757e-05	3.45941e-05	0.0204739	0.0202963	0.0165581	0.0074758	0.000830075	7.57775e-05	0.0219648	0.0415151	0.0438812	0.0368647	0.0100109	0.00464906	0.00527669	0.0376885	0.0657659	0.0722505	0.038549	0.0136784	0.00487282	0.0325536	0.0602711	0.0750043	0.0464324	0.0260427	0.00388071	0.0161494	0.0489803	0.0683582	0.05587	0.032198
201411:	0.0301282	0.0227547	0.0159875	0.00269908	3.03852e-05	3.44913e-05	0.0204903	0.0203022	0.0165639	0.00746947	0.000828704	7.58261e-05	0.0219559	0.0414896	0.0438459	0.0368298	0.00999554	0.00464237	0.00527635	0.0376693	0.0657684	0.0722469	0.0385644	0.0136703	0.00487231	0.0325379	0.0602775	0.0749985	0.0464417	0.0260251	0.00387863	0.0161463	0.0490245	0.0683916	0.0559049	0.0321816
201412:	0.0301405	0.0227614	0.0159947	0.00269743	3.02837e-05	3.43761e-05	0.0204991	0.0203016	0.0165636	0.00746289	0.000828664	7.55729e-05	0.0219647	0.041502	0.0438499	0.0368217	0.0099809	0.0046345	0.00527564	0.037668	0.0657831	0.0722524	0.0385705	0.0136571	0.00487104	0.0325418	0.0602966	0.0749976	0.0464356	0.0259946	0.00387591	0.0161322	0.0490463	0.0683926	0.0559177	0.0321474
201501:	0.0301433	0.0227629	0.0159993	0.00269702	3.01935e-05	3.42737e-05	0.0205006	0.0202991	0.0165618	0.00745789	0.000827103	7.53478e-05	0.0219659	0.0414906	0.043835	0.0368004	0.00997166	0.00462858	0.0052738	0.0376503	0.065791	0.0722559	0.0385908	0.0136505	0.00486959	0.0325276	0.0603085	0.0749972	0.0464485	0.0259762	0.00387579	0.0161252	0.0490846	0.0684166	0.0559486	0.0321283
201502:	0.0301397	0.0227597	0.0159965	0.00269614	3.01048e-05	3.4173e-05	0.0204989	0.0202946	0.0165571	0.00745386	0.00082648	7.51263e-05	0.0219632	0.0414777	0.0438153	0.0367775	0.00996024	0.0046223	0.00527647	0.0376373	0.0658027	0.0722576	0.0386086	0.0136418	0.00487155	0.0325169	0.0603218	0.0749963	0.0464613	0.0259611	0.00387904	0.016121	0.0491258	0.0684433	0.055984	0.0321149
201503:	0.0301156	0.0227401	0.015981	0.00269248	3.00065e-05	3.40614e-05	0.020482	0.0202752	0.0165391	0.00744432	0.000825044	7.51514e-05	0.0219469	0.0414394	0.0437702	0.0367352	0.0099454	0.00461343	0.00527276	0.0376024	0.0658336	0.0722798	0.0386635	0.0136276	0.00486862	0.0324883	0.0603598	0.0750132	0.0465056	0.0259297	0.00387327	0.0161057	0.0492226	0.0685176	0.0560705	0.032081
201504:	0.0301221	0.02274	0.0159706	0.00268827	3.01871e-05	3.43647e-05	0.0204868	0.0202715	0.0165276	0.00743662	0.000824215	7.51982e-05	0.0219506	0.0414255	0.0437378	0.0367016	0.00992813	0.00460434	0.00527411	0.0375843	0.065845	0.0722828	0.0386851	0.0136144	0.00486955	0.0324739	0.0603752	0.0750152	0.0465221	0.0259083	0.00387594	0.0160994	0.0492769	0.0685597	0.0561199	0.0320627
201505:	0.0301314	0.0227443	0.0159626	0.00268625	3.0107e-05	3.42736e-05	0.020494	0.0202701	0.0165187	0.00743106	0.000824897	7.52676e-05	0.0219599	0.0414147	0.0437109	0.0366754	0.00991884	0.00460315	0.0052811	0.0375684	0.065845	0.0722786	0.0387015	0.0136135	0.00487573	0.0324624	0.0603779	0.075009	0.0465317	0.0258996	0.0038826	0.0160965	0.0493083	0.0685814	0.0561494	0.0320515
201506:	0.0301411	0.0227457	0.0159567	0.00268112	3.00195e-05	3.4174e-05	0.0205004	0.0202661	0.0165088	0.00742198	0.000824108	7.55849e-05	0.0219673	0.0414037	0.0436856	0.0366474	0.00990681	0.00459862	0.00528585	0.0375527	0.0658482	0.072279	0.0387208	0.0136149	0.00488059	0.0324517	0.0603866	0.0750056	0.0465419	0.0258868	0.0038886	0.016091	0.0493446	0.0686046	0.0561816	0.0320396
201507:	0.0301413	0.0227428	0.0159531	0.00267828	3.02011e-05	3.44774e-05	0.0205002	0.020261	0.0165027	0.00741647	0.000823538	7.56365e-05	0.0219725	0.0413907	0.0436602	0.0366177	0.0098935	0.00459378	0.00529829	0.0375396	0.0658497	0.072276	0.0387392	0.0136135	0.00489339	0.0324417	0.0603916	0.0749988	0.0465529	0.0258736	0.00389955	0.0160881	0.049381	0.0686309	0.0562171	0.0320271
201508:	0.0301355	0.0227396	0.0159485	0.00267887	3.01177e-05	3.43821e-05	0.020496	0.0202554	0.0164954	0.00741303	0.000822861	7.5694e-05	0.0219718	0.0413806	0.0436393	0.0365986	0.00988392	0.00459228	0.00530311	0.0375261	0.0658548	0.0722749	0.0387546	0.013606	0.00489852	0.0324317	0.0604009	0.0750006	0.0465683	0.0258649	0.00390317	0.0160794	0.0494148	0.068656	0.0562537	0.0320165
201509:	0.0301582	0.0227535	0.0159575	0.00267774	3.0299e-05	3.42857e-05	0.0205113	0.0202597	0.0164957	0.00740677	0.000822502	7.60132e-05	0.0219883	0.0413717	0.0436178	0.0365691	0.00987427	0.00459136	0.00530179	0.0375011	0.0658416	0.0722634	0.0387685	0.0136106	0.004897	0.0324116	0.0603929	0.0749908	0.0465794	0.025865	0.0038986	0.0160683	0.0494349	0.0686758	0.0562843	0.0320184
201510:	0.0301738	0.0227636	0.015968	0.00267741	3.02203e-05	3.41967e-05	0.0205217	0.020263	0.0164989	0.00740256	0.000821957	7.58158e-05	0.0220006	0.0413624	0.0436014	0.0365413	0.00986401	0.00458686	0.00531109	0.0374847	0.0658378	0.0722488	0.0387764	0.0136026	0.00490629	0.0323986	0.0603929	0.0749767	0.046584	0.0258516	0.00390955	0.0160674	0.0494637	0.0686897	0.0563057	0.0320049
201511:	0.0301897	0.022776	0.0159758	0.00267916	3.01386e-05	3.41042e-05	0.0205323	0.020272	0.0165039	0.00740351	0.000820967	7.56108e-05	0.0220146	0.0413572	0.0435832	0.0365149	0.00985214	0.00458344	0.0053139	0.0374603	0.0658355	0.0722414	0.038795	0.0135959	0.00490915	0.0323736	0.0603901	0.0749624	0.0465969	0.0258359	0.00390929	0.0160512	0.0494944	0.0687088	0.0563414	0.0319861
201512:	0.0305143	0.0229877	0.0161996	0.00267431	3.00159e-05	3.39654e-05	0.0207489	0.0204064	0.0166453	0.00739234	0.000819909	7.58297e-05	0.0220051	0.0412956	0.0435133	0.0364365	0.00982907	0.004574	0.00531097	0.0373856	0.0657345	0.0721305	0.0387563	0.0135769	0.00490602	0.0323056	0.060296	0.0748432	0.0465428	0.0257934	0.00390839	0.0160198	0.0494462	0.0686311	0.0562933	0.0319369
201601:	0.0306566	0.0230793	0.0162937	0.002671	2.99169e-05	3.38533e-05	0.0208442	0.0204632	0.0167034	0.0073851	0.000819478	7.55796e-05	0.0220346	0.0412864	0.0434966	0.0363951	0.00981642	0.00456889	0.00530894	0.037344	0.0656897	0.0720788	0.0387448	0.0135642	0.00490349	0.0322683	0.0602546	0.0747854	0.0465213	0.0257671	0.00390652	0.0159982	0.0494314	0.0685958	0.0562795	0.0319048
201602:	0.0308425	0.0231984	0.0163897	0.00266598	3.00724e-05	3.41256e-05	0.0209693	0.0205374	0.0167602	0.00737375	0.000817446	7.58347e-05	0.0221304	0.0413113	0.0434888	0.0363341	0.00979453	0.00456185	0.00530634	0.0372899	0.0656216	0.0720015	0.0387189	0.0135475	0.00489971	0.0322193	0.0601927	0.0747066	0.0464872	0.0257365	0.0039013	0.0159697	0.0494058	0.068552	0.0562581	0.0318698
201603:	0.0309527	0.02327	0.0164643	0.00266406	2.9983e-05	3.40242e-05	0.0210426	0.020581	0.0168042	0.00736679	0.000815712	7.56094e-05	0.0221666	0.0413036	0.0434733	0.0362883	0.00978194	0.00455872	0.00529996	0.0372396	0.0655784	0.0719577	0.0387224	0.0135453	0.00489349	0.0321731	0.0601541	0.074659	0.0464833	0.0257223	0.00389479	0.0159418	0.0494016	0.0685383	0.0562685	0.0318529
201604:	0.03102	0.0233153	0.01651	0.00266444	2.99024e-05	3.39328e-05	0.0210882	0.020607	0.0168289	0.00736103	0.000814387	7.59262e-05	0.0221894	0.0412969	0.0434579	0.0362556	0.00977125	0.00455609	0.00530183	0.0372085	0.0655517	0.0719272	0.0387248	0.0135422	0.00489464	0.0321463	0.0601322	0.0746283	0.0464807	0.0257112	0.00389369	0.0159253	0.0494035	0.0685322	0.0562787	0.0318406
201605:	0.0321657	0.0243627	0.0176264	0.00294765	2.9515e-05	3.34931e-05	0.0218475	0.0212561	0.0175155	0.00749493	0.000805375	7.51991e-05	0.0229324	0.041724	0.0438535	0.0360744	0.00965834	0.00450348	0.00524623	0.0368204	0.0649021	0.0712053	0.0383493	0.0133929	0.00484354	0.0318073	0.0595356	0.0738707	0.0460207	0.0254291	0.00385325	0.0157585	0.0489495	0.0678694	0.0557446	0.0314955
201606:	0.032569	0.0246455	0.0178937	0.00296139	2.93535e-05	3.33099e-05	0.0221162	0.0214293	0.0176759	0.00748625	0.00080267	7.47877e-05	0.0231916	0.0418192	0.0439117	0.0359599	0.00962149	0.00448828	0.00523897	0.0367052	0.0647268	0.0710056	0.0382585	0.0133502	0.00483644	0.0317074	0.0593765	0.0736627	0.0459065	0.0253505	0.00384786	0.0157197	0.048857	0.0677163	0.0556247	0.0313997
201607:	0.0328112	0.024803	0.0179629	0.00295737	2.92381e-05	3.31789e-05	0.0222761	0.0215216	0.0177067	0.00746935	0.000800021	7.47478e-05	0.023348	0.0418726	0.0438878	0.0358899	0.00960246	0.0044869	0.0052359	0.0366418	0.0646392	0.0709119	0.0382261	0.0133382	0.00483496	0.0316568	0.0593031	0.0735652	0.0458587	0.0253128	0.0038457	0.0156988	0.0488253	0.0676498	0.0555775	0.0313452
201608:	0.0328739	0.0248448	0.0179991	0.00295722	2.9124e-05	3.30494e-05	0.0223173	0.0215381	0.0177185	0.00745743	0.000799095	7.49626e-05	0.0233926	0.0419171	0.0439099	0.0358831	0.00958137	0.00448079	0.00524055	0.0366542	0.0646271	0.0708895	0.0381946	0.0133269	0.00484015	0.0316805	0.059303	0.0735409	0.0458148	0.0252819	0.00384551	0.0156902	0.048807	0.0676054	0.055542	0.0313084
201609:	0.0329263	0.024881	0.0180341	0.00295837	2.90258e-05	3.2938e-05	0.0223517	0.0215574	0.0177362	0.00745317	0.000798421	7.52148e-05	0.0234269	0.0419116	0.0438893	0.0358367	0.00956339	0.00447377	0.0052403	0.0366217	0.0646164	0.0708677	0.0382056	0.01331	0.0048405	0.0316528	0.0592977	0.0735123	0.0458147	0.0252477	0.0038405	0.0156823	0.0488525	0.0676259	0.0555678	0.031268
201610:	0.0329362	0.0249002	0.0180573	0.00297092	2.89195e-05	3.28174e-05	0.022357	0.0215652	0.0177452	0.00745587	0.000796837	7.51907e-05	0.0234308	0.0418874	0.0438547	0.0357926	0.00954612	0.00446693	0.00524499	0.0366418	0.0646139	0.0708545	0.0381756	0.0132962	0.00484641	0.0316779	0.0593008	0.0734923	0.0457753	0.0252188	0.00384793	0.0157639	0.0489177	0.0676644	0.0555323	0.031235
201611:	0.0329449	0.0249003	0.0180493	0.00296508	2.87896e-05	3.267e-05	0.0223625	0.0216965	0.0178703	0.00758261	0.000795929	7.51034e-05	0.0234353	0.0419688	0.0439119	0.0358442	0.0095191	0.00445388	0.00524647	0.0367259	0.06466	0.0708839	0.0381213	0.0132693	0.00484817	0.0316307	0.0592155	0.07337	0.0457006	0.0251614	0.00385093	0.0157672	0.0488901	0.0675938	0.0554593	0.0311683
201612:	0.0327973	0.0247866	0.017965	0.00294951	2.85517e-05	3.23999e-05	0.0222623	0.0216019	0.0177902	0.00754972	0.00079084	7.49791e-05	0.0233317	0.0417488	0.0436672	0.0356308	0.00945648	0.00442551	0.00522197	0.0365195	0.0648192	0.0710034	0.038428	0.0131916	0.00482548	0.0314431	0.0593962	0.0734605	0.0459592	0.0250075	0.00383064	0.0156791	0.0494112	0.0679999	0.0559337	0.0309799
201701:	0.0327935	0.0247774	0.0179634	0.00294297	2.86612e-05	3.22439e-05	0.0222584	0.021588	0.0177787	0.0075356	0.000788019	7.46181e-05	0.0233246	0.0417047	0.0436049	0.0355577	0.00942263	0.00440963	0.0052114	0.0364655	0.0648617	0.0710282	0.038499	0.0131577	0.00481632	0.0313969	0.0594479	0.0734724	0.0460097	0.024941	0.00382183	0.0156555	0.0495639	0.0681063	0.0560557	0.0309034
201702:	0.0327845	0.0247674	0.0179542	0.00293886	2.85613e-05	3.21315e-05	0.0222517	0.0215746	0.0177647	0.00752575	0.000787078	7.50966e-05	0.0233176	0.0416861	0.0435729	0.035525	0.0094039	0.00440214	0.00520653	0.0364439	0.0648869	0.0710452	0.0385342	0.0131436	0.00481209	0.031382	0.0594803	0.073485	0.0460346	0.0249107	0.00381515	0.0156403	0.0496384	0.0681592	0.0561198	0.0308699
201703:	0.0327873	0.0247657	0.0179525	0.00293523	2.84855e-05	3.20462e-05	0.022254	0.0215697	0.0177586	0.0075182	0.00078597	7.51427e-05	0.0233186	0.0416716	0.0435476	0.0354965	0.00939038	0.0043983	0.0052067	0.0364275	0.0648958	0.0710483	0.0385536	0.0131348	0.00481184	0.0313694	0.0594931	0.0734873	0.0460492	0.0248943	0.0038157	0.0156351	0.0496858	0.0681942	0.0561603	0.0308512
201704:	0.0327944	0.0247711	0.0179595	0.00293606	2.86385e-05	3.19429e-05	0.0222577	0.0215693	0.0177586	0.00751503	0.000785723	7.53902e-05	0.0233249	0.0416521	0.043517	0.0354579	0.00937547	0.00439344	0.00521025	0.0364016	0.0648994	0.0710434	0.0385766	0.0131235	0.00481641	0.0313475	0.0595005	0.0734787	0.046066	0.0248741	0.00381773	0.0156293	0.0497411	0.0682335	0.0562076	0.0308286
